# Supplementary material for: Relevance of TNBS-Colitis in Rats: A Methodological Study with Endoscopic, Histologic and Transcriptomic Characterization and Correlation to IBD
Source: PLoS One. 2013 Jan 31;8(1):e54543. doi: 10.1371/journal.pone.0054543 (PMC3561356; doi:10.1371/journal.pone.0054543)
Supplement: Table S2 — Concordant genes identified with Ensemble IDs, Gene Symbols and Gene Names with corresponding FC, p -value and False Discovery Rate (FDR) for TNBS, CD and UC, respectively. (XLS) [file pone.0054543.s004.xls]

## Sheet: T3 - CD
Ensembl ID	GeneSymbol	GeneName	TNBS Fold Change	TNBS P-value	TNBS FDR	CD Fold Change	CD P-value	CD FDR
ENSG00000122711	SPINK4	serine peptidase inhibitor, Kazal type 4	45.2548	0.00034	0.00184	2.07467	0.01125	0.11723
ENSG00000196839	ADA	adenosine deaminase	12.4149	4e-05	0.00066	1.26895	0.00558	0.08432
ENSG00000188257	PLA2G2A	phospholipase A2, group IIA (platelets, synovial fluid)	9.91766	0.00107	0.00365	3.73067	0	0.00088
ENSG00000135046	ANXA1	annexin A1	9.72703	7e-05	0.00082	1.25874	0.04391	0.20875
ENSG00000115008	IL1A	interleukin 1, alpha	8.63383	0.00828	0.01283	1.21444	0.0066	0.08921
ENSG00000140274	DUOXA2	dual oxidase maturation factor 2	8.43273	0.00105	0.00363	2.06178	0.00146	0.04831
ENSG00000171848	RRM2	ribonucleotide reductase M2	8.12293	0.00034	0.00185	1.18433	0.02047	0.14816
ENSG00000185499	MUC1	mucin 1, cell surface associated	6.97407	0.00058	0.00254	1.94261	0	0.00012
ENSG00000149968	MMP3	matrix metallopeptidase 3 (stromelysin 1, progelatinase)	6.1475	0.00029	0.00167	1.61335	0.00142	0.04823
ENSG00000138449	SLC40A1	solute carrier family 40 (iron-regulated transporter), member 1	5.76772	1e-05	0.0003	1.27143	0.0123	0.12106
ENSG00000143546	S100A8	S100 calcium binding protein A8	5.10532	0.01965	0.02293	2.11238	0.00051	0.03071
ENSG00000164070	HSPA4L	heat shock 70kDa protein 4-like	4.84333	0.00091	0.00339	1.15753	0.0022	0.05375
ENSG00000160182	TFF1	trefoil factor 1	4.58843	0.03053	0.03114	2.07253	0.00039	0.02922
ENSG00000138772	ANXA3	annexin A3	4.37717	3e-05	0.00062	1.19916	0.00807	0.09836
ENSG00000108821	COL1A1	collagen, type I, alpha 1	4.31691	0.00022	0.00144	1.25283	0.04949	0.2211
ENSG00000162366	PDZK1IP1	PDZK1 interacting protein 1	4.27522	0.02155	0.02446	1.44904	0.00252	0.05813
ENSG00000196923	PDLIM7	PDZ and LIM domain 7 (enigma)	4	6e-05	0.0008	1.15345	0.03549	0.19129
ENSG00000099194	SCD	stearoyl-CoA desaturase (delta-9-desaturase)	3.51372	0.00017	0.00132	1.98509	1e-05	0.00454
ENSG00000164111	ANXA5	annexin A5	3.4438	7e-05	0.00084	1.17747	0.04122	0.20464
ENSG00000148926	ADM	adrenomedullin	3.39638	0.00996	0.01448	1.44712	0.00163	0.05008
ENSG00000115602	IL1RL1	interleukin 1 receptor-like 1	3.38698	0.03097	0.03136	1.10749	0.00526	0.08148
ENSG00000100196	KDELR3	KDEL (Lys-Asp-Glu-Leu) endoplasmic reticulum protein retention receptor 3	3.36359	5e-05	0.00073	1.60896	0.00043	0.02961
ENSG00000102265	TIMP1	TIMP metallopeptidase inhibitor 1	3.34499	1e-05	0.00041	1.36065	0.01441	0.12942
ENSG00000166923	GREM1	gremlin 1	3.33572	0.00028	0.00164	1.41969	0.00739	0.09591
ENSG00000122861	PLAU	plasminogen activator, urokinase	3.28524	0.003	0.0068	1.27248	0.00439	0.07451
ENSG00000162551	ALPL	alkaline phosphatase, liver/bone/kidney	3.28524	0.003	0.0068	1.415	0.0007	0.03553
ENSG00000130707	ASS1	argininosuccinate synthase 1	3.24001	0.00304	0.00684	1.41835	0.00191	0.04969
ENSG00000168389	MFSD2A	major facilitator superfamily domain containing 2A	3.18656	0.015	0.01892	1.12916	0.01236	0.1214
ENSG00000088386	SLC15A1	solute carrier family 15 (oligopeptide transporter), member 1	3.09084	0.02666	0.02834	1.14031	0.04213	0.20515
ENSG00000196188	CTSE	cathepsin E	3.06949	1e-05	0.00039	1.22524	0.01554	0.13356
ENSG00000152766	ANKRD22	ankyrin repeat domain 22	3.06524	0.00081	0.00312	1.42119	7e-05	0.01306
ENSG00000187498	COL4A1	collagen, type IV, alpha 1	3.04829	3e-05	0.00059	1.251	0.01159	0.11737
ENSG00000143537	ADAM15	ADAM metallopeptidase domain 15	2.96083	0.00012	0.00108	1.16607	0.00208	0.05229
ENSG00000088826	SMOX	spermine oxidase	2.92817	0.00239	0.00598	1.15494	0.01428	0.12996
ENSG00000157350	ST3GAL2	ST3 beta-galactoside alpha-2,3-sialyltransferase 2	2.91602	0.00128	0.00406	1.17871	0.00335	0.06582
ENSG00000116962	NID1	nidogen 1	2.91198	0.01276	0.01702	1.17173	0.0158	0.1338
ENSG00000136026	CKAP4	cytoskeleton-associated protein 4	2.91198	1e-05	0.00043	1.22381	0.0012	0.04406
ENSG00000166033	HTRA1	HtrA serine peptidase 1	2.89588	0.00045	0.00216	1.12813	0.03935	0.20033
ENSG00000176170	SPHK1	sphingosine kinase 1	2.88786	6e-05	0.00081	1.10205	0.00301	0.06537
ENSG00000164211	STARD4	StAR-related lipid transfer (START) domain containing 4	2.87189	4e-05	0.00067	1.10019	0.0221	0.15535
ENSG00000168268	NT5DC2	5'-nucleotidase domain containing 2	2.82843	8e-05	0.00091	1.15017	0.00709	0.09344
ENSG00000154096	THY1	Thy-1 cell surface antigen	2.82451	0.00632	0.01068	1.27119	0.0174	0.13861
ENSG00000162493	PDPN	podoplanin	2.79336	0.03116	0.03147	1.40134	0.00315	0.06561
ENSG00000145423	SFRP2	secreted frizzled-related protein 2	2.77406	0.02351	0.02604	1.13725	0.04262	0.20623
ENSG00000051523	CYBA	cytochrome b-245, alpha polypeptide	2.76255	4e-05	0.00067	1.154	0.01448	0.12971
ENSG00000163191	S100A11	S100 calcium binding protein A11	2.7549	0.00011	0.00102	1.27666	0.00658	0.08924
ENSG00000100815	TRIP11	thyroid hormone receptor interactor 11	2.72074	6e-05	0.00082	1.10949	0.00997	0.11126
ENSG00000074695	LMAN1	lectin, mannose-binding, 1	2.71321	0.00015	0.00122	1.12441	0.02073	0.14865
ENSG00000085265	FCN1	ficolin (collagen/fibrinogen domain containing) 1	2.59548	0.01737	0.02103	1.73365	0.00054	0.03191
ENSG00000180263	FGD6	FYVE, RhoGEF and PH domain containing 6	2.59548	0.00392	0.00792	1.1014	0.0361	0.19163
ENSG00000151135	C12orf23	chromosome 12 open reading frame 23	2.51403	0.0001	0.00096	1.18034	0.01273	0.1232
ENSG00000187513	GJA4	gap junction protein, alpha 4, 37kDa	2.51403	0.00414	0.00816	1.12578	0.00118	0.04392
ENSG00000070081	NUCB2	nucleobindin 2	2.4932	0.00034	0.00184	1.39924	0.00029	0.0276
ENSG00000180817	PPA1	pyrophosphatase (inorganic) 1	2.47942	0.00173	0.00488	1.18815	0.00062	0.03427
ENSG00000065911	MTHFD2	methylenetetrahydrofolate dehydrogenase (NADP+ dependent) 2, methenyltetrahydrofolate cyclohydrolase	2.39994	0.00058	0.00253	1.31824	0.00165	0.04932
ENSG00000118523	CTGF	connective tissue growth factor	2.39164	0.03664	0.03517	1.22169	0.02355	0.1618
ENSG00000117308	GALE	UDP-galactose-4-epimerase	2.33918	0.00285	0.00661	1.16409	0.01257	0.12245
ENSG00000138119	MYOF	myoferlin	2.2974	0.00034	0.00184	1.29536	0.00763	0.09793
ENSG00000161638	ITGA5	integrin, alpha 5 (fibronectin receptor, alpha polypeptide)	2.25949	0.00145	0.00441	1.18307	0.00337	0.06558
ENSG00000108691	CCL2	chemokine (C-C motif) ligand 2	2.20687	0.037	0.03538	1.42929	0.00988	0.11075
ENSG00000079459	FDFT1	farnesyl-diphosphate farnesyltransferase 1	2.19466	0.00183	0.00504	1.11522	0.02693	0.1734
ENSG00000138613	APH1B	anterior pharynx defective 1 homolog B (C. elegans)	2.18253	0.00041	0.00203	1.17264	0.00311	0.06519
ENSG00000102934	PLLP	plasmolipin	2.14058	0.00353	0.00739	1.24238	0.01345	0.1264
ENSG00000137033	IL33	interleukin 33	2.13465	0.00461	0.00871	1.19714	0.04588	0.21285
ENSG00000167861	C17orf28	chromosome 17 open reading frame 28	2.12579	0.00586	0.01018	1.16315	0.00688	0.09171
ENSG00000100918	REC8	REC8 homolog (yeast)	2.11404	0.02114	0.0241	1.1805	0.02068	0.14853
ENSG00000164692	COL1A2	collagen, type I, alpha 2	2.11404	0.0142	0.01823	1.29137	0.03087	0.18308
ENSG00000004468	CD38	CD38 molecule	2.09362	0.00346	0.00731	1.3741	0.00447	0.07464
ENSG00000109625	CPZ	carboxypeptidase Z	2.08204	0.00177	0.00494	1.11316	0.00978	0.11017
ENSG00000070540	WIPI1	WD repeat domain, phosphoinositide interacting 1	2.07628	0.00058	0.00254	1.13641	0.00172	0.04874
ENSG00000091490	SEL1L3	sel-1 suppressor of lin-12-like 3 (C. elegans)	2.05623	0.00198	0.00534	1.12781	0.02252	0.15754
ENSG00000154734	ADAMTS1	ADAM metallopeptidase with thrombospondin type 1 motif, 1	2.05623	0.02282	0.02554	1.18907	0.01739	0.13883
ENSG00000123983	ACSL3	acyl-CoA synthetase long-chain family member 3	1.97794	0.00011	0.00105	1.18581	0.0018	0.04979
ENSG00000112977	DAP	death-associated protein	1.96973	0.00019	0.00135	1.17005	0.00015	0.02009
ENSG00000110080	ST3GAL4	ST3 beta-galactoside alpha-2,3-sialyltransferase 4	1.96428	0.03368	0.03329	1.88758	0.00012	0.01708
ENSG00000111701	APOBEC1	apolipoprotein B mRNA editing enzyme, catalytic polypeptide 1	1.94531	2e-05	0.00054	1.4583	0.00367	0.06913
ENSG00000102024	PLS3	plastin 3	1.90264	0.00295	0.00673	1.12411	0.04895	0.21973
ENSG00000079257	LXN	latexin	1.88426	0.0047	0.00885	1.1979	0.00082	0.03749
ENSG00000141458	NPC1	Niemann-Pick disease, type C1	1.87644	0.00065	0.00271	1.12035	0.02962	0.18037
ENSG00000086300	SNX10	sorting nexin 10	1.86865	0.00496	0.00916	1.25397	0.0084	0.10024
ENSG00000145936	KCNMB1	potassium large conductance calcium-activated channel, subfamily M, beta member 1	1.84293	0.0217	0.0246	1.20908	0.00761	0.09832
ENSG00000117472	TSPAN1	tetraspanin 1	1.83528	0.00124	0.00401	1.18979	0.01019	0.11262
ENSG00000196562	SULF2	sulfatase 2	1.82513	0.00053	0.00247	1.20464	0.0015	0.04825
ENSG00000155158	TTC39B	tetratricopeptide repeat domain 39B	1.80751	0.00162	0.00476	1.11292	0.01431	0.12974
ENSG00000162695	SLC30A7	solute carrier family 30 (zinc transporter), member 7	1.79253	0	0.00026	1.14377	0.00623	0.08728
ENSG00000198959	TGM2	transglutaminase 2 (C polypeptide, protein-glutamine-gamma-glutamyltransferase)	1.79005	0.0044	0.00845	1.36177	0.00132	0.04637
ENSG00000119403	PHF19	PHD finger protein 19	1.77031	0.01352	0.0177	1.1103	0.01572	0.1336
ENSG00000145287	PLAC8	placenta-specific 8	1.76052	0.00076	0.00302	1.14543	0.02571	0.16979
ENSG00000196715	VKORC1L1	vitamin K epoxide reductase complex, subunit 1-like 1	1.75564	3e-05	0.00057	1.10759	0.03208	0.18528
ENSG00000146425	DYNLT1	dynein, light chain, Tctex-type 1	1.73869	0.00115	0.00381	1.10091	0.00805	0.09838
ENSG00000160326	SLC2A6	solute carrier family 2 (facilitated glucose transporter), member 6	1.72668	0.0245	0.02669	1.19612	0.03727	0.19318
ENSG00000160285	LSS	lanosterol synthase (2,3-oxidosqualene-lanosterol cyclase)	1.71238	0.00058	0.00254	1.25417	0.0061	0.08634
ENSG00000139289	PHLDA1	pleckstrin homology-like domain, family A, member 1	1.70527	0.01972	0.02299	1.33571	0.00336	0.06566
ENSG00000109107	ALDOC	aldolase C, fructose-bisphosphate	1.70055	0.02453	0.02672	1.166	0.02108	0.15001
ENSG00000186340	THBS2	thrombospondin 2	1.69584	0.01127	0.01579	1.21094	0.02033	0.14837
ENSG00000162745	OLFML2B	olfactomedin-like 2B	1.69114	0.02197	0.02479	1.15558	0.01695	0.13742
ENSG00000060558	GNA15	guanine nucleotide binding protein (G protein), alpha 15 (Gq class)	1.68413	0.00229	0.00582	1.32283	0.00205	0.05205
ENSG00000153234	NR4A2	nuclear receptor subfamily 4, group A, member 2	1.67946	0.04523	0.04075	1.29164	0.01487	0.13098
ENSG00000169241	SLC50A1	solute carrier family 50 (sugar transporter), member 1	1.67249	0.00733	0.01176	1.22094	0.00029	0.02765
ENSG00000129116	PALLD	palladin, cytoskeletal associated protein	1.66094	0.0002	0.00141	1.16536	0.00015	0.0197
ENSG00000173540	GMPPB	GDP-mannose pyrophosphorylase B	1.66094	0.00644	0.01081	1.12609	0.04206	0.20525
ENSG00000033170	FUT8	fucosyltransferase 8 (alpha (1,6) fucosyltransferase)	1.65405	0.00064	0.00269	1.13899	0.04195	0.20536
ENSG00000116176	TPSG1	tryptase gamma 1	1.64262	0.00765	0.01209	1.37106	0.00014	0.0196
ENSG00000166598	HSP90B1	heat shock protein 90kDa beta (Grp94), member 1	1.62676	0.00253	0.00616	1.16621	0.01245	0.12181
ENSG00000145860	RNF145	ring finger protein 145	1.61105	0.00023	0.00149	1.1182	0.01203	0.11944
ENSG00000163479	SSR2	signal sequence receptor, beta (translocon-associated protein beta)	1.59549	0.00057	0.00254	1.11502	0.00949	0.10856
ENSG00000168374	ARF4	ADP-ribosylation factor 4	1.57352	1e-05	0.00045	1.27766	6e-05	0.01274
ENSG00000149485	FADS1	fatty acid desaturase 1	1.56917	0.00638	0.01074	1.15164	0.01858	0.14377
ENSG00000197265	GTF2E2	general transcription factor IIE, polypeptide 2, beta 34kDa	1.56482	0.00028	0.00165	1.11813	0.00461	0.07626
ENSG00000166557	TMED3	transmembrane emp24 protein transport domain containing 3	1.55833	0.00602	0.01038	1.15647	0.00541	0.08231
ENSG00000125772	GPCPD1	glycerophosphocholine phosphodiesterase GDE1 homolog (S. cerevisiae)	1.54542	0.03546	0.03452	1.14725	0.00219	0.05394
ENSG00000067057	PFKP	phosphofructokinase, platelet	1.53901	0.00988	0.01441	1.13214	0.04102	0.20429
ENSG00000132744	ACY3	aspartoacylase (aminocyclase) 3	1.53262	0.00322	0.007	1.19599	3e-05	0.0089
ENSG00000176171	BNIP3	BCL2/adenovirus E1B 19kDa interacting protein 3	1.5252	0.04246	0.03885	1.15264	0.00412	0.07264
ENSG00000145050	MANF	mesencephalic astrocyte-derived neurotrophic factor	1.52414	0.00445	0.00849	1.22845	0.00689	0.0916
ENSG00000116649	SRM	spermidine synthase	1.50943	0.02404	0.02644	1.12765	0.01972	0.146
ENSG00000103257	SLC7A5	solute carrier family 7 (amino acid transporter light chain, L system), member 5	1.499	0.00301	0.0068	1.19452	0.04191	0.20539
ENSG00000164938	TP53INP1	tumor protein p53 inducible nuclear protein 1	1.48865	0.01846	0.02199	1.1683	0.03852	0.19761
ENSG00000180879	SSR4	signal sequence receptor, delta	1.48658	0.00038	0.00197	1.24792	0.00368	0.06912
ENSG00000141682	PMAIP1	phorbol-12-myristate-13-acetate-induced protein 1	1.48452	0.01213	0.01649	1.18007	0.01474	0.13133
ENSG00000071537	SEL1L	sel-1 suppressor of lin-12-like (C. elegans)	1.47223	0.00114	0.0038	1.1011	0.03482	0.19076
ENSG00000130066	SAT1	spermidine/spermine N1-acetyltransferase 1	1.47223	0.00218	0.00564	1.10942	0.01147	0.11722
ENSG00000145623	OSMR	oncostatin M receptor	1.46815	0.04967	0.04369	1.11178	0.01828	0.14313
ENSG00000058262	SEC61A1	Sec61 alpha 1 subunit (S. cerevisiae)	1.45397	0.0007	0.00288	1.1038	0.04862	0.21976
ENSG00000184840	TMED9	transmembrane emp24 protein transport domain containing 9	1.45397	0.00011	0.00102	1.16495	0.02318	0.16099
ENSG00000134851	TMEM165	transmembrane protein 165	1.44393	0.00112	0.00377	1.17993	0.00065	0.03456
ENSG00000216490	IFI30	interferon, gamma-inducible protein 30	1.41618	0.0033	0.0071	1.18789	0.04778	0.21725
ENSG00000109790	KLHL5	kelch-like 5 (Drosophila)	1.41421	0.00292	0.00669	1.18661	0.04189	0.20575
ENSG00000175318	GRAMD2	GRAM domain containing 2	1.4103	0.00387	0.00787	1.10485	0.00596	0.08721
ENSG00000254087	LYN	v-yes-1 Yamaguchi sarcoma viral related oncogene homolog	1.40834	0.00502	0.00922	1.20858	0.00653	0.08938
ENSG00000104723	TUSC3	tumor suppressor candidate 3	1.39862	0.00519	0.00936	1.29292	0.00329	0.06572
ENSG00000181789	COPG	coatomer protein complex, subunit gamma	1.39862	0.00127	0.00404	1.10983	0.03244	0.18617
ENSG00000113583	C5orf15	chromosome 5 open reading frame 15	1.38127	0.03343	0.03315	1.12218	0.00132	0.04661
ENSG00000142733	MAP3K6	mitogen-activated protein kinase kinase kinase 6	1.37936	0.01674	0.02048	1.23469	0.00033	0.02817
ENSG00000131979	GCH1	GTP cyclohydrolase 1	1.37173	0.00778	0.01225	1.12895	0.01287	0.12374
ENSG00000136542	GALNT5	UDP-N-acetyl-alpha-D-galactosamine:polypeptide N-acetylgalactosaminyltransferase 5 (GalNAc-T5)	1.37173	0.04459	0.04028	1.32434	0.00029	0.02794
ENSG00000184164	CRELD2	cysteine-rich with EGF-like domains 2	1.37173	0.03359	0.03324	1.23773	0.01052	0.11432
ENSG00000166562	SEC11C	SEC11 homolog C (S. cerevisiae)	1.36983	0.00982	0.01435	1.16304	0.03526	0.19159
ENSG00000172183	ISG20	interferon stimulated exonuclease gene 20kDa	1.36983	0.03752	0.03569	1.27782	0.00602	0.0868
ENSG00000170775	GPR37	G protein-coupled receptor 37 (endothelin receptor type B-like)	1.3566	0.01833	0.02187	1.10613	0.00103	0.04181
ENSG00000119655	NPC2	Niemann-Pick disease, type C2	1.35472	0.00562	0.0099	1.12556	0.0061	0.08652
ENSG00000117385	LEPRE1	leucine proline-enriched proteoglycan (leprecan) 1	1.33978	0.03004	0.03088	1.10958	0.01515	0.13238
ENSG00000102401	ARMCX3	armadillo repeat containing, X-linked 3	1.32685	0.00513	0.00932	1.12152	0.01093	0.11576
ENSG00000074370	ATP2A3	ATPase, Ca++ transporting, ubiquitous	1.32317	0.01377	0.01791	1.13602	0.03269	0.18691
ENSG00000091317	CMTM6	CKLF-like MARVEL transmembrane domain containing 6	1.31585	0.00647	0.01083	1.10285	0.01858	0.14354
ENSG00000168610	STAT3	signal transducer and activator of transcription 3 (acute-phase response factor)	1.31403	0.01208	0.01644	1.17837	0.00767	0.0971
ENSG00000176485	PLA2G16	phospholipase A2, group XVI	1.31039	0.02885	0.02997	1.29139	0.01753	0.13922
ENSG00000070190	DAPP1	dual adaptor of phosphotyrosine and 3-phosphoinositides	1.30858	0.04718	0.04208	1.11252	0.03027	0.1819
ENSG00000185624	P4HB	prolyl 4-hydroxylase, beta polypeptide	1.30677	0.00469	0.00883	1.21402	0.00061	0.03426
ENSG00000173692	PSMD1	proteasome (prosome, macropain) 26S subunit, non-ATPase, 1	1.28699	0.03838	0.03631	1.10736	0.0449	0.2102
ENSG00000105669	COPE	coatomer protein complex, subunit epsilon	1.28165	0.02631	0.0281	1.1236	0.03239	0.18613
ENSG00000068878	PSME4	proteasome (prosome, macropain) activator subunit 4	1.27279	0.00873	0.01328	1.13819	0.00512	0.08038
ENSG00000152749	GPR180	G protein-coupled receptor 180	1.27279	0.00042	0.00207	1.13672	0.01433	0.12942
ENSG00000121073	SLC35B1	solute carrier family 35, member B1	1.26751	0.01884	0.02231	1.13558	0.01511	0.13233
ENSG00000162174	ASRGL1	asparaginase like 1	1.26576	0.03461	0.03397	1.22673	0.00189	0.04935
ENSG00000102580	DNAJC3	DnaJ (Hsp40) homolog, subfamily C, member 3	1.25527	0.00589	0.01021	1.16338	0.00269	0.06113
ENSG00000115170	ACVR1	activin A receptor, type I	1.25527	0.03671	0.03522	1.15761	0.00723	0.09446
ENSG00000172345	STARD5	StAR-related lipid transfer (START) domain containing 5	1.24143	0.00243	0.00603	1.16208	0.00113	0.04324
ENSG00000123562	MORF4L2	mortality factor 4 like 2	1.22944	0.00203	0.00541	1.14465	0.00714	0.09353
ENSG00000133103	COG6	component of oligomeric golgi complex 6	1.21926	0.0369	0.03532	1.10336	0.02322	0.16077
ENSG00000120742	SERP1	stress-associated endoplasmic reticulum protein 1	1.21083	0.02642	0.0282	1.14075	0.00398	0.07201
ENSG00000033100	CHPF2	chondroitin polymerizing factor 2	1.2008	0.0033	0.0071	1.12591	0.01644	0.13545
ENSG00000116273	PHF13	PHD finger protein 13	1.19416	0.00995	0.01447	1.10287	0.00847	0.10066
ENSG00000163565	IFI16	interferon, gamma-inducible protein 16	1.17609	0.00883	0.01337	1.25659	0.03052	0.18267
ENSG00000078808	SDF4	stromal cell derived factor 4	1.14076	0.04158	0.03842	1.1089	0.02739	0.1744
ENSG00000126067	PSMB2	proteasome (prosome, macropain) subunit, beta type, 2	1.12662	0.03083	0.03128	1.10114	0.027	0.17356
ENSG00000067141	NEO1	neogenin 1	1.1235	0.00928	0.0138	1.15168	0.00088	0.03799
ENSG00000244187	TMEM141	transmembrane protein 141	-1.10191	0.01261	0.01688	-1.17814	0.01632	0.13519
ENSG00000104870	FCGRT	Fc fragment of IgG, receptor, transporter, alpha	-1.11884	0.00105	0.00363	-1.18805	0.01631	0.13538
ENSG00000204370	SDHD	succinate dehydrogenase complex, subunit D, integral membrane protein	-1.13288	0.01711	0.02083	-1.11907	0.02882	0.17853
ENSG00000107438	PDLIM1	PDZ and LIM domain 1	-1.14711	0.0435	0.03961	-1.10386	0.0283	0.17772
ENSG00000099949	LZTR1	leucine-zipper-like transcription regulator 1	-1.15829	0.01114	0.01567	-1.14344	0.00026	0.02678
ENSG00000127483	HP1BP3	heterochromatin protein 1, binding protein 3	-1.16473	0.0349	0.03417	-1.14117	0.00456	0.07567
ENSG00000163848	ZNF148	zinc finger protein 148	-1.17772	0.01929	0.02268	-1.17369	0.0117	0.11792
ENSG00000163882	POLR2H	polymerase (RNA) II (DNA directed) polypeptide H	-1.19748	0.03591	0.03478	-1.14065	1e-05	0.00495
ENSG00000171174	RBKS	ribokinase	-1.19748	0.00645	0.01081	-1.20871	0.00791	0.09774
ENSG00000131828	PDHA1	pyruvate dehydrogenase (lipoamide) alpha 1	-1.20581	0.00398	0.00797	-1.10742	0.03086	0.18328
ENSG00000144331	ZNF385B	zinc finger protein 385B	-1.20916	0.01782	0.02147	-1.12387	0.0189	0.14432
ENSG00000124257	NEURL2	neuralized homolog 2 (Drosophila)	-1.21757	0.02741	0.02896	-1.10743	0.00329	0.06547
ENSG00000042980	ADAM28	ADAM metallopeptidase domain 28	-1.22434	0.01145	0.01595	-1.15268	0.00772	0.09666
ENSG00000093167	LRRFIP2	leucine rich repeat (in FLII) interacting protein 2	-1.22774	0.04772	0.04243	-1.18505	0.04207	0.2051
ENSG00000123472	ATPAF1	ATP synthase mitochondrial F1 complex assembly factor 1	-1.22944	0.01709	0.02082	-1.1376	0.02806	0.1774
ENSG00000114650	SCAP	SREBF chaperone	-1.23114	0.02492	0.02702	-1.17393	0.00087	0.03825
ENSG00000165804	ZNF219	zinc finger protein 219	-1.23628	0.0402	0.0375	-1.15016	0.00603	0.08638
ENSG00000155846	PPARGC1B	peroxisome proliferator-activated receptor gamma, coactivator 1 beta	-1.23971	0.02521	0.02724	-1.16573	0.01148	0.11675
ENSG00000167130	DOLPP1	dolichyl pyrophosphate phosphatase 1	-1.25876	0.00688	0.0113	-1.11631	0.02114	0.15023
ENSG00000163541	SUCLG1	succinate-CoA ligase, alpha subunit	-1.27103	0.00326	0.00703	-1.11329	0.04594	0.2129
ENSG00000110090	CPT1A	carnitine palmitoyltransferase 1A (liver)	-1.27279	0.01733	0.02101	-1.29853	9e-05	0.01401
ENSG00000171503	ETFDH	electron-transferring-flavoprotein dehydrogenase	-1.27633	0.00285	0.00661	-1.22387	0.00167	0.04792
ENSG00000139540	SLC39A5	solute carrier family 39 (metal ion transporter), member 5	-1.2781	0.01445	0.01839	-1.26643	0.01408	0.12889
ENSG00000180787	ZFP3	zinc finger protein 3 homolog (mouse)	-1.27987	0.01156	0.01604	-1.14186	0.00477	0.07743
ENSG00000076248	UNG	uracil-DNA glycosylase	-1.28343	0.01183	0.01624	-1.11717	0.00344	0.06651
ENSG00000101040	ZMYND8	zinc finger, MYND-type containing 8	-1.28521	0.00015	0.00126	-1.10377	0.03616	0.19175
ENSG00000184232	OAF	OAF homolog (Drosophila)	-1.28699	0.02796	0.0293	-1.17006	0.04147	0.205
ENSG00000141401	IMPA2	inositol(myo)-1(or 4)-monophosphatase 2	-1.28877	0.00312	0.00691	-1.16465	0.01148	0.117
ENSG00000101460	MAP1LC3A	microtubule-associated protein 1 light chain 3 alpha	-1.29415	0.04866	0.04309	-1.11023	0.03744	0.1936
ENSG00000164972	C9orf24	chromosome 9 open reading frame 24	-1.29594	0.01744	0.02111	-1.19507	0.01313	0.12495
ENSG00000173614	NMNAT1	nicotinamide nucleotide adenylyltransferase 1	-1.30677	0.00218	0.00564	-1.15408	0.00307	0.06507
ENSG00000082397	EPB41L3	erythrocyte membrane protein band 4.1-like 3	-1.33607	0.02585	0.02773	-1.20909	0.00408	0.07242
ENSG00000160746	ANO10	anoctamin 10	-1.33607	0.00067	0.00278	-1.16524	0.00201	0.05159
ENSG00000141098	GFOD2	glucose-fructose oxidoreductase domain containing 2	-1.34164	0.00379	0.00777	-1.14822	0.02723	0.17409
ENSG00000178718	RPP25	ribonuclease P/MRP 25kDa subunit	-1.3435	0.01795	0.02158	-1.13031	0.0166	0.13604
ENSG00000148143	ZNF462	zinc finger protein 462	-1.34537	0.023	0.02571	-1.15608	0.01173	0.11749
ENSG00000188186	C7orf59	chromosome 7 open reading frame 59	-1.35097	0.04666	0.04171	-1.17663	0.03115	0.18361
ENSG00000129566	TEP1	telomerase-associated protein 1	-1.35849	0.00615	0.01052	-1.17444	0.01434	0.12922
ENSG00000155850	SLC26A2	solute carrier family 26 (sulfate transporter), member 2	-1.35849	0.01556	0.01945	-1.38619	0.01017	0.1127
ENSG00000052841	TTC17	tetratricopeptide repeat domain 17	-1.36037	0.00304	0.00683	-1.12144	0.03689	0.19314
ENSG00000085563	ABCB1	ATP-binding cassette, sub-family B (MDR/TAP), member 1	-1.37268	0.02296	0.02568	-1.46828	0.00223	0.05305
ENSG00000213672	NCKIPSD	NCK interacting protein with SH3 domain	-1.38127	0.00792	0.01239	-1.13237	0.01625	0.13558
ENSG00000141385	AFG3L2	AFG3 ATPase family gene 3-like 2 (S. cerevisiae)	-1.38511	0.00313	0.00692	-1.12729	0.02316	0.16105
ENSG00000084754	HADHA	hydroxyacyl-CoA dehydrogenase/3-ketoacyl-CoA thiolase/enoyl-CoA hydratase (trifunctional protein), alpha subunit	-1.38896	0.00034	0.00184	-1.12558	0.01945	0.14585
ENSG00000101473	ACOT8	acyl-CoA thioesterase 8	-1.39088	0.00762	0.01207	-1.11317	0.01427	0.13019
ENSG00000150760	DOCK1	dedicator of cytokinesis 1	-1.39088	0.00236	0.00593	-1.16693	0.03155	0.18431
ENSG00000100417	PMM1	phosphomannomutase 1	-1.39281	0.00175	0.0049	-1.21888	0.00539	0.08237
ENSG00000163624	CDS1	CDP-diacylglycerol synthase (phosphatidate cytidylyltransferase) 1	-1.39281	0.00171	0.00486	-1.16732	0.01701	0.13722
ENSG00000136205	TNS3	tensin 3	-1.39474	0.0032	0.00697	-1.1092	0.03581	0.19209
ENSG00000140386	SCAPER	S-phase cyclin A-associated protein in the ER	-1.39474	0.00062	0.00263	-1.20111	0.00185	0.04927
ENSG00000075945	KIFAP3	kinesin-associated protein 3	-1.39668	0.00024	0.00152	-1.11098	0.00833	0.09968
ENSG00000136270	TBRG4	transforming growth factor beta regulator 4	-1.42011	0.00242	0.006	-1.10568	0.0332	0.18726
ENSG00000138029	HADHB	hydroxyacyl-CoA dehydrogenase/3-ketoacyl-CoA thiolase/enoyl-CoA hydratase (trifunctional protein), beta subunit	-1.42405	4e-05	0.00067	-1.15627	0.01028	0.1131
ENSG00000127334	DYRK2	dual-specificity tyrosine-(Y)-phosphorylation regulated kinase 2	-1.44393	0.00018	0.00134	-1.19114	0.04889	0.2199
ENSG00000096746	HNRNPH3	heterogeneous nuclear ribonucleoprotein H3 (2H9)	-1.44995	0.00012	0.00105	-1.15944	0.00427	0.07347
ENSG00000250479	CHCHD10	coiled-coil-helix-coiled-coil-helix domain containing 10	-1.44995	0.00129	0.00408	-1.13996	0.00539	0.08263
ENSG00000173638	SLC19A1	solute carrier family 19 (folate transporter), member 1	-1.45397	0.03413	0.03359	-1.17729	0.00024	0.02577
ENSG00000106144	CASP2	caspase 2, apoptosis-related cysteine peptidase	-1.45801	0.00017	0.00132	-1.12143	0.00406	0.07297
ENSG00000005483	MLL5	myeloid/lymphoid or mixed-lineage leukemia 5 (trithorax homolog, Drosophila)	-1.46003	0.00785	0.01231	-1.17488	0.00499	0.0794
ENSG00000187017	ESPN	espin	-1.46815	0.01426	0.01822	-1.13182	0.04605	0.21273
ENSG00000172366	FAM195A	family with sequence similarity 195, member A	-1.48041	0.00558	0.00987	-1.15796	0.0079	0.09789
ENSG00000148584	A1CF	APOBEC1 complementation factor	-1.48247	0.00319	0.00696	-1.21583	0.04079	0.2038
ENSG00000085998	POMGNT1	protein O-linked mannose beta1,2-N-acetylglucosaminyltransferase	-1.49071	0.00257	0.00623	-1.10359	0.03379	0.18763
ENSG00000168060	NAALADL1	N-acetylated alpha-linked acidic dipeptidase-like 1	-1.49692	0.04268	0.03899	-1.41622	0.00068	0.03494
ENSG00000025434	NR1H3	nuclear receptor subfamily 1, group H, member 3	-1.53475	0.001	0.0035	-1.22041	0.00677	0.09074
ENSG00000165475	CRYL1	crystallin, lambda 1	-1.54114	0.00262	0.00626	-1.259	0.00036	0.02873
ENSG00000164237	CMBL	carboxymethylenebutenolidase homolog (Pseudomonas)	-1.55186	0.00112	0.00378	-1.1807	0.0065	0.08976
ENSG00000154229	PRKCA	protein kinase C, alpha	-1.56482	5e-05	0.0007	-1.10346	0.03404	0.1883
ENSG00000159842	ABR	active BCR-related gene	-1.57352	7e-05	0.00084	-1.12673	0.02758	0.17534
ENSG00000121691	CAT	catalase	-1.57789	0.00066	0.00276	-1.20666	0.03097	0.18323
ENSG00000100201	DDX17	DEAD (Asp-Glu-Ala-Asp) box polypeptide 17	-1.58667	0.01655	0.02031	-1.16804	0.03211	0.18518
ENSG00000187091	PLCD1	phospholipase C, delta 1	-1.59328	0.00264	0.00627	-1.1622	0.03295	0.187
ENSG00000005882	PDK2	pyruvate dehydrogenase kinase, isozyme 2	-1.5977	0.00086	0.00326	-1.18085	0.00487	0.0778
ENSG00000157111	TMEM171	transmembrane protein 171	-1.5977	0.00054	0.00247	-1.28113	0.00909	0.10525
ENSG00000141959	PFKL	phosphofructokinase, liver	-1.59992	0.01035	0.01484	-1.1246	0.02334	0.16109
ENSG00000182919	C11orf54	chromosome 11 open reading frame 54	-1.60659	0.00853	0.01308	-1.14454	0.04999	0.22205
ENSG00000176894	PXMP2	peroxisomal membrane protein 2, 22kDa	-1.61776	4e-05	0.00067	-1.27875	0.00472	0.0772
ENSG00000132640	BTBD3	BTB (POZ) domain containing 3	-1.62001	0.00028	0.00165	-1.17141	0.04501	0.20987
ENSG00000162852	CNST	consortin, connexin sorting protein	-1.65864	0.03831	0.03626	-1.1908	0.02684	0.17308
ENSG00000176273	SLC35G1	solute carrier family 35, member G1	-1.72429	0.00228	0.0058	-1.39159	0.00301	0.06553
ENSG00000109814	UGDH	UDP-glucose 6-dehydrogenase	-1.72907	0.001	0.0035	-1.21127	0.00664	0.08952
ENSG00000036672	USP2	ubiquitin specific peptidase 2	-1.73147	0.04889	0.04325	-1.18121	0.04131	0.20462
ENSG00000165802	NELF	nasal embryonic LHRH factor	-1.73869	0.00069	0.00285	-1.1263	0.03913	0.19941
ENSG00000183828	NUDT14	nudix (nucleoside diphosphate linked moiety X)-type motif 14	-1.74352	0.00876	0.0133	-1.19652	0.00485	0.07774
ENSG00000198189	HSD17B11	hydroxysteroid (17-beta) dehydrogenase 11	-1.75078	0.00069	0.00283	-1.20238	0.02408	0.16349
ENSG00000148700	ADD3	adducin 3 (gamma)	-1.76786	0.01715	0.02084	-1.2213	0.00333	0.06571
ENSG00000120915	EPHX2	epoxide hydrolase 2, cytoplasmic	-1.78015	0.01677	0.02049	-1.2025	0.00997	0.111
ENSG00000138796	HADH	hydroxyacyl-CoA dehydrogenase	-1.78262	0	0.00021	-1.11364	0.04136	0.20465
ENSG00000198160	MIER1	mesoderm induction early response 1 homolog (Xenopus laevis)	-1.79005	0.00123	0.004	-1.12726	0.01218	0.12041
ENSG00000115993	TRAK2	trafficking protein, kinesin binding 2	-1.79253	0.00423	0.00825	-1.1093	0.02564	0.16962
ENSG00000172831	CES2	carboxylesterase 2	-1.8025	0.00971	0.01425	-1.17061	0.03867	0.19772
ENSG00000189221	MAOA	monoamine oxidase A	-1.87384	0.00206	0.00547	-1.16036	0.03096	0.18338
ENSG00000111846	GCNT2	glucosaminyl (N-acetyl) transferase 2, I-branching enzyme (I blood group)	-1.87514	0.03001	0.03086	-1.23585	0.01395	0.12851
ENSG00000134531	EMP1	epithelial membrane protein 1	-1.99723	0.00147	0.00444	-1.2862	0.04825	0.21854
ENSG00000186951	PPARA	peroxisome proliferator-activated receptor alpha	-1.99723	0.00768	0.01212	-1.15533	0.00321	0.06496
ENSG00000118777	ABCG2	ATP-binding cassette, sub-family G (WHITE), member 2	-2.01531	0.00015	0.00123	-1.57115	0.00125	0.04491
ENSG00000116833	NR5A2	nuclear receptor subfamily 5, group A, member 2	-2.0195	0.00017	0.00132	-1.14113	0.04063	0.2039
ENSG00000164488	DACT2	dapper, antagonist of beta-catenin, homolog 2 (Xenopus laevis)	-2.04769	4e-05	0.00065	-1.16636	0.00623	0.08753
ENSG00000161533	ACOX1	acyl-CoA oxidase 1, palmitoyl	-2.0648	0.00024	0.00153	-1.27623	0.02623	0.17126
ENSG00000176532	PRR15	proline rich 15	-2.08493	4e-05	0.00067	-1.12323	0.0361	0.19185
ENSG00000148090	AUH	AU RNA binding protein/enoyl-CoA hydratase	-2.11697	4e-05	0.00067	-1.15854	0.01886	0.14451
ENSG00000106404	CLDN15	claudin 15	-2.13169	0.01332	0.01755	-1.3449	0.00167	0.04774
ENSG00000170425	ADORA2B	adenosine A2b receptor	-2.16445	0	0.00026	-1.18138	0.01295	0.12425
ENSG00000176595	KBTBD11	kelch repeat and BTB (POZ) domain containing 11	-2.16445	0.00076	0.00302	-1.1693	0.00643	0.08904
ENSG00000152785	BMP3	bone morphogenetic protein 3	-2.20993	0.00016	0.00127	-1.25604	0.00181	0.04972
ENSG00000086696	HSD17B2	hydroxysteroid (17-beta) dehydrogenase 2	-2.23148	0.00079	0.00308	-1.81332	2e-05	0.00514
ENSG00000108272	DHRS11	dehydrogenase/reductase (SDR family) member 11	-2.23148	0	0.00012	-1.30577	0.00275	0.06186
ENSG00000185432	METTL7A	methyltransferase like 7A	-2.27679	9e-05	0.00092	-1.24276	0.03201	0.18554
ENSG00000185133	INPP5J	inositol polyphosphate-5-phosphatase J	-2.30058	7e-05	0.00083	-1.34423	0.00146	0.04771
ENSG00000078401	EDN1	endothelin 1	-2.37841	0.00988	0.01441	-1.26887	0.02844	0.17815
ENSG00000198848	CES1	carboxylesterase 1; liver carboxylesterase 1-like	-2.45547	0.00715	0.01155	-1.26291	7e-05	0.01284
ENSG00000169271	HSPB3	heat shock 27kDa protein 3	-2.55974	3e-05	0.00056	-1.59582	0.03518	0.19161
ENSG00000115616	SLC9A2	solute carrier family 9 (sodium/hydrogen exchanger), member 2	-2.57398	0.00021	0.00143	-1.20749	0.00302	0.06523
ENSG00000187097	ENTPD5	ectonucleoside triphosphate diphosphohydrolase 5	-2.64268	4e-05	0.00066	-1.21988	0.00841	0.10019
ENSG00000042445	RETSAT	retinol saturase (all-trans-retinol 13,14-reductase)	-2.65001	0.00045	0.00217	-1.24177	0.0185	0.14339
ENSG00000004799	PDK4	pyruvate dehydrogenase kinase, isozyme 4	-2.65369	0.00441	0.00845	-1.23704	0.03278	0.18651
ENSG00000183048	SLC25A10	solute carrier family 25 (mitochondrial carrier; dicarboxylate transporter), member 10; mitochondrial ribosomal protein L12	-2.67215	0	0.00026	-1.20317	0.00653	0.08965
ENSG00000104823	ECH1	enoyl CoA hydratase 1, peroxisomal	-2.67586	7e-05	0.00084	-1.12783	0.02836	0.17786
ENSG00000106853	PTGR1	prostaglandin reductase 1	-2.82843	1e-05	0.00043	-1.31192	0.00291	0.06436
ENSG00000128309	MPST	mercaptopyruvate sulfurtransferase	-3.38698	1e-05	0.00043	-1.27468	0.00043	0.02924
ENSG00000197273	GUCA2A	guanylate cyclase activator 2A (guanylin)	-3.46775	0.0003	0.00168	-1.36674	0.00305	0.06488
ENSG00000128311	TST	thiosulfate sulfurtransferase (rhodanese)	-3.51616	1e-05	0.00043	-1.10562	0.02938	0.17957
ENSG00000012504	NR1H4	nuclear receptor subfamily 1, group H, member 4	-3.84238	1e-05	0.00034	-1.29602	0.01077	0.1151
ENSG00000008394	MGST1	microsomal glutathione S-transferase 1	-3.91768	0.00014	0.00119	-1.11126	0.03025	0.18201
ENSG00000125848	FLRT3	fibronectin leucine rich transmembrane protein 3	-3.97788	0.00384	0.00783	-1.2614	0.03864	0.1978
ENSG00000134240	HMGCS2	3-hydroxy-3-methylglutaryl-CoA synthase 2 (mitochondrial)	-4.20469	5e-05	0.0007	-1.82902	0.00023	0.02555
ENSG00000170439	METTL7B	methyltransferase like 7B	-7.42299	0	0.00024	-1.43812	0.00184	0.04968
ENSG00000186198	OSTBETA	organic solute transporter beta	-14.8872	0	4e-05	-1.31146	0.00826	0.09941
ENSG00000138669	PRKG2	protein kinase, cGMP-dependent, type II	-14.9285	0.00135	0.00423	-1.35353	0.00279	0.06235
ENSG00000108511	HOXB6	homeobox B6	-18.0259	2e-05	0.00054	-1.21146	0.0127	0.12319
ENSG00000165092	ALDH1A1	aldehyde dehydrogenase 1 family, member A1	-26.0642	0.00027	0.00163	-1.13442	0.04997	0.22215
ENSG00000163959	AC069257.9	organic solute transporter alpha	-26.1004	0	3e-05	-1.91977	0.00318	0.06559
ENSG00000120087	HOXB7	homeobox B7	-36.7074	0	4e-05	-1.10421	0.04498	0.20993

## Sheet: T7 - CD
Ensembl ID	GeneSymbol	GeneName	TNBS Fold Change	TNBS P-value	TNBS FDR	CD Fold Change	CD P-value	CD FDR
ENSG00000196839	ADA	adenosine deaminase	12.1932	1e-05	0.00046	1.26895	0.00558	0.08432
ENSG00000185499	MUC1	mucin 1, cell surface associated	7.42299	0.00049	0.00296	1.94261	0	0.00012
ENSG00000188257	PLA2G2A	phospholipase A2, group IIA (platelets, synovial fluid)	6.90672	0.00229	0.00692	3.73067	0	0.00088
ENSG00000122711	SPINK4	serine peptidase inhibitor, Kazal type 4	6.70855	0	0.00037	2.07467	0.01125	0.11723
ENSG00000135046	ANXA1	annexin A1	6.63456	0.00018	0.00176	1.25874	0.04391	0.20875
ENSG00000162366	PDZK1IP1	PDZK1 interacting protein 1	6.37312	0.01079	0.01652	1.44904	0.00252	0.05813
ENSG00000140274	DUOXA2	dual oxidase maturation factor 2	6.06287	0.00232	0.00695	2.06178	0.00146	0.04831
ENSG00000164070	HSPA4L	heat shock 70kDa protein 4-like	5.81589	0.00115	0.00469	1.15753	0.0022	0.05375
ENSG00000124107	SLPI	secretory leukocyte peptidase inhibitor	5.3295	0.00183	0.00615	1.50531	0.00144	0.04809
ENSG00000125538	IL1B	interleukin 1, beta	4.74366	0.04699	0.04284	2.0111	1e-05	0.00537
ENSG00000196188	CTSE	cathepsin E	4.69134	0	0.0004	1.22524	0.01554	0.13356
ENSG00000108821	COL1A1	collagen, type I, alpha 1	4.50648	4e-05	0.0009	1.25283	0.04949	0.2211
ENSG00000157350	ST3GAL2	ST3 beta-galactoside alpha-2,3-sialyltransferase 2	3.62003	0.00051	0.00309	1.17871	0.00335	0.06582
ENSG00000145423	SFRP2	secreted frizzled-related protein 2	3.57514	0.00982	0.01556	1.13725	0.04262	0.20623
ENSG00000171848	RRM2	ribonucleotide reductase M2	3.4822	0.00574	0.01152	1.18433	0.02047	0.14816
ENSG00000154096	THY1	Thy-1 cell surface antigen	3.46775	0.00548	0.0112	1.27119	0.0174	0.13861
ENSG00000143537	ADAM15	ADAM metallopeptidase domain 15	3.41527	0.00031	0.00238	1.16607	0.00208	0.05229
ENSG00000138449	SLC40A1	solute carrier family 40 (iron-regulated transporter), member 1	3.14269	3e-05	0.00089	1.27143	0.0123	0.12106
ENSG00000196923	PDLIM7	PDZ and LIM domain 7 (enigma)	3.13399	0.00048	0.00295	1.15345	0.03549	0.19129
ENSG00000051523	CYBA	cytochrome b-245, alpha polypeptide	3.07375	1e-05	0.00076	1.154	0.01448	0.12971
ENSG00000070526	ST6GALNAC1	ST6 (alpha-N-acetyl-neuraminyl-2,3-beta-galactosyl-1,3)-N-acetylgalactosaminide alpha-2,6-sialyltransferase 1	2.88786	0.00586	0.0116	1.22745	0.00166	0.04869
ENSG00000100196	KDELR3	KDEL (Lys-Asp-Glu-Leu) endoplasmic reticulum protein retention receptor 3	2.85601	0.00014	0.0016	1.60896	0.00043	0.02961
ENSG00000088386	SLC15A1	solute carrier family 15 (oligopeptide transporter), member 1	2.74727	0.0028	0.00761	1.14031	0.04213	0.20515
ENSG00000187498	COL4A1	collagen, type IV, alpha 1	2.74727	0.0001	0.00137	1.251	0.01159	0.11737
ENSG00000116962	NID1	nidogen 1	2.64268	0.00652	0.01245	1.17173	0.0158	0.1338
ENSG00000136026	CKAP4	cytoskeleton-associated protein 4	2.55974	8e-05	0.00125	1.22381	0.0012	0.04406
ENSG00000167861	C17orf28	chromosome 17 open reading frame 28	2.50012	0.00124	0.00487	1.16315	0.00688	0.09171
ENSG00000164211	STARD4	StAR-related lipid transfer (START) domain containing 4	2.48975	0.00014	0.0016	1.10019	0.0221	0.15535
ENSG00000102934	PLLP	plasmolipin	2.40827	0.00243	0.00712	1.24238	0.01345	0.1264
ENSG00000187513	GJA4	gap junction protein, alpha 4, 37kDa	2.38502	0	0.00041	1.12578	0.00118	0.04392
ENSG00000091490	SEL1L3	sel-1 suppressor of lin-12-like 3 (C. elegans)	2.36854	0.00067	0.00355	1.12781	0.02252	0.15754
ENSG00000004468	CD38	CD38 molecule	2.33918	0.00159	0.0057	1.3741	0.00447	0.07464
ENSG00000164692	COL1A2	collagen, type I, alpha 2	2.30697	0.00612	0.01194	1.29137	0.03087	0.18308
ENSG00000166033	HTRA1	HtrA serine peptidase 1	2.29104	0.00121	0.00485	1.12813	0.03935	0.20033
ENSG00000164111	ANXA5	annexin A5	2.25012	0.00909	0.01493	1.17747	0.04122	0.20464
ENSG00000168268	NT5DC2	5'-nucleotidase domain containing 2	2.22222	0.00553	0.01123	1.15017	0.00709	0.09344
ENSG00000138119	MYOF	myoferlin	2.20687	0.00024	0.00206	1.29536	0.00763	0.09793
ENSG00000109625	CPZ	carboxypeptidase Z	2.16445	0.00662	0.01257	1.11316	0.00978	0.11017
ENSG00000123843	C4BPB	complement component 4 binding protein, beta	2.10818	0.01904	0.02373	1.28988	0.01113	0.11652
ENSG00000151135	C12orf23	chromosome 12 open reading frame 23	2.10526	0.00036	0.00252	1.18034	0.01273	0.1232
ENSG00000074695	LMAN1	lectin, mannose-binding, 1	2.0648	0.0023	0.00694	1.12441	0.02073	0.14865
ENSG00000099194	SCD	stearoyl-CoA desaturase (delta-9-desaturase)	2.04911	0.00216	0.00671	1.98509	1e-05	0.00454
ENSG00000164822	DEFA6	defensin, alpha 6, Paneth cell-specific	2.03167	0.04911	0.04396	3.90833	0.00154	0.04892
ENSG00000117472	TSPAN1	tetraspanin 1	2.03073	0.00077	0.00371	1.18979	0.01019	0.11262
ENSG00000180817	PPA1	pyrophosphatase (inorganic) 1	2.02511	0.00014	0.0016	1.18815	0.00062	0.03427
ENSG00000170476	RP11-1280I22.1	marginal zone B and B1 cell-specific protein	2.0223	0.03794	0.03721	1.26037	0.03324	0.18726
ENSG00000086300	SNX10	sorting nexin 10	2.01112	0.00595	0.01171	1.25397	0.0084	0.10024
ENSG00000152766	ANKRD22	ankyrin repeat domain 22	2	0.01121	0.01696	1.42119	7e-05	0.01306
ENSG00000163191	S100A11	S100 calcium binding protein A11	1.9917	0.00496	0.01068	1.27666	0.00658	0.08924
ENSG00000176170	SPHK1	sphingosine kinase 1	1.98069	0.01573	0.021	1.10205	0.00301	0.06537
ENSG00000060558	GNA15	guanine nucleotide binding protein (G protein), alpha 15 (Gq class)	1.9752	0.00133	0.00513	1.32283	0.00205	0.05205
ENSG00000138613	APH1B	anterior pharynx defective 1 homolog B (C. elegans)	1.92119	0.0026	0.0073	1.17264	0.00311	0.06519
ENSG00000065911	MTHFD2	methylenetetrahydrofolate dehydrogenase (NADP+ dependent) 2, methenyltetrahydrofolate cyclohydrolase	1.91587	0.0021	0.00659	1.31824	0.00165	0.04932
ENSG00000070081	NUCB2	nucleobindin 2	1.91322	0.00624	0.01209	1.39924	0.00029	0.0276
ENSG00000145860	RNF145	ring finger protein 145	1.90792	1e-05	0.00072	1.1182	0.01203	0.11944
ENSG00000078098	FAP	fibroblast activation protein, alpha	1.90528	0.01957	0.02406	1.16379	0.00885	0.1033
ENSG00000196562	SULF2	sulfatase 2	1.90528	0.00547	0.01122	1.20464	0.0015	0.04825
ENSG00000125772	GPCPD1	glycerophosphocholine phosphodiesterase GDE1 homolog (S. cerevisiae)	1.90264	0.00876	0.01469	1.14725	0.00219	0.05394
ENSG00000070540	WIPI1	WD repeat domain, phosphoinositide interacting 1	1.9	0.00217	0.00673	1.13641	0.00172	0.04874
ENSG00000161638	ITGA5	integrin, alpha 5 (fibronectin receptor, alpha polypeptide)	1.85832	0.00156	0.00564	1.18307	0.00337	0.06558
ENSG00000102265	TIMP1	TIMP metallopeptidase inhibitor 1	1.85061	0.00074	0.00364	1.36065	0.01441	0.12942
ENSG00000145936	KCNMB1	potassium large conductance calcium-activated channel, subfamily M, beta member 1	1.84293	0.01815	0.0229	1.20908	0.00761	0.09832
ENSG00000176485	PLA2G16	phospholipase A2, group XVI	1.82766	0.00067	0.00356	1.29139	0.01753	0.13922
ENSG00000163479	SSR2	signal sequence receptor, beta (translocon-associated protein beta)	1.79751	0.00012	0.00151	1.11502	0.00949	0.10856
ENSG00000153234	NR4A2	nuclear receptor subfamily 4, group A, member 2	1.76786	0.02011	0.0245	1.29164	0.01487	0.13098
ENSG00000123685	BATF3	basic leucine zipper transcription factor, ATF-like 3	1.76296	0.00786	0.01378	1.16186	0.01304	0.12467
ENSG00000123983	ACSL3	acyl-CoA synthetase long-chain family member 3	1.73869	0.00193	0.00634	1.18581	0.0018	0.04979
ENSG00000112773	FAM46A	family with sequence similarity 46, member A	1.71713	0.00052	0.00312	1.15917	0.02677	0.17283
ENSG00000146425	DYNLT1	dynein, light chain, Tctex-type 1	1.71713	0.00179	0.0061	1.10091	0.00805	0.09838
ENSG00000168389	MFSD2A	major facilitator superfamily domain containing 2A	1.71	0.02622	0.0292	1.12916	0.01236	0.1214
ENSG00000197265	GTF2E2	general transcription factor IIE, polypeptide 2, beta 34kDa	1.70764	0.00015	0.00166	1.11813	0.00461	0.07626
ENSG00000116176	TPSG1	tryptase gamma 1	1.67481	0.00766	0.0136	1.37106	0.00014	0.0196
ENSG00000180263	FGD6	FYVE, RhoGEF and PH domain containing 6	1.64947	0.00048	0.00296	1.1014	0.0361	0.19163
ENSG00000164294	GPX8	glutathione peroxidase 8 (putative)	1.62676	0.03442	0.03485	1.36996	0.00051	0.03083
ENSG00000033170	FUT8	fucosyltransferase 8 (alpha (1,6) fucosyltransferase)	1.61105	0.00086	0.00393	1.13899	0.04195	0.20536
ENSG00000102024	PLS3	plastin 3	1.60436	0.01098	0.01673	1.12411	0.04895	0.21973
ENSG00000162695	SLC30A7	solute carrier family 30 (zinc transporter), member 7	1.59549	0.00074	0.00364	1.14377	0.00623	0.08728
ENSG00000183508	FAM46C	family with sequence similarity 46, member C	1.59328	0.03746	0.03684	1.31491	0.00319	0.06525
ENSG00000088826	SMOX	spermine oxidase	1.56917	0.00804	0.01401	1.15494	0.01428	0.12996
ENSG00000134851	TMEM165	transmembrane protein 165	1.56699	0.0005	0.00301	1.17993	0.00065	0.03456
ENSG00000129116	PALLD	palladin, cytoskeletal associated protein	1.54114	0.00046	0.0029	1.16536	0.00015	0.0197
ENSG00000145050	MANF	mesencephalic astrocyte-derived neurotrophic factor	1.53901	0.00198	0.00645	1.22845	0.00689	0.0916
ENSG00000112977	DAP	death-associated protein	1.53688	0.00292	0.00782	1.17005	0.00015	0.02009
ENSG00000070190	DAPP1	dual adaptor of phosphotyrosine and 3-phosphoinositides	1.52838	0.03377	0.0345	1.11252	0.03027	0.1819
ENSG00000145287	PLAC8	placenta-specific 8	1.52838	0.00729	0.01319	1.14543	0.02571	0.16979
ENSG00000119655	NPC2	Niemann-Pick disease, type C2	1.51992	8e-05	0.00119	1.12556	0.0061	0.08652
ENSG00000117385	LEPRE1	leucine proline-enriched proteoglycan (leprecan) 1	1.51782	0.00085	0.00392	1.10958	0.01515	0.13238
ENSG00000162174	ASRGL1	asparaginase like 1	1.49692	0.00167	0.00588	1.22673	0.00189	0.04935
ENSG00000069974	RAB27A	RAB27A, member RAS oncogene family	1.48452	0.01501	0.02033	1.21508	0.00407	0.07245
ENSG00000141458	NPC1	Niemann-Pick disease, type C1	1.45902	0.00259	0.00729	1.12035	0.02962	0.18037
ENSG00000136542	GALNT5	UDP-N-acetyl-alpha-D-galactosamine:polypeptide N-acetylgalactosaminyltransferase 5 (GalNAc-T5)	1.45801	0.01695	0.02191	1.32434	0.00029	0.02794
ENSG00000058262	SEC61A1	Sec61 alpha 1 subunit (S. cerevisiae)	1.45397	0.00081	0.00382	1.1038	0.04862	0.21976
ENSG00000173540	GMPPB	GDP-mannose pyrophosphorylase B	1.44995	0.00223	0.00681	1.12609	0.04206	0.20525
ENSG00000109790	KLHL5	kelch-like 5 (Drosophila)	1.44193	0.00248	0.00723	1.18661	0.04189	0.20575
ENSG00000166401	SERPINB8	serpin peptidase inhibitor, clade B (ovalbumin), member 8	1.43794	0.01952	0.02406	1.25873	0.00201	0.05146
ENSG00000186340	THBS2	thrombospondin 2	1.43794	0.03538	0.03544	1.21094	0.02033	0.14837
ENSG00000166557	TMED3	transmembrane emp24 protein transport domain containing 3	1.43197	0.01136	0.01708	1.15647	0.00541	0.08231
ENSG00000196715	VKORC1L1	vitamin K epoxide reductase complex, subunit 1-like 1	1.43197	0.00076	0.00371	1.10759	0.03208	0.18528
ENSG00000216490	IFI30	interferon, gamma-inducible protein 30	1.42405	0.00015	0.00161	1.18789	0.04778	0.21725
ENSG00000132744	ACY3	aspartoacylase (aminocyclase) 3	1.41225	0.0002	0.00187	1.19599	3e-05	0.0089
ENSG00000159231	CBR3	carbonyl reductase 3	1.40834	0.00092	0.00408	1.24698	0.00028	0.02822
ENSG00000100815	TRIP11	thyroid hormone receptor interactor 11	1.40444	0.03259	0.0337	1.10949	0.00997	0.11126
ENSG00000104723	TUSC3	tumor suppressor candidate 3	1.39474	0.01065	0.01637	1.29292	0.00329	0.06572
ENSG00000117308	GALE	UDP-galactose-4-epimerase	1.38703	0.00454	0.01014	1.16409	0.01257	0.12245
ENSG00000168374	ARF4	ADP-ribosylation factor 4	1.37554	0.00017	0.00174	1.27766	6e-05	0.01274
ENSG00000119403	PHF19	PHD finger protein 19	1.37364	0.00071	0.00359	1.1103	0.01572	0.1336
ENSG00000181789	COPG	coatomer protein complex, subunit gamma	1.37364	0.00013	0.0016	1.10983	0.03244	0.18617
ENSG00000184840	TMED9	transmembrane emp24 protein transport domain containing 9	1.34164	0.0002	0.00187	1.16495	0.02318	0.16099
ENSG00000121073	SLC35B1	solute carrier family 35, member B1	1.33978	0.00239	0.00708	1.13558	0.01511	0.13233
ENSG00000140104	C14orf79	chromosome 14 open reading frame 79	1.33607	0.00879	0.01472	1.12125	0.0087	0.10234
ENSG00000168610	STAT3	signal transducer and activator of transcription 3 (acute-phase response factor)	1.33607	0.00948	0.01526	1.17837	0.00767	0.0971
ENSG00000151929	BAG3	BCL2-associated athanogene 3	1.33053	0.00293	0.00783	1.22526	0.00136	0.04697
ENSG00000150403	TMCO3	transmembrane and coiled-coil domains 3	1.32869	0.00211	0.0066	1.23342	0.0002	0.02413
ENSG00000142733	MAP3K6	mitogen-activated protein kinase kinase kinase 6	1.32317	0.00433	0.00981	1.23469	0.00033	0.02817
ENSG00000131473	ACLY	ATP citrate lyase	1.30677	0.01606	0.02122	1.16661	0.0052	0.08073
ENSG00000016402	IL20RA	interleukin 20 receptor, alpha	1.30315	0.0105	0.01622	1.1381	0.02737	0.1745
ENSG00000074370	ATP2A3	ATPase, Ca++ transporting, ubiquitous	1.30134	0.01726	0.02215	1.13602	0.03269	0.18691
ENSG00000120742	SERP1	stress-associated endoplasmic reticulum protein 1	1.29056	0.00807	0.01402	1.14075	0.00398	0.07201
ENSG00000182827	ACBD3	acyl-CoA binding domain containing 3	1.28699	0.01103	0.01676	1.13434	0.00063	0.03428
ENSG00000091317	CMTM6	CKLF-like MARVEL transmembrane domain containing 6	1.27279	0.01621	0.02133	1.10285	0.01858	0.14354
ENSG00000130066	SAT1	spermidine/spermine N1-acetyltransferase 1	1.27279	0.03567	0.03565	1.10942	0.01147	0.11722
ENSG00000071537	SEL1L	sel-1 suppressor of lin-12-like (C. elegans)	1.25701	0.02277	0.02668	1.1011	0.03482	0.19076
ENSG00000180879	SSR4	signal sequence receptor, delta	1.24833	0.01026	0.01597	1.24792	0.00368	0.06912
ENSG00000169241	SLC50A1	solute carrier family 50 (sugar transporter), member 1	1.2466	0.04371	0.04104	1.22094	0.00029	0.02765
ENSG00000149485	FADS1	fatty acid desaturase 1	1.23114	0.01311	0.01873	1.15164	0.01858	0.14377
ENSG00000173852	DPY19L1	dpy-19-like 1 (C. elegans)	1.22095	0.02587	0.02899	1.20531	0.00031	0.0278
ENSG00000115170	ACVR1	activin A receptor, type I	1.21251	0.00884	0.01476	1.15761	0.00723	0.09446
ENSG00000125249	RAP2A	RAP2A, member of RAS oncogene family	1.20748	0.00618	0.01203	1.13594	0.00102	0.04213
ENSG00000137575	SDCBP	syndecan binding protein (syntenin)	1.20414	0.02213	0.02627	1.22881	0.00339	0.06568
ENSG00000152749	GPR180	G protein-coupled receptor 180	1.20414	0.00034	0.00248	1.13672	0.01433	0.12942
ENSG00000198792	TMEM184B	transmembrane protein 184B	1.20414	0.02624	0.02921	1.16114	0.00407	0.07272
ENSG00000002549	LAP3	leucine aminopeptidase 3	1.17446	0.02875	0.03102	1.20527	0.00576	0.08599
ENSG00000145623	OSMR	oncostatin M receptor	1.17283	0.03142	0.03285	1.11178	0.01828	0.14313
ENSG00000181631	P2RY13	purinergic receptor P2Y, G-protein coupled, 13	1.16151	0.04932	0.04407	1.26776	0.02617	0.17138
ENSG00000096968	JAK2	Janus kinase 2	1.14552	0.02478	0.02815	1.16143	0.00063	0.03417
ENSG00000164506	STXBP5	syntaxin binding protein 5 (tomosyn)	1.14498	0.01634	0.02142	1.14937	0.00358	0.06851
ENSG00000123562	MORF4L2	mortality factor 4 like 2	1.12975	0.02633	0.02926	1.14465	0.00714	0.09353
ENSG00000067141	NEO1	neogenin 1	1.12662	0.04782	0.04328	1.15168	0.00088	0.03799
ENSG00000160181	TFF2	trefoil factor 2	1.12662	0.02523	0.02848	1.3082	0.04018	0.20233
ENSG00000171174	RBKS	ribokinase	-1.12662	0.02222	0.0263	-1.20871	0.00791	0.09774
ENSG00000204370	SDHD	succinate dehydrogenase complex, subunit D, integral membrane protein	-1.13446	0.01645	0.0215	-1.11907	0.02882	0.17853
ENSG00000166959	MS4A8B	membrane-spanning 4-domains, subfamily A, member 8B	-1.1487	0.01279	0.01845	-1.30889	0.02905	0.17899
ENSG00000124257	NEURL2	neuralized homolog 2 (Drosophila)	-1.18099	0.04375	0.04104	-1.10743	0.00329	0.06547
ENSG00000169189	NSMCE1	non-SMC element 1 homolog (S. cerevisiae)	-1.18099	0.02619	0.02921	-1.10381	0.03708	0.19302
ENSG00000154229	PRKCA	protein kinase C, alpha	-1.18921	0.02389	0.02751	-1.10346	0.03404	0.1883
ENSG00000136205	TNS3	tensin 3	-1.19416	0.02061	0.02486	-1.1092	0.03581	0.19209
ENSG00000171503	ETFDH	electron-transferring-flavoprotein dehydrogenase	-1.19748	0.01003	0.01575	-1.22387	0.00167	0.04792
ENSG00000131828	PDHA1	pyruvate dehydrogenase (lipoamide) alpha 1	-1.19914	0.00558	0.01131	-1.10742	0.03086	0.18328
ENSG00000155846	PPARGC1B	peroxisome proliferator-activated receptor gamma, coactivator 1 beta	-1.22264	0.04889	0.04387	-1.16573	0.01148	0.11675
ENSG00000096746	HNRNPH3	heterogeneous nuclear ribonucleoprotein H3 (2H9)	-1.22434	0.02862	0.03099	-1.15944	0.00427	0.07347
ENSG00000123472	ATPAF1	ATP synthase mitochondrial F1 complex assembly factor 1	-1.23285	0.04638	0.04256	-1.1376	0.02806	0.1774
ENSG00000160746	ANO10	anoctamin 10	-1.23799	0.00084	0.00389	-1.16524	0.00201	0.05159
ENSG00000147853	AK3	adenylate kinase 3	-1.24315	0.02434	0.02786	-1.14069	0.02211	0.1552
ENSG00000138029	HADHB	hydroxyacyl-CoA dehydrogenase/3-ketoacyl-CoA thiolase/enoyl-CoA hydratase (trifunctional protein), beta subunit	-1.24833	0.0083	0.01425	-1.15627	0.01028	0.1131
ENSG00000144331	ZNF385B	zinc finger protein 385B	-1.26225	0.03601	0.03583	-1.12387	0.0189	0.14432
ENSG00000112294	ALDH5A1	aldehyde dehydrogenase 5 family, member A1	-1.26927	0.01622	0.02133	-1.22296	0.03007	0.18167
ENSG00000114650	SCAP	SREBF chaperone	-1.27103	0	0.00041	-1.17393	0.00087	0.03825
ENSG00000250479	CHCHD10	coiled-coil-helix-coiled-coil-helix domain containing 10	-1.2781	0.00016	0.00172	-1.13996	0.00539	0.08263
ENSG00000141098	GFOD2	glucose-fructose oxidoreductase domain containing 2	-1.28165	0.03575	0.03568	-1.14822	0.02723	0.17409
ENSG00000163541	SUCLG1	succinate-CoA ligase, alpha subunit	-1.28165	0.00108	0.00457	-1.11329	0.04594	0.2129
ENSG00000198160	MIER1	mesoderm induction early response 1 homolog (Xenopus laevis)	-1.29056	0.02937	0.0315	-1.12726	0.01218	0.12041
ENSG00000052841	TTC17	tetratricopeptide repeat domain 17	-1.29774	0.00345	0.0087	-1.12144	0.03689	0.19314
ENSG00000139540	SLC39A5	solute carrier family 39 (metal ion transporter), member 5	-1.30677	0.00253	0.00729	-1.26643	0.01408	0.12889
ENSG00000148143	ZNF462	zinc finger protein 462	-1.31221	0.0174	0.02221	-1.15608	0.01173	0.11749
ENSG00000163624	CDS1	CDP-diacylglycerol synthase (phosphatidate cytidylyltransferase) 1	-1.31585	0.00145	0.00539	-1.16732	0.01701	0.13722
ENSG00000136270	TBRG4	transforming growth factor beta regulator 4	-1.32501	0.00544	0.01117	-1.10568	0.0332	0.18726
ENSG00000164972	C9orf24	chromosome 9 open reading frame 24	-1.32501	0.0128	0.01846	-1.19507	0.01313	0.12495
ENSG00000140386	SCAPER	S-phase cyclin A-associated protein in the ER	-1.33053	0.00091	0.00407	-1.20111	0.00185	0.04927
ENSG00000170425	ADORA2B	adenosine A2b receptor	-1.33237	0.02452	0.02799	-1.18138	0.01295	0.12425
ENSG00000176658	MYO1D	myosin ID	-1.33978	0.00066	0.00353	-1.23391	0.00798	0.09814
ENSG00000163235	TGFA	transforming growth factor, alpha	-1.34164	0.00646	0.01237	-1.24241	0.00173	0.04887
ENSG00000163882	POLR2H	polymerase (RNA) II (DNA directed) polypeptide H	-1.34164	0.00123	0.00486	-1.14065	1e-05	0.00495
ENSG00000188186	C7orf59	chromosome 7 open reading frame 59	-1.34164	0.03984	0.03849	-1.17663	0.03115	0.18361
ENSG00000172009	THOP1	thimet oligopeptidase 1	-1.34537	0.02736	0.03021	-1.2602	0.00153	0.04895
ENSG00000106789	CORO2A	coronin, actin binding protein, 2A	-1.35097	0.01486	0.02019	-1.16546	0.03687	0.19347
ENSG00000137070	IL11RA	interleukin 11 receptor, alpha	-1.35285	0.00355	0.00879	-1.16374	0.00688	0.09194
ENSG00000106144	CASP2	caspase 2, apoptosis-related cysteine peptidase	-1.35849	0.0022	0.00679	-1.12143	0.00406	0.07297
ENSG00000176894	PXMP2	peroxisomal membrane protein 2, 22kDa	-1.38319	0.00349	0.00876	-1.27875	0.00472	0.0772
ENSG00000075945	KIFAP3	kinesin-associated protein 3	-1.38511	0.00056	0.00322	-1.11098	0.00833	0.09968
ENSG00000141385	AFG3L2	AFG3 ATPase family gene 3-like 2 (S. cerevisiae)	-1.39474	0.01071	0.01643	-1.12729	0.02316	0.16105
ENSG00000198721	ECI2	enoyl-CoA delta isomerase 2	-1.39862	0.02747	0.03027	-1.14124	0.03867	0.19751
ENSG00000187091	PLCD1	phospholipase C, delta 1	-1.40444	0.0118	0.01754	-1.1622	0.03295	0.187
ENSG00000127334	DYRK2	dual-specificity tyrosine-(Y)-phosphorylation regulated kinase 2	-1.40639	0.00195	0.00637	-1.19114	0.04889	0.2199
ENSG00000187017	ESPN	espin	-1.40834	0.00517	0.0109	-1.13182	0.04605	0.21273
ENSG00000215021	PHB2	prohibitin 2	-1.41225	0.00581	0.01157	-1.1069	0.04213	0.20495
ENSG00000132640	BTBD3	BTB (POZ) domain containing 3	-1.41421	0.00591	0.01165	-1.17141	0.04501	0.20987
ENSG00000165802	NELF	nasal embryonic LHRH factor	-1.42405	0.0125	0.01814	-1.1263	0.03913	0.19941
ENSG00000159842	ABR	active BCR-related gene	-1.44393	0.00067	0.00355	-1.12673	0.02758	0.17534
ENSG00000042980	ADAM28	ADAM metallopeptidase domain 28	-1.45397	0.00142	0.0053	-1.15268	0.00772	0.09666
ENSG00000121691	CAT	catalase	-1.45397	3e-05	0.00089	-1.20666	0.03097	0.18323
ENSG00000198189	HSD17B11	hydroxysteroid (17-beta) dehydrogenase 11	-1.46003	0.00121	0.00485	-1.20238	0.02408	0.16349
ENSG00000025434	NR1H3	nuclear receptor subfamily 1, group H, member 3	-1.46206	0.00259	0.00728	-1.22041	0.00677	0.09074
ENSG00000172366	FAM195A	family with sequence similarity 195, member A	-1.46206	0.00102	0.00441	-1.15796	0.0079	0.09789
ENSG00000005882	PDK2	pyruvate dehydrogenase kinase, isozyme 2	-1.50108	0.00033	0.00244	-1.18085	0.00487	0.0778
ENSG00000085998	POMGNT1	protein O-linked mannose beta1,2-N-acetylglucosaminyltransferase	-1.50316	0.00025	0.00209	-1.10359	0.03379	0.18763
ENSG00000168060	NAALADL1	N-acetylated alpha-linked acidic dipeptidase-like 1	-1.50943	0.01216	0.0178	-1.41622	0.00068	0.03494
ENSG00000176273	SLC35G1	solute carrier family 35, member G1	-1.51362	0.0019	0.0063	-1.39159	0.00301	0.06553
ENSG00000157111	TMEM171	transmembrane protein 171	-1.51782	0.00175	0.00603	-1.28113	0.00909	0.10525
ENSG00000182319	PRAGMIN	homolog of rat pragma of Rnd2	-1.52203	0.00406	0.00952	-1.27574	0.00213	0.05266
ENSG00000148584	A1CF	APOBEC1 complementation factor	-1.52626	0.00091	0.00407	-1.21583	0.04079	0.2038
ENSG00000115616	SLC9A2	solute carrier family 9 (sodium/hydrogen exchanger), member 2	-1.55186	0.03252	0.03365	-1.20749	0.00302	0.06523
ENSG00000138796	HADH	hydroxyacyl-CoA dehydrogenase	-1.56482	0.00063	0.00342	-1.11364	0.04136	0.20465
ENSG00000185133	INPP5J	inositol polyphosphate-5-phosphatase J	-1.56482	0.004	0.00945	-1.34423	0.00146	0.04771
ENSG00000115649	CNPPD1	cyclin Pas1/PHO80 domain containing 1	-1.58227	0.01412	0.01958	-1.1286	0.03119	0.18338
ENSG00000086696	HSD17B2	hydroxysteroid (17-beta) dehydrogenase 2	-1.5977	0.01546	0.02078	-1.81332	2e-05	0.00514
ENSG00000182919	C11orf54	chromosome 11 open reading frame 54	-1.60214	0.00678	0.01273	-1.14454	0.04999	0.22205
ENSG00000093167	LRRFIP2	leucine rich repeat (in FLII) interacting protein 2	-1.60436	0.00134	0.00516	-1.18505	0.04207	0.2051
ENSG00000173638	SLC19A1	solute carrier family 19 (folate transporter), member 1	-1.60436	9e-05	0.00128	-1.17729	0.00024	0.02577
ENSG00000187097	ENTPD5	ectonucleoside triphosphate diphosphohydrolase 5	-1.62676	0.00829	0.01426	-1.21988	0.00841	0.10019
ENSG00000118777	ABCG2	ATP-binding cassette, sub-family G (WHITE), member 2	-1.63354	7e-05	0.00121	-1.57115	0.00125	0.04491
ENSG00000148700	ADD3	adducin 3 (gamma)	-1.6449	0.00122	0.00484	-1.2213	0.00333	0.06571
ENSG00000108272	DHRS11	dehydrogenase/reductase (SDR family) member 11	-1.64718	0.01168	0.01742	-1.30577	0.00275	0.06186
ENSG00000164237	CMBL	carboxymethylenebutenolidase homolog (Pseudomonas)	-1.64718	0.00044	0.00283	-1.1807	0.0065	0.08976
ENSG00000183828	NUDT14	nudix (nucleoside diphosphate linked moiety X)-type motif 14	-1.65176	0.01171	0.01742	-1.19652	0.00485	0.07774
ENSG00000134531	EMP1	epithelial membrane protein 1	-1.65634	0.0046	0.01023	-1.2862	0.04825	0.21854
ENSG00000185432	METTL7A	methyltransferase like 7A	-1.69232	0.00208	0.00656	-1.24276	0.03201	0.18554
ENSG00000165475	CRYL1	crystallin, lambda 1	-1.72668	0.00044	0.00284	-1.259	0.00036	0.02873
ENSG00000164488	DACT2	dapper, antagonist of beta-catenin, homolog 2 (Xenopus laevis)	-1.73147	0.00056	0.00323	-1.16636	0.00623	0.08753
ENSG00000042445	RETSAT	retinol saturase (all-trans-retinol 13,14-reductase)	-1.75564	0.00772	0.01363	-1.24177	0.0185	0.14339
ENSG00000189221	MAOA	monoamine oxidase A	-1.79751	0.00257	0.0073	-1.16036	0.03096	0.18338
ENSG00000109814	UGDH	UDP-glucose 6-dehydrogenase	-1.84293	0.00136	0.00522	-1.21127	0.00664	0.08952
ENSG00000141959	PFKL	phosphofructokinase, liver	-1.85318	0.002	0.00648	-1.1246	0.02334	0.16109
ENSG00000120915	EPHX2	epoxide hydrolase 2, cytoplasmic	-1.85832	0.00254	0.0073	-1.2025	0.00997	0.111
ENSG00000186951	PPARA	peroxisome proliferator-activated receptor alpha	-1.86865	0.00999	0.01572	-1.15533	0.00321	0.06496
ENSG00000116833	NR5A2	nuclear receptor subfamily 5, group A, member 2	-1.87905	0.00642	0.01236	-1.14113	0.04063	0.2039
ENSG00000162852	CNST	consortin, connexin sorting protein	-1.88949	0.03195	0.03323	-1.1908	0.02684	0.17308
ENSG00000183048	SLC25A10	solute carrier family 25 (mitochondrial carrier; dicarboxylate transporter), member 10; mitochondrial ribosomal protein L12	-1.90792	0.00191	0.0063	-1.20317	0.00653	0.08965
ENSG00000104823	ECH1	enoyl CoA hydratase 1, peroxisomal	-1.92119	0.00031	0.00239	-1.12783	0.02836	0.17786
ENSG00000105373	GLTSCR2	glioma tumor suppressor candidate region gene 2	-1.92385	0.02566	0.02889	-1.10036	0.01614	0.13563
ENSG00000161533	ACOX1	acyl-CoA oxidase 1, palmitoyl	-1.93992	0.00072	0.00363	-1.27623	0.02623	0.17126
ENSG00000104419	NDRG1	N-myc downstream regulated 1	-1.94261	0.00576	0.01154	-1.22043	0.03637	0.19171
ENSG00000078401	EDN1	endothelin 1	-2.00834	0.00041	0.00277	-1.26887	0.02844	0.17815
ENSG00000152785	BMP3	bone morphogenetic protein 3	-2.02511	0.0001	0.00138	-1.25604	0.00181	0.04972
ENSG00000148090	AUH	AU RNA binding protein/enoyl-CoA hydratase	-2.02792	6e-05	0.00112	-1.15854	0.01886	0.14451
ENSG00000004799	PDK4	pyruvate dehydrogenase kinase, isozyme 4	-2.03637	0.01822	0.02296	-1.23704	0.03278	0.18651
ENSG00000176532	PRR15	proline rich 15	-2.08782	0.00532	0.01106	-1.12323	0.0361	0.19185
ENSG00000106404	CLDN15	claudin 15	-2.15547	0.02008	0.02448	-1.3449	0.00167	0.04774
ENSG00000106853	PTGR1	prostaglandin reductase 1	-2.21914	2e-05	0.00084	-1.31192	0.00291	0.06436
ENSG00000176595	KBTBD11	kelch repeat and BTB (POZ) domain containing 11	-2.23457	0.00108	0.00458	-1.1693	0.00643	0.08904
ENSG00000197273	GUCA2A	guanylate cyclase activator 2A (guanylin)	-2.40161	0.00059	0.00331	-1.36674	0.00305	0.06488
ENSG00000128311	TST	thiosulfate sulfurtransferase (rhodanese)	-2.41831	0.00437	0.00988	-1.10562	0.02938	0.17957
ENSG00000172831	CES2	carboxylesterase 2	-2.42167	0.00024	0.00202	-1.17061	0.03867	0.19772
ENSG00000134240	HMGCS2	3-hydroxy-3-methylglutaryl-CoA synthase 2 (mitochondrial)	-2.48975	0.01274	0.0184	-1.82902	0.00023	0.02555
ENSG00000169271	HSPB3	heat shock 27kDa protein 3	-2.77022	2e-05	0.00079	-1.59582	0.03518	0.19161
ENSG00000128309	MPST	mercaptopyruvate sulfurtransferase	-2.81279	0	0.00039	-1.27468	0.00043	0.02924
ENSG00000008394	MGST1	microsomal glutathione S-transferase 1	-3.41054	0.00027	0.00219	-1.11126	0.03025	0.18201
ENSG00000012504	NR1H4	nuclear receptor subfamily 1, group H, member 4	-4.18144	0.0024	0.00707	-1.29602	0.01077	0.1151
ENSG00000125848	FLRT3	fibronectin leucine rich transmembrane protein 3	-4.51273	0.00191	0.00629	-1.2614	0.03864	0.1978
ENSG00000170439	METTL7B	methyltransferase like 7B	-6.23332	5e-05	0.00104	-1.43812	0.00184	0.04968
ENSG00000165092	ALDH1A1	aldehyde dehydrogenase 1 family, member A1	-9.65984	0	0.00041	-1.13442	0.04997	0.22215
ENSG00000108511	HOXB6	homeobox B6	-11.6803	0	0.00037	-1.21146	0.0127	0.12319
ENSG00000186198	OSTBETA	organic solute transporter beta	-12.978	3e-05	0.00089	-1.31146	0.00826	0.09941
ENSG00000120087	HOXB7	homeobox B7	-24.2851	0.00011	0.00145	-1.10421	0.04498	0.20993
ENSG00000163959	AC069257.9	organic solute transporter alpha	-27.9737	0.0002	0.00187	-1.91977	0.00318	0.06559
ENSG00000138669	PRKG2	protein kinase, cGMP-dependent, type II	-30.8671	0.00112	0.00464	-1.35353	0.00279	0.06235

## Sheet: T12 - CD
Ensembl ID	GeneSymbol	GeneName	TNBS Fold Change	TNBS P-value	TNBS FDR	CD Fold Change	CD P-value	CD FDR
ENSG00000196839	ADA	adenosine deaminase	8.11168	2e-05	0.00091	1.26895	0.00558	0.08432
ENSG00000164070	HSPA4L	heat shock 70kDa protein 4-like	6.75521	0.0004	0.00392	1.15753	0.0022	0.05375
ENSG00000185499	MUC1	mucin 1, cell surface associated	6.39968	0.00081	0.00587	1.94261	0	0.00012
ENSG00000108821	COL1A1	collagen, type I, alpha 1	5.59446	2e-05	0.00091	1.25283	0.04949	0.2211
ENSG00000162366	PDZK1IP1	PDZK1 interacting protein 1	5.29269	0.01221	0.03058	1.44904	0.00252	0.05813
ENSG00000135046	ANXA1	annexin A1	5.07708	0.00073	0.00552	1.25874	0.04391	0.20875
ENSG00000145423	SFRP2	secreted frizzled-related protein 2	4.96571	0.00288	0.01231	1.13725	0.04262	0.20623
ENSG00000070526	ST6GALNAC1	ST6 (alpha-N-acetyl-neuraminyl-2,3-beta-galactosyl-1,3)-N-acetylgalactosaminide alpha-2,6-sialyltransferase 1	4.12387	0.00086	0.00615	1.22745	0.00166	0.04869
ENSG00000196188	CTSE	cathepsin E	4.09539	1e-05	0.00075	1.22524	0.01554	0.13356
ENSG00000157350	ST3GAL2	ST3 beta-galactoside alpha-2,3-sialyltransferase 2	4.01667	0.00041	0.00398	1.17871	0.00335	0.06582
ENSG00000138449	SLC40A1	solute carrier family 40 (iron-regulated transporter), member 1	3.79474	1e-05	0.00068	1.27143	0.0123	0.12106
ENSG00000149968	MMP3	matrix metallopeptidase 3 (stromelysin 1, progelatinase)	3.71664	0.0117	0.02956	1.61335	0.00142	0.04823
ENSG00000143537	ADAM15	ADAM metallopeptidase domain 15	3.25352	8e-05	0.00158	1.16607	0.00208	0.05229
ENSG00000196923	PDLIM7	PDZ and LIM domain 7 (enigma)	3.16894	0.0002	0.00283	1.15345	0.03549	0.19129
ENSG00000088386	SLC15A1	solute carrier family 15 (oligopeptide transporter), member 1	3.09084	0.00236	0.01085	1.14031	0.04213	0.20515
ENSG00000187498	COL4A1	collagen, type IV, alpha 1	2.94037	5e-05	0.00141	1.251	0.01159	0.11737
ENSG00000167861	C17orf28	chromosome 17 open reading frame 28	2.83235	0.00072	0.00547	1.16315	0.00688	0.09171
ENSG00000102934	PLLP	plasmolipin	2.76638	0.00074	0.00556	1.24238	0.01345	0.1264
ENSG00000140274	DUOXA2	dual oxidase maturation factor 2	2.70195	0.02019	0.04223	2.06178	0.00146	0.04831
ENSG00000099194	SCD	stearoyl-CoA desaturase (delta-9-desaturase)	2.51926	0.00022	0.0029	1.98509	1e-05	0.00454
ENSG00000154096	THY1	Thy-1 cell surface antigen	2.50359	0.00832	0.02358	1.27119	0.0174	0.13861
ENSG00000164692	COL1A2	collagen, type I, alpha 2	2.44189	0.00439	0.01627	1.29137	0.03087	0.18308
ENSG00000145936	KCNMB1	potassium large conductance calcium-activated channel, subfamily M, beta member 1	2.42167	0.0461	0.07257	1.20908	0.00761	0.09832
ENSG00000124107	SLPI	secretory leukocyte peptidase inhibitor	2.41831	0.03208	0.057	1.50531	0.00144	0.04809
ENSG00000051523	CYBA	cytochrome b-245, alpha polypeptide	2.39828	7e-05	0.00155	1.154	0.01448	0.12971
ENSG00000116962	NID1	nidogen 1	2.3198	0.00938	0.02554	1.17173	0.0158	0.1338
ENSG00000078098	FAP	fibroblast activation protein, alpha	2.247	0.0155	0.03565	1.16379	0.00885	0.1033
ENSG00000166033	HTRA1	HtrA serine peptidase 1	2.23767	0.00418	0.01576	1.12813	0.03935	0.20033
ENSG00000166923	GREM1	gremlin 1	2.22222	0.04864	0.07486	1.41969	0.00739	0.09591
ENSG00000187513	GJA4	gap junction protein, alpha 4, 37kDa	2.12285	0.00104	0.00665	1.12578	0.00118	0.04392
ENSG00000136026	CKAP4	cytoskeleton-associated protein 4	2.10818	0.00036	0.00382	1.22381	0.0012	0.04406
ENSG00000161638	ITGA5	integrin, alpha 5 (fibronectin receptor, alpha polypeptide)	2.09943	0.00362	0.0143	1.18307	0.00337	0.06558
ENSG00000152766	ANKRD22	ankyrin repeat domain 22	2.06766	6e-05	0.00145	1.42119	7e-05	0.01306
ENSG00000153234	NR4A2	nuclear receptor subfamily 4, group A, member 2	2.0648	0.00556	0.01866	1.29164	0.01487	0.13098
ENSG00000112773	FAM46A	family with sequence similarity 46, member A	2.05908	0.00046	0.00431	1.15917	0.02677	0.17283
ENSG00000137033	IL33	interleukin 33	2.05053	0.00294	0.01241	1.19714	0.04588	0.21285
ENSG00000125772	GPCPD1	glycerophosphocholine phosphodiesterase GDE1 homolog (S. cerevisiae)	2.0223	0.00422	0.01584	1.14725	0.00219	0.05394
ENSG00000164111	ANXA5	annexin A5	2.0223	0.00346	0.01389	1.17747	0.04122	0.20464
ENSG00000004468	CD38	CD38 molecule	1.97794	0.00642	0.02002	1.3741	0.00447	0.07464
ENSG00000129116	PALLD	palladin, cytoskeletal associated protein	1.90264	5e-05	0.0014	1.16536	0.00015	0.0197
ENSG00000100196	KDELR3	KDEL (Lys-Asp-Glu-Leu) endoplasmic reticulum protein retention receptor 3	1.86865	0.00445	0.01636	1.60896	0.00043	0.02961
ENSG00000151135	C12orf23	chromosome 12 open reading frame 23	1.8609	0.00252	0.01122	1.18034	0.01273	0.1232
ENSG00000162745	OLFML2B	olfactomedin-like 2B	1.85318	0.01243	0.03094	1.15558	0.01695	0.13742
ENSG00000117472	TSPAN1	tetraspanin 1	1.8226	0.00117	0.00709	1.18979	0.01019	0.11262
ENSG00000180817	PPA1	pyrophosphatase (inorganic) 1	1.805	0.00618	0.01959	1.18815	0.00062	0.03427
ENSG00000070540	WIPI1	WD repeat domain, phosphoinositide interacting 1	1.78757	0.00242	0.011	1.13641	0.00172	0.04874
ENSG00000145860	RNF145	ring finger protein 145	1.77769	0.00027	0.00332	1.1182	0.01203	0.11944
ENSG00000176485	PLA2G16	phospholipase A2, group XVI	1.76786	0.00078	0.00578	1.29139	0.01753	0.13922
ENSG00000141458	NPC1	Niemann-Pick disease, type C1	1.7219	5e-05	0.00129	1.12035	0.02962	0.18037
ENSG00000183508	FAM46C	family with sequence similarity 46, member C	1.70764	0.02519	0.0486	1.31491	0.00319	0.06525
ENSG00000091490	SEL1L3	sel-1 suppressor of lin-12-like 3 (C. elegans)	1.70527	0.00958	0.02584	1.12781	0.02252	0.15754
ENSG00000164211	STARD4	StAR-related lipid transfer (START) domain containing 4	1.68179	0.00427	0.01597	1.10019	0.0221	0.15535
ENSG00000102265	TIMP1	TIMP metallopeptidase inhibitor 1	1.67946	0.0023	0.01063	1.36065	0.01441	0.12942
ENSG00000102024	PLS3	plastin 3	1.67714	0.00274	0.01188	1.12411	0.04895	0.21973
ENSG00000197265	GTF2E2	general transcription factor IIE, polypeptide 2, beta 34kDa	1.65634	0.00015	0.0024	1.11813	0.00461	0.07626
ENSG00000159231	CBR3	carbonyl reductase 3	1.63807	0.00444	0.01635	1.24698	0.00028	0.02822
ENSG00000163479	SSR2	signal sequence receptor, beta (translocon-associated protein beta)	1.6358	0.00036	0.00379	1.11502	0.00949	0.10856
ENSG00000138119	MYOF	myoferlin	1.63354	0.00385	0.01488	1.29536	0.00763	0.09793
ENSG00000104723	TUSC3	tumor suppressor candidate 3	1.58447	0.00112	0.00692	1.29292	0.00329	0.06572
ENSG00000162174	ASRGL1	asparaginase like 1	1.58447	0.00029	0.00339	1.22673	0.00189	0.04935
ENSG00000112977	DAP	death-associated protein	1.56917	0.00229	0.01063	1.17005	0.00015	0.02009
ENSG00000033170	FUT8	fucosyltransferase 8 (alpha (1,6) fucosyltransferase)	1.55617	0.00152	0.00832	1.13899	0.04195	0.20536
ENSG00000138613	APH1B	anterior pharynx defective 1 homolog B (C. elegans)	1.55186	0.00532	0.01819	1.17264	0.00311	0.06519
ENSG00000163191	S100A11	S100 calcium binding protein A11	1.50733	0.04022	0.06623	1.27666	0.00658	0.08924
ENSG00000116106	EPHA4	EPH receptor A4	1.48865	0.02832	0.05271	1.10049	0.01719	0.1379
ENSG00000123983	ACSL3	acyl-CoA synthetase long-chain family member 3	1.45196	0.00924	0.0252	1.18581	0.0018	0.04979
ENSG00000132744	ACY3	aspartoacylase (aminocyclase) 3	1.44393	6e-05	0.00145	1.19599	3e-05	0.0089
ENSG00000074695	LMAN1	lectin, mannose-binding, 1	1.43197	0.04037	0.06627	1.12441	0.02073	0.14865
ENSG00000102401	ARMCX3	armadillo repeat containing, X-linked 3	1.40444	0.00209	0.01021	1.12152	0.01093	0.11576
ENSG00000188157	AGRN	agrin	1.40056	0.03264	0.05762	1.11989	0.02628	0.17137
ENSG00000123989	CHPF	chondroitin polymerizing factor	1.37936	0.0102	0.02696	1.15991	0.00395	0.072
ENSG00000109790	KLHL5	kelch-like 5 (Drosophila)	1.37554	0.0051	0.01772	1.18661	0.04189	0.20575
ENSG00000140104	C14orf79	chromosome 14 open reading frame 79	1.37364	0.00776	0.02247	1.12125	0.0087	0.10234
ENSG00000173540	GMPPB	GDP-mannose pyrophosphorylase B	1.36983	0.01031	0.02717	1.12609	0.04206	0.20525
ENSG00000168374	ARF4	ADP-ribosylation factor 4	1.36794	0.00068	0.00533	1.27766	6e-05	0.01274
ENSG00000134851	TMEM165	transmembrane protein 165	1.3566	0.00319	0.0131	1.17993	0.00065	0.03456
ENSG00000131473	ACLY	ATP citrate lyase	1.35472	0.00185	0.00936	1.16661	0.0052	0.08073
ENSG00000119655	NPC2	Niemann-Pick disease, type C2	1.35097	0.00043	0.00411	1.12556	0.0061	0.08652
ENSG00000002549	LAP3	leucine aminopeptidase 3	1.31585	0.00079	0.00581	1.20527	0.00576	0.08599
ENSG00000130066	SAT1	spermidine/spermine N1-acetyltransferase 1	1.31221	0.00744	0.02195	1.10942	0.01147	0.11722
ENSG00000216490	IFI30	interferon, gamma-inducible protein 30	1.31039	0.00486	0.01719	1.18789	0.04778	0.21725
ENSG00000133710	SPINK5	serine peptidase inhibitor, Kazal type 5	1.30949	0.00449	0.01642	1.73123	0.00096	0.04045
ENSG00000184840	TMED9	transmembrane emp24 protein transport domain containing 9	1.30134	0.00175	0.00906	1.16495	0.02318	0.16099
ENSG00000151929	BAG3	BCL2-associated athanogene 3	1.28699	0.01062	0.02766	1.22526	0.00136	0.04697
ENSG00000166401	SERPINB8	serpin peptidase inhibitor, clade B (ovalbumin), member 8	1.28343	0.02304	0.04574	1.25873	0.00201	0.05146
ENSG00000074370	ATP2A3	ATPase, Ca++ transporting, ubiquitous	1.27987	0.0224	0.04487	1.13602	0.03269	0.18691
ENSG00000123562	MORF4L2	mortality factor 4 like 2	1.264	0.00195	0.00974	1.14465	0.00714	0.09353
ENSG00000146425	DYNLT1	dynein, light chain, Tctex-type 1	1.2605	0.01139	0.02909	1.10091	0.00805	0.09838
ENSG00000164938	TP53INP1	tumor protein p53 inducible nuclear protein 1	1.25701	0.04213	0.06832	1.1683	0.03852	0.19761
ENSG00000162695	SLC30A7	solute carrier family 30 (zinc transporter), member 7	1.25353	0.0044	0.01628	1.14377	0.00623	0.08728
ENSG00000115170	ACVR1	activin A receptor, type I	1.24833	0.03352	0.05885	1.15761	0.00723	0.09446
ENSG00000104774	MAN2B1	mannosidase, alpha, class 2B, member 1	1.24143	0.00472	0.01691	1.10028	0.03083	0.18332
ENSG00000196715	VKORC1L1	vitamin K epoxide reductase complex, subunit 1-like 1	1.23114	0.02514	0.04855	1.10759	0.03208	0.18528
ENSG00000182827	ACBD3	acyl-CoA binding domain containing 3	1.21926	0.02642	0.05002	1.13434	0.00063	0.03428
ENSG00000181789	COPG	coatomer protein complex, subunit gamma	1.21251	0.01826	0.03953	1.10983	0.03244	0.18617
ENSG00000168610	STAT3	signal transducer and activator of transcription 3 (acute-phase response factor)	1.21083	0.04394	0.07055	1.17837	0.00767	0.0971
ENSG00000106415	GLCCI1	glucocorticoid induced transcript 1	1.20832	0.03089	0.05558	1.11964	0.00764	0.09788
ENSG00000198959	TGM2	transglutaminase 2 (C polypeptide, protein-glutamine-gamma-glutamyltransferase)	1.20247	0.02086	0.04323	1.36177	0.00132	0.04637
ENSG00000067141	NEO1	neogenin 1	1.2008	0.00195	0.00975	1.15168	0.00088	0.03799
ENSG00000066455	GOLGA5	golgin A5	1.19914	0.00448	0.01641	1.10208	0.00083	0.03761
ENSG00000081803	CADPS2	Ca++-dependent secretion activator 2	1.19416	0.01037	0.02729	1.11046	0.03593	0.19227
ENSG00000131725	WDR44	WD repeat domain 44	1.19416	0.04841	0.07469	1.15613	0.03361	0.18774
ENSG00000185624	P4HB	prolyl 4-hydroxylase, beta polypeptide	1.19086	0.03699	0.06247	1.21402	0.00061	0.03426
ENSG00000149485	FADS1	fatty acid desaturase 1	1.18263	0.029	0.05333	1.15164	0.01858	0.14377
ENSG00000155158	TTC39B	tetratricopeptide repeat domain 39B	1.17446	0.0325	0.05745	1.11292	0.01431	0.12974
ENSG00000142733	MAP3K6	mitogen-activated protein kinase kinase kinase 6	1.16635	0.03049	0.05532	1.23469	0.00033	0.02817
ENSG00000172345	STARD5	StAR-related lipid transfer (START) domain containing 5	1.16635	0.02038	0.04253	1.16208	0.00113	0.04324
ENSG00000150403	TMCO3	transmembrane and coiled-coil domains 3	1.16473	0.03965	0.06556	1.23342	0.0002	0.02413
ENSG00000164506	STXBP5	syntaxin binding protein 5 (tomosyn)	1.16096	0.00661	0.02032	1.14937	0.00358	0.06851
ENSG00000154845	PPP4R1	protein phosphatase 4, regulatory subunit 1	1.14711	0.03697	0.06248	1.12345	0.00698	0.09243
ENSG00000099985	OSM	oncostatin M	1.14393	0.04504	0.07153	1.1765	0.00164	0.04987
ENSG00000152749	GPR180	G protein-coupled receptor 180	1.14235	0.00501	0.01752	1.13672	0.01433	0.12942
ENSG00000163001	CCDC104	coiled-coil domain containing 104	1.14235	0.03114	0.05584	1.10187	0.01237	0.12126
ENSG00000033100	CHPF2	chondroitin polymerizing factor 2	1.13918	0.04506	0.07153	1.12591	0.01644	0.13545
ENSG00000204370	SDHD	succinate dehydrogenase complex, subunit D, integral membrane protein	-1.10803	0.0349	0.06027	-1.11907	0.02882	0.17853
ENSG00000096746	HNRNPH3	heterogeneous nuclear ribonucleoprotein H3 (2H9)	-1.12194	0.04323	0.06973	-1.15944	0.00427	0.07347
ENSG00000106144	CASP2	caspase 2, apoptosis-related cysteine peptidase	-1.13446	0.02791	0.05211	-1.12143	0.00406	0.07297
ENSG00000189366	ALG1L	asparagine-linked glycosylation 1-like	-1.15349	0.02073	0.04303	-1.15671	0.01177	0.11761
ENSG00000163624	CDS1	CDP-diacylglycerol synthase (phosphatidate cytidylyltransferase) 1	-1.16312	0.02893	0.05334	-1.16732	0.01701	0.13722
ENSG00000052841	TTC17	tetratricopeptide repeat domain 17	-1.16635	0.03045	0.05528	-1.12144	0.03689	0.19314
ENSG00000171174	RBKS	ribokinase	-1.16959	0.00581	0.01911	-1.20871	0.00791	0.09774
ENSG00000162813	BPNT1	3'(2'), 5'-bisphosphate nucleotidase 1	-1.18099	0.04618	0.07263	-1.21633	0.00213	0.05282
ENSG00000104870	FCGRT	Fc fragment of IgG, receptor, transporter, alpha	-1.19416	0.00196	0.00976	-1.18805	0.01631	0.13538
ENSG00000147202	DIAPH2	diaphanous homolog 2 (Drosophila)	-1.20247	0.04379	0.07053	-1.10348	0.00657	0.08957
ENSG00000170425	ADORA2B	adenosine A2b receptor	-1.21251	0.00769	0.02242	-1.18138	0.01295	0.12425
ENSG00000163541	SUCLG1	succinate-CoA ligase, alpha subunit	-1.21757	0.00308	0.0128	-1.11329	0.04594	0.2129
ENSG00000084754	HADHA	hydroxyacyl-CoA dehydrogenase/3-ketoacyl-CoA thiolase/enoyl-CoA hydratase (trifunctional protein), alpha subunit	-1.23799	0.04686	0.07333	-1.12558	0.01945	0.14585
ENSG00000213672	NCKIPSD	NCK interacting protein with SH3 domain	-1.23799	0.0336	0.05892	-1.13237	0.01625	0.13558
ENSG00000154229	PRKCA	protein kinase C, alpha	-1.24143	0.02568	0.0492	-1.10346	0.03404	0.1883
ENSG00000138029	HADHB	hydroxyacyl-CoA dehydrogenase/3-ketoacyl-CoA thiolase/enoyl-CoA hydratase (trifunctional protein), beta subunit	-1.24487	0.02413	0.04723	-1.15627	0.01028	0.1131
ENSG00000163882	POLR2H	polymerase (RNA) II (DNA directed) polypeptide H	-1.24487	0.00593	0.01927	-1.14065	1e-05	0.00495
ENSG00000169189	NSMCE1	non-SMC element 1 homolog (S. cerevisiae)	-1.24487	0.00226	0.01061	-1.10381	0.03708	0.19302
ENSG00000167130	DOLPP1	dolichyl pyrophosphate phosphatase 1	-1.25527	0.00587	0.01922	-1.11631	0.02114	0.15023
ENSG00000136205	TNS3	tensin 3	-1.25701	0.00768	0.02241	-1.1092	0.03581	0.19209
ENSG00000164488	DACT2	dapper, antagonist of beta-catenin, homolog 2 (Xenopus laevis)	-1.26927	0.01494	0.03485	-1.16636	0.00623	0.08753
ENSG00000025434	NR1H3	nuclear receptor subfamily 1, group H, member 3	-1.2781	0.03729	0.06274	-1.22041	0.00677	0.09074
ENSG00000093167	LRRFIP2	leucine rich repeat (in FLII) interacting protein 2	-1.27987	0.01746	0.03837	-1.18505	0.04207	0.2051
ENSG00000215021	PHB2	prohibitin 2	-1.28343	0.02536	0.04883	-1.1069	0.04213	0.20495
ENSG00000079739	PGM1	phosphoglucomutase 1	-1.29235	0.01124	0.02882	-1.153	0.01318	0.12491
ENSG00000085998	POMGNT1	protein O-linked mannose beta1,2-N-acetylglucosaminyltransferase	-1.29235	0.04262	0.06897	-1.10359	0.03379	0.18763
ENSG00000131828	PDHA1	pyruvate dehydrogenase (lipoamide) alpha 1	-1.29235	0.00457	0.01665	-1.10742	0.03086	0.18328
ENSG00000140386	SCAPER	S-phase cyclin A-associated protein in the ER	-1.29594	0.00128	0.00758	-1.20111	0.00185	0.04927
ENSG00000141385	AFG3L2	AFG3 ATPase family gene 3-like 2 (S. cerevisiae)	-1.29594	0.01558	0.03566	-1.12729	0.02316	0.16105
ENSG00000165802	NELF	nasal embryonic LHRH factor	-1.29774	0.02646	0.05005	-1.1263	0.03913	0.19941
ENSG00000245848	CEBPA	CCAAT/enhancer binding protein (C/EBP), alpha	-1.29774	0.00319	0.01308	-1.12441	0.04437	0.20983
ENSG00000155850	SLC26A2	solute carrier family 26 (sulfate transporter), member 2	-1.30315	0.02711	0.05099	-1.38619	0.01017	0.1127
ENSG00000198160	MIER1	mesoderm induction early response 1 homolog (Xenopus laevis)	-1.30495	0.01995	0.0419	-1.12726	0.01218	0.12041
ENSG00000005882	PDK2	pyruvate dehydrogenase kinase, isozyme 2	-1.30677	0.00132	0.00771	-1.18085	0.00487	0.0778
ENSG00000091127	PUS7	pseudouridylate synthase 7 homolog (S. cerevisiae)	-1.30858	0.04502	0.07154	-1.12202	0.04439	0.20949
ENSG00000114650	SCAP	SREBF chaperone	-1.30858	0.00393	0.01505	-1.17393	0.00087	0.03825
ENSG00000164972	C9orf24	chromosome 9 open reading frame 24	-1.31951	0.02179	0.04433	-1.19507	0.01313	0.12495
ENSG00000101473	ACOT8	acyl-CoA thioesterase 8	-1.33053	0.01376	0.03288	-1.11317	0.01427	0.13019
ENSG00000148700	ADD3	adducin 3 (gamma)	-1.33053	0.01762	0.03869	-1.2213	0.00333	0.06571
ENSG00000108828	VAT1	vesicle amine transport protein 1 homolog (T. californica)	-1.33237	0.01043	0.02741	-1.16453	0.00071	0.03523
ENSG00000187091	PLCD1	phospholipase C, delta 1	-1.33607	0.02335	0.04615	-1.1622	0.03295	0.187
ENSG00000138796	HADH	hydroxyacyl-CoA dehydrogenase	-1.35097	0.0105	0.02757	-1.11364	0.04136	0.20465
ENSG00000141098	GFOD2	glucose-fructose oxidoreductase domain containing 2	-1.35097	0.00227	0.01059	-1.14822	0.02723	0.17409
ENSG00000163235	TGFA	transforming growth factor, alpha	-1.35472	0.01216	0.03047	-1.24241	0.00173	0.04887
ENSG00000121691	CAT	catalase	-1.3566	0.01378	0.03291	-1.20666	0.03097	0.18323
ENSG00000250479	CHCHD10	coiled-coil-helix-coiled-coil-helix domain containing 10	-1.35849	6e-05	0.00146	-1.13996	0.00539	0.08263
ENSG00000188186	C7orf59	chromosome 7 open reading frame 59	-1.36415	0.03285	0.05786	-1.17663	0.03115	0.18361
ENSG00000176894	PXMP2	peroxisomal membrane protein 2, 22kDa	-1.37364	0.00574	0.01904	-1.27875	0.00472	0.0772
ENSG00000075945	KIFAP3	kinesin-associated protein 3	-1.37936	0.00018	0.00264	-1.11098	0.00833	0.09968
ENSG00000198189	HSD17B11	hydroxysteroid (17-beta) dehydrogenase 11	-1.37936	0.00141	0.0079	-1.20238	0.02408	0.16349
ENSG00000174567	GOLT1A	golgi transport 1A	-1.39088	0.00965	0.02593	-1.31472	0.00299	0.06554
ENSG00000159842	ABR	active BCR-related gene	-1.39281	2e-05	0.00086	-1.12673	0.02758	0.17534
ENSG00000136270	TBRG4	transforming growth factor beta regulator 4	-1.40444	0.00011	0.00207	-1.10568	0.0332	0.18726
ENSG00000042980	ADAM28	ADAM metallopeptidase domain 28	-1.41618	0.00771	0.02241	-1.15268	0.00772	0.09666
ENSG00000157111	TMEM171	transmembrane protein 171	-1.42998	0.01246	0.03097	-1.28113	0.00909	0.10525
ENSG00000144354	CDCA7	cell division cycle associated 7	-1.43993	0.00538	0.01821	-1.17999	0.00471	0.07729
ENSG00000160746	ANO10	anoctamin 10	-1.43993	2e-05	0.00088	-1.16524	0.00201	0.05159
ENSG00000100417	PMM1	phosphomannomutase 1	-1.44593	0.00133	0.00773	-1.21888	0.00539	0.08237
ENSG00000178718	RPP25	ribonuclease P/MRP 25kDa subunit	-1.45196	0.00142	0.00796	-1.13031	0.0166	0.13604
ENSG00000164237	CMBL	carboxymethylenebutenolidase homolog (Pseudomonas)	-1.45801	0.01173	0.02958	-1.1807	0.0065	0.08976
ENSG00000176658	MYO1D	myosin ID	-1.46612	0.00076	0.00567	-1.23391	0.00798	0.09814
ENSG00000106789	CORO2A	coronin, actin binding protein, 2A	-1.47019	0.02058	0.04275	-1.16546	0.03687	0.19347
ENSG00000132640	BTBD3	BTB (POZ) domain containing 3	-1.47427	0.00236	0.01084	-1.17141	0.04501	0.20987
ENSG00000182919	C11orf54	chromosome 11 open reading frame 54	-1.47427	0.01541	0.0355	-1.14454	0.04999	0.22205
ENSG00000187017	ESPN	espin	-1.47836	0.01976	0.04174	-1.13182	0.04605	0.21273
ENSG00000148090	AUH	AU RNA binding protein/enoyl-CoA hydratase	-1.48658	0.00187	0.00944	-1.15854	0.01886	0.14451
ENSG00000161533	ACOX1	acyl-CoA oxidase 1, palmitoyl	-1.50943	0.00533	0.0182	-1.27623	0.02623	0.17126
ENSG00000134531	EMP1	epithelial membrane protein 1	-1.52203	0.00117	0.00708	-1.2862	0.04825	0.21854
ENSG00000115616	SLC9A2	solute carrier family 9 (sodium/hydrogen exchanger), member 2	-1.52838	0.00578	0.01909	-1.20749	0.00302	0.06523
ENSG00000183828	NUDT14	nudix (nucleoside diphosphate linked moiety X)-type motif 14	-1.53688	0.02211	0.04463	-1.19652	0.00485	0.07774
ENSG00000108272	DHRS11	dehydrogenase/reductase (SDR family) member 11	-1.54114	0.00034	0.00369	-1.30577	0.00275	0.06186
ENSG00000118777	ABCG2	ATP-binding cassette, sub-family G (WHITE), member 2	-1.54418	8e-05	0.00167	-1.57115	0.00125	0.04491
ENSG00000104823	ECH1	enoyl CoA hydratase 1, peroxisomal	-1.57135	0.01597	0.0364	-1.12783	0.02836	0.17786
ENSG00000111846	GCNT2	glucosaminyl (N-acetyl) transferase 2, I-branching enzyme (I blood group)	-1.57135	0.01691	0.0377	-1.23585	0.01395	0.12851
ENSG00000116833	NR5A2	nuclear receptor subfamily 5, group A, member 2	-1.60436	0.00922	0.02519	-1.14113	0.04063	0.2039
ENSG00000023909	GCLM	glutamate-cysteine ligase, modifier subunit	-1.60659	0.00071	0.00546	-1.11292	0.02918	0.17935
ENSG00000109814	UGDH	UDP-glucose 6-dehydrogenase	-1.60882	0.00167	0.00885	-1.21127	0.00664	0.08952
ENSG00000182319	PRAGMIN	homolog of rat pragma of Rnd2	-1.60882	0.0024	0.01093	-1.27574	0.00213	0.05266
ENSG00000172366	FAM195A	family with sequence similarity 195, member A	-1.61105	0.00072	0.00551	-1.15796	0.0079	0.09789
ENSG00000127334	DYRK2	dual-specificity tyrosine-(Y)-phosphorylation regulated kinase 2	-1.61328	3e-05	0.00111	-1.19114	0.04889	0.2199
ENSG00000165475	CRYL1	crystallin, lambda 1	-1.63127	4e-05	0.0012	-1.259	0.00036	0.02873
ENSG00000115993	TRAK2	trafficking protein, kinesin binding 2	-1.63807	0.00636	0.0199	-1.1093	0.02564	0.16962
ENSG00000172009	THOP1	thimet oligopeptidase 1	-1.66324	0.00239	0.01094	-1.2602	0.00153	0.04895
ENSG00000085563	ABCB1	ATP-binding cassette, sub-family B (MDR/TAP), member 1	-1.67597	0.02618	0.04976	-1.46828	0.00223	0.05305
ENSG00000185432	METTL7A	methyltransferase like 7A	-1.75078	0.00015	0.0024	-1.24276	0.03201	0.18554
ENSG00000134240	HMGCS2	3-hydroxy-3-methylglutaryl-CoA synthase 2 (mitochondrial)	-1.77522	0.04689	0.07331	-1.82902	0.00023	0.02555
ENSG00000197273	GUCA2A	guanylate cyclase activator 2A (guanylin)	-1.78509	0.00088	0.00619	-1.36674	0.00305	0.06488
ENSG00000152785	BMP3	bone morphogenetic protein 3	-1.81001	1e-05	0.0007	-1.25604	0.00181	0.04972
ENSG00000086696	HSD17B2	hydroxysteroid (17-beta) dehydrogenase 2	-1.85318	0.0005	0.00448	-1.81332	2e-05	0.00514
ENSG00000042445	RETSAT	retinol saturase (all-trans-retinol 13,14-reductase)	-1.88426	0.00379	0.01472	-1.24177	0.0185	0.14339
ENSG00000186951	PPARA	peroxisome proliferator-activated receptor alpha	-1.9	0.00797	0.02285	-1.15533	0.00321	0.06496
ENSG00000187097	ENTPD5	ectonucleoside triphosphate diphosphohydrolase 5	-1.91853	0.00016	0.0025	-1.21988	0.00841	0.10019
ENSG00000183048	SLC25A10	solute carrier family 25 (mitochondrial carrier; dicarboxylate transporter), member 10; mitochondrial ribosomal protein L12	-1.95613	0.00036	0.00385	-1.20317	0.00653	0.08965
ENSG00000141959	PFKL	phosphofructokinase, liver	-1.97247	0.00117	0.00708	-1.1246	0.02334	0.16109
ENSG00000036672	USP2	ubiquitin specific peptidase 2	-2.03355	0.02263	0.04514	-1.18121	0.04131	0.20462
ENSG00000189221	MAOA	monoamine oxidase A	-2.0392	0.0026	0.01148	-1.16036	0.03096	0.18338
ENSG00000176273	SLC35G1	solute carrier family 35, member G1	-2.14058	7e-05	0.00155	-1.39159	0.00301	0.06553
ENSG00000004799	PDK4	pyruvate dehydrogenase kinase, isozyme 4	-2.17648	0.01399	0.03318	-1.23704	0.03278	0.18651
ENSG00000176595	KBTBD11	kelch repeat and BTB (POZ) domain containing 11	-2.21606	0.0017	0.00893	-1.1693	0.00643	0.08904
ENSG00000173638	SLC19A1	solute carrier family 19 (folate transporter), member 1	-2.25636	0.00013	0.00222	-1.17729	0.00024	0.02577
ENSG00000104419	NDRG1	N-myc downstream regulated 1	-2.33593	0.00037	0.00378	-1.22043	0.03637	0.19171
ENSG00000128311	TST	thiosulfate sulfurtransferase (rhodanese)	-2.38833	9e-05	0.00183	-1.10562	0.02938	0.17957
ENSG00000106853	PTGR1	prostaglandin reductase 1	-2.39496	1e-05	0.00064	-1.31192	0.00291	0.06436
ENSG00000172831	CES2	carboxylesterase 2	-2.45803	3e-05	0.0011	-1.17061	0.03867	0.19772
ENSG00000176532	PRR15	proline rich 15	-2.55266	2e-05	0.00087	-1.12323	0.0361	0.19185
ENSG00000169271	HSPB3	heat shock 27kDa protein 3	-2.61716	1e-05	0.00064	-1.59582	0.03518	0.19161
ENSG00000106404	CLDN15	claudin 15	-2.69447	0.00536	0.01822	-1.3449	0.00167	0.04774
ENSG00000012504	NR1H4	nuclear receptor subfamily 1, group H, member 4	-3.07375	6e-05	0.00144	-1.29602	0.01077	0.1151
ENSG00000128309	MPST	mercaptopyruvate sulfurtransferase	-3.14269	0	0.00058	-1.27468	0.00043	0.02924
ENSG00000227471	AKR1B15	aldo-keto reductase family 1, member B15	-3.39638	0.00027	0.00333	-1.26551	0.00671	0.0902
ENSG00000125848	FLRT3	fibronectin leucine rich transmembrane protein 3	-3.49187	0.0008	0.00587	-1.2614	0.03864	0.1978
ENSG00000008394	MGST1	microsomal glutathione S-transferase 1	-4.11246	0.00017	0.00258	-1.11126	0.03025	0.18201
ENSG00000170439	METTL7B	methyltransferase like 7B	-5.11949	4e-05	0.00119	-1.43812	0.00184	0.04968
ENSG00000165092	ALDH1A1	aldehyde dehydrogenase 1 family, member A1	-6.84002	0.00767	0.02241	-1.13442	0.04997	0.22215
ENSG00000186198	OSTBETA	organic solute transporter beta	-8.92591	2e-05	0.00085	-1.31146	0.00826	0.09941
ENSG00000163959	AC069257.9	organic solute transporter alpha	-9.80828	0.00059	0.00489	-1.91977	0.00318	0.06559
ENSG00000108511	HOXB6	homeobox B6	-11.4716	0.00065	0.00516	-1.21146	0.0127	0.12319
ENSG00000120087	HOXB7	homeobox B7	-25.5279	0.00225	0.01058	-1.10421	0.04498	0.20993
ENSG00000138669	PRKG2	protein kinase, cGMP-dependent, type II	-30.2319	0.00023	0.00296	-1.35353	0.00279	0.06235

## Sheet: T3 - UC
Ensembl ID	GeneSymbol	GeneName	TNBS Fold Change	TNBS P-value	TNBS FDR	UC Fold Change	UC P-value	UC FDR
ENSG00000122711	SPINK4	serine peptidase inhibitor, Kazal type 4	45.2548	0.00034	0.00184	2.39852	0.00062	0.00153
ENSG00000101842	VSIG1	V-set and immunoglobulin domain containing 1	22.3159	0.00017	0.00131	1.23607	0.00257	0.00447
ENSG00000196839	ADA	adenosine deaminase	12.4149	4e-05	0.00066	1.4354	0	5e-05
ENSG00000188257	PLA2G2A	phospholipase A2, group IIA (platelets, synovial fluid)	9.91766	0.00107	0.00365	3.07352	0	1e-05
ENSG00000135046	ANXA1	annexin A1	9.72703	7e-05	0.00082	1.90288	0	3e-05
ENSG00000118785	SPP1	secreted phosphoprotein 1	9.29207	0.04209	0.03867	1.22984	0.00464	0.007
ENSG00000141526	SLC16A3	solute carrier family 16, member 3 (monocarboxylic acid transporter 4)	8.9383	2e-05	0.00053	1.22697	0.00208	0.00378
ENSG00000136689	IL1RN	interleukin 1 receptor antagonist	8.69388	0.00195	0.00527	1.40491	5e-05	0.00023
ENSG00000115008	IL1A	interleukin 1, alpha	8.63383	0.00828	0.01283	1.61908	0	1e-05
ENSG00000140274	DUOXA2	dual oxidase maturation factor 2	8.43273	0.00105	0.00363	3.87404	0	0
ENSG00000171848	RRM2	ribonucleotide reductase M2	8.12293	0.00034	0.00185	1.16569	0.01771	0.01974
ENSG00000185499	MUC1	mucin 1, cell surface associated	6.97407	0.00058	0.00254	1.68344	0	1e-05
ENSG00000149968	MMP3	matrix metallopeptidase 3 (stromelysin 1, progelatinase)	6.1475	0.00029	0.00167	3.32065	0	0
ENSG00000148175	STOM	stomatin	6.06287	9e-05	0.00094	1.39605	0.00113	0.0024
ENSG00000138449	SLC40A1	solute carrier family 40 (iron-regulated transporter), member 1	5.76772	1e-05	0.0003	1.33711	0.00215	0.0039
ENSG00000170312	CDK1	cyclin-dependent kinase 1	5.6647	4e-05	0.00067	1.14358	0.04527	0.04023
ENSG00000143546	S100A8	S100 calcium binding protein A8	5.10532	0.01965	0.02293	4.16304	0	0
ENSG00000123689	G0S2	G0/G1switch 2	5.00025	0.02411	0.02646	1.20114	0.00055	0.0014
ENSG00000164070	HSPA4L	heat shock 70kDa protein 4-like	4.84333	0.00091	0.00339	1.12385	0.00241	0.00427
ENSG00000160182	TFF1	trefoil factor 1	4.58843	0.03053	0.03114	2.17728	0.00012	0.00046
ENSG00000138772	ANXA3	annexin A3	4.37717	3e-05	0.00062	1.47281	0	1e-05
ENSG00000108821	COL1A1	collagen, type I, alpha 1	4.31691	0.00022	0.00144	1.71164	0	1e-05
ENSG00000162366	PDZK1IP1	PDZK1 interacting protein 1	4.27522	0.02155	0.02446	1.98791	0	1e-05
ENSG00000176014	TUBB6	tubulin, beta 6	4.22221	0.0002	0.00138	1.39942	0	0
ENSG00000196923	PDLIM7	PDZ and LIM domain 7 (enigma)	4	6e-05	0.0008	1.48072	0	3e-05
ENSG00000113083	LOX	lysyl oxidase	3.99446	0.00261	0.00623	1.12413	0.02288	0.02388
ENSG00000006327	TNFRSF12A	tumor necrosis factor receptor superfamily, member 12A	3.85305	0.00531	0.00951	1.43489	1e-05	8e-05
ENSG00000175084	DES	desmin	3.82643	0.00888	0.01343	1.14748	0.0171	0.0193
ENSG00000169679	BUB1	budding uninhibited by benzimidazoles 1 homolog (yeast)	3.55045	0.00018	0.00133	1.16222	0.00991	0.01252
ENSG00000174807	CD248	CD248 molecule, endosialin	3.53081	1e-05	0.00037	1.19124	0.00372	0.00589
ENSG00000099194	SCD	stearoyl-CoA desaturase (delta-9-desaturase)	3.51372	0.00017	0.00132	1.67737	0.00015	0.00053
ENSG00000164111	ANXA5	annexin A5	3.4438	7e-05	0.00084	1.37598	2e-05	0.00013
ENSG00000148926	ADM	adrenomedullin	3.39638	0.00996	0.01448	2.03462	0	0
ENSG00000115602	IL1RL1	interleukin 1 receptor-like 1	3.38698	0.03097	0.03136	1.29398	7e-05	0.00029
ENSG00000100196	KDELR3	KDEL (Lys-Asp-Glu-Leu) endoplasmic reticulum protein retention receptor 3	3.36359	5e-05	0.00073	1.80962	0	5e-05
ENSG00000102265	TIMP1	TIMP metallopeptidase inhibitor 1	3.34499	1e-05	0.00041	1.97873	0	2e-05
ENSG00000166923	GREM1	gremlin 1	3.33572	0.00028	0.00164	1.86228	2e-05	0.00011
ENSG00000122861	PLAU	plasminogen activator, urokinase	3.28524	0.003	0.0068	1.85696	0	0
ENSG00000162551	ALPL	alkaline phosphatase, liver/bone/kidney	3.28524	0.003	0.0068	1.88825	0	2e-05
ENSG00000139329	LUM	lumican	3.26255	0.00853	0.01309	1.54809	0.00043	0.00115
ENSG00000130707	ASS1	argininosuccinate synthase 1	3.24001	0.00304	0.00684	1.67054	1e-05	5e-05
ENSG00000168389	MFSD2A	major facilitator superfamily domain containing 2A	3.18656	0.015	0.01892	1.15967	0.00129	0.00264
ENSG00000138180	CEP55	centrosomal protein 55kDa	3.11666	0.00152	0.00456	1.17551	0.00831	0.01093
ENSG00000088386	SLC15A1	solute carrier family 15 (oligopeptide transporter), member 1	3.09084	0.02666	0.02834	1.11236	0.04067	0.03704
ENSG00000013588	GPRC5A	G protein-coupled receptor, family C, group 5, member A	3.07375	0.00897	0.01349	1.26467	0.00322	0.00527
ENSG00000196188	CTSE	cathepsin E	3.06949	1e-05	0.00039	1.57269	0	2e-05
ENSG00000152766	ANKRD22	ankyrin repeat domain 22	3.06524	0.00081	0.00312	1.62898	0	1e-05
ENSG00000187498	COL4A1	collagen, type IV, alpha 1	3.04829	3e-05	0.00059	1.6892	0	0
ENSG00000188015	S100A3	S100 calcium binding protein A3	3.03143	0.00057	0.00253	1.35427	0.00022	0.00072
ENSG00000143537	ADAM15	ADAM metallopeptidase domain 15	2.96083	0.00012	0.00108	1.17044	0.00078	0.00182
ENSG00000196154	S100A4	S100 calcium binding protein A4	2.95263	0.01144	0.01594	1.35554	0.00249	0.00437
ENSG00000088826	SMOX	spermine oxidase	2.92817	0.00239	0.00598	1.40343	0	1e-05
ENSG00000157350	ST3GAL2	ST3 beta-galactoside alpha-2,3-sialyltransferase 2	2.91602	0.00128	0.00406	1.4077	0	0
ENSG00000116962	NID1	nidogen 1	2.91198	0.01276	0.01702	1.17829	0.00246	0.00433
ENSG00000136026	CKAP4	cytoskeleton-associated protein 4	2.91198	1e-05	0.00043	1.22711	0.00078	0.00181
ENSG00000149591	TAGLN	transgelin	2.90392	0.0222	0.02498	1.38833	0.00053	0.00136
ENSG00000166033	HTRA1	HtrA serine peptidase 1	2.89588	0.00045	0.00216	1.30729	1e-05	7e-05
ENSG00000165929	TC2N	tandem C2 domains, nuclear	2.88786	0	0.00024	1.12105	0.0048	0.00715
ENSG00000176170	SPHK1	sphingosine kinase 1	2.88786	6e-05	0.00081	1.20806	1e-05	7e-05
ENSG00000111799	COL12A1	collagen, type XII, alpha 1	2.88386	0.00056	0.00251	1.32652	0	3e-05
ENSG00000104549	SQLE	squalene epoxidase	2.87986	0.00058	0.00254	1.24326	0.04848	0.04239
ENSG00000164211	STARD4	StAR-related lipid transfer (START) domain containing 4	2.87189	4e-05	0.00067	1.10116	0.00465	0.00701
ENSG00000164220	F2RL2	coagulation factor II (thrombin) receptor-like 2	2.83628	0.01873	0.02225	1.22287	0	2e-05
ENSG00000168268	NT5DC2	5'-nucleotidase domain containing 2	2.82843	8e-05	0.00091	1.19852	0.00043	0.00116
ENSG00000154096	THY1	Thy-1 cell surface antigen	2.82451	0.00632	0.01068	1.61833	0	2e-05
ENSG00000162493	PDPN	podoplanin	2.79336	0.03116	0.03147	2.16277	0	0
ENSG00000145423	SFRP2	secreted frizzled-related protein 2	2.77406	0.02351	0.02604	1.24025	0.00084	0.00194
ENSG00000051523	CYBA	cytochrome b-245, alpha polypeptide	2.76255	4e-05	0.00067	1.13117	0.03421	0.03224
ENSG00000163191	S100A11	S100 calcium binding protein A11	2.7549	0.00011	0.00102	1.66578	0	0
ENSG00000163638	ADAMTS9	ADAM metallopeptidase with thrombospondin type 1 motif, 9	2.7283	0.00187	0.00512	1.35492	0	4e-05
ENSG00000080986	NDC80	NDC80 homolog, kinetochore complex component (S. cerevisiae)	2.71697	0.00012	0.00107	1.11363	0.01697	0.01918
ENSG00000074695	LMAN1	lectin, mannose-binding, 1	2.71321	0.00015	0.00122	1.11573	0.02125	0.02258
ENSG00000128340	RAC2	ras-related C3 botulinum toxin substrate 2 (rho family, small GTP binding protein Rac2)	2.70195	0.00017	0.00131	1.30836	0.01725	0.01941
ENSG00000110799	VWF	von Willebrand factor	2.65369	5e-05	0.0007	1.41939	0	4e-05
ENSG00000169908	TM4SF1	transmembrane 4 L six family member 1	2.65001	0.00103	0.00358	1.45853	1e-05	6e-05
ENSG00000115641	FHL2	four and a half LIM domains 2	2.64634	0.00058	0.00254	1.29781	0.00039	0.00108
ENSG00000130635	COL5A1	collagen, type V, alpha 1	2.62079	0.00781	0.01227	1.25417	0.00025	0.00079
ENSG00000085265	FCN1	ficolin (collagen/fibrinogen domain containing) 1	2.59548	0.01737	0.02103	2.09264	0	2e-05
ENSG00000106333	PCOLCE	procollagen C-endopeptidase enhancer	2.59188	0.00259	0.00622	1.39229	2e-05	0.00013
ENSG00000148344	PTGES	prostaglandin E synthase	2.58829	0.00524	0.0094	1.31102	0.00032	0.00094
ENSG00000160752	FDPS	farnesyl diphosphate synthase	2.58829	0.00075	0.00302	1.18797	0.00972	0.01236
ENSG00000058085	LAMC2	laminin, gamma 2	2.57755	0.00845	0.013	1.22893	0.00165	0.00318
ENSG00000100298	APOBEC3H	apolipoprotein B mRNA editing enzyme, catalytic polypeptide-like 3H	2.53151	0.00015	0.00123	1.1364	0.00037	0.00104
ENSG00000151135	C12orf23	chromosome 12 open reading frame 23	2.51403	0.0001	0.00096	1.31845	2e-05	0.00011
ENSG00000187513	GJA4	gap junction protein, alpha 4, 37kDa	2.51403	0.00414	0.00816	1.21106	0	3e-05
ENSG00000109255	NMU	neuromedin U	2.51054	0.00397	0.00796	1.18776	0.01615	0.01849
ENSG00000070081	NUCB2	nucleobindin 2	2.4932	0.00034	0.00184	1.50985	0	2e-05
ENSG00000100097	LGALS1	lectin, galactoside-binding, soluble, 1	2.48285	0.01661	0.02036	1.33115	0.00039	0.00108
ENSG00000119771	KLHL29	kelch-like 29 (Drosophila)	2.48285	4e-05	0.00066	1.21359	1e-05	8e-05
ENSG00000180817	PPA1	pyrophosphatase (inorganic) 1	2.47942	0.00173	0.00488	1.25895	2e-05	0.0001
ENSG00000164951	PDP1	pyruvate dehyrogenase phosphatase catalytic subunit 1	2.46913	0.03434	0.03377	1.24935	0	4e-05
ENSG00000065911	MTHFD2	methylenetetrahydrofolate dehydrogenase (NADP+ dependent) 2, methenyltetrahydrofolate cyclohydrolase	2.39994	0.00058	0.00253	1.40043	4e-05	0.0002
ENSG00000118523	CTGF	connective tissue growth factor	2.39164	0.03664	0.03517	1.55349	1e-05	9e-05
ENSG00000149564	ESAM	endothelial cell adhesion molecule	2.36854	0.00027	0.0016	1.11772	0.00996	0.01259
ENSG00000159339	PADI4	peptidyl arginine deiminase, type IV	2.36199	0.00128	0.00405	1.40604	2e-05	0.00011
ENSG00000184292	TACSTD2	tumor-associated calcium signal transducer 2	2.35871	0.03856	0.03642	1.59486	1e-05	9e-05
ENSG00000117308	GALE	UDP-galactose-4-epimerase	2.33918	0.00285	0.00661	1.17217	0.00424	0.00652
ENSG00000169504	CLIC4	chloride intracellular channel 4	2.3198	0.00018	0.00135	1.19109	0.00499	0.00739
ENSG00000138119	MYOF	myoferlin	2.2974	0.00034	0.00184	1.24959	0.00818	0.01082
ENSG00000163430	FSTL1	follistatin-like 1	2.29421	0.00945	0.01396	1.38982	0	4e-05
ENSG00000189171	S100A13	S100 calcium binding protein A13	2.28153	9e-05	0.00094	1.1523	0.02672	0.02692
ENSG00000161638	ITGA5	integrin, alpha 5 (fibronectin receptor, alpha polypeptide)	2.25949	0.00145	0.00441	1.51025	0	1e-05
ENSG00000164867	NOS3	nitric oxide synthase 3 (endothelial cell)	2.25636	0.00026	0.00158	1.25321	0.00021	0.00069
ENSG00000171488	LRRC8C	leucine rich repeat containing 8 family, member C	2.247	0.00657	0.01097	1.17072	0.00087	0.002
ENSG00000182718	ANXA2	annexin A2	2.247	0.00688	0.0113	1.24456	4e-05	0.00018
ENSG00000198805	PNP	purine nucleoside phosphorylase	2.2253	1e-05	0.00031	1.23795	0.00176	0.00335
ENSG00000108691	CCL2	chemokine (C-C motif) ligand 2	2.20687	0.037	0.03538	1.67596	2e-05	0.00012
ENSG00000213949	ITGA1	integrin, alpha 1	2.20381	0.00669	0.01109	1.19771	4e-05	0.00018
ENSG00000051620	HEBP2	heme binding protein 2	2.19466	0.00205	0.00546	1.13361	0.02155	0.02281
ENSG00000138613	APH1B	anterior pharynx defective 1 homolog B (C. elegans)	2.18253	0.00041	0.00203	1.29931	2e-05	0.00013
ENSG00000140545	MFGE8	milk fat globule-EGF factor 8 protein	2.16745	0.00943	0.01394	1.18642	0.00512	0.00752
ENSG00000239672	NME1	non-metastatic cells 1, protein (NM23A) expressed in	2.16145	0.001	0.00351	1.21773	0.0095	0.01215
ENSG00000187955	COL14A1	collagen, type XIV, alpha 1	2.1495	0.04458	0.04029	1.12839	0.00273	0.00468
ENSG00000102934	PLLP	plasmolipin	2.14058	0.00353	0.00739	1.31453	0.00108	0.00232
ENSG00000137033	IL33	interleukin 33	2.13465	0.00461	0.00871	1.44052	0.0001	0.00038
ENSG00000171867	PRNP	prion protein	2.13465	0.00517	0.00937	1.15242	0.02671	0.02691
ENSG00000167861	C17orf28	chromosome 17 open reading frame 28	2.12579	0.00586	0.01018	1.11572	0.0131	0.01569
ENSG00000204262	COL5A2	collagen, type V, alpha 2	2.12579	0.03954	0.03702	1.48654	0	1e-05
ENSG00000130164	LDLR	low density lipoprotein receptor	2.11991	0.00465	0.00876	1.26446	0.03155	0.03032
ENSG00000100918	REC8	REC8 homolog (yeast)	2.11404	0.02114	0.0241	1.17272	0.01043	0.01304
ENSG00000164692	COL1A2	collagen, type I, alpha 2	2.11404	0.0142	0.01823	1.81636	0	0
ENSG00000145779	TNFAIP8	tumor necrosis factor, alpha-induced protein 8	2.10526	0.00025	0.00156	1.26105	0.0054	0.00784
ENSG00000004468	CD38	CD38 molecule	2.09362	0.00346	0.00731	1.71923	0	3e-05
ENSG00000128228	SDF2L1	stromal cell-derived factor 2-like 1	2.09362	0.01889	0.02234	1.45658	0	2e-05
ENSG00000109625	CPZ	carboxypeptidase Z	2.08204	0.00177	0.00494	1.13481	0.00027	0.00082
ENSG00000157514	TSC22D3	TSC22 domain family, member 3	2.0734	0.00837	0.0129	1.269	0.02218	0.02334
ENSG00000177464	GPR4	G protein-coupled receptor 4	2.07053	0.00547	0.00972	1.16971	2e-05	0.00011
ENSG00000133026	MYH10	myosin, heavy chain 10, non-muscle	2.05908	0.00045	0.00218	1.30327	0.00044	0.00118
ENSG00000091490	SEL1L3	sel-1 suppressor of lin-12-like 3 (C. elegans)	2.05623	0.00198	0.00534	1.14445	0.00443	0.00675
ENSG00000154734	ADAMTS1	ADAM metallopeptidase with thrombospondin type 1 motif, 1	2.05623	0.02282	0.02554	1.37474	2e-05	0.00011
ENSG00000153250	RBMS1	RNA binding motif, single stranded interacting protein 1	2.04202	0.00573	0.01005	1.18546	0.01106	0.01363
ENSG00000054983	GALC	galactosylceramidase	2.0195	6e-05	0.00076	1.10792	0.02194	0.02316
ENSG00000123975	CKS2	CDC28 protein kinase regulatory subunit 2	2.00834	0.00028	0.00164	1.25841	0.01415	0.01662
ENSG00000106392	C1GALT1	core 1 synthase, glycoprotein-N-acetylgalactosamine 3-beta-galactosyltransferase, 1	2	4e-05	0.00067	1.20069	0.00011	0.00042
ENSG00000150630	VEGFC	vascular endothelial growth factor C	1.99723	0.00033	0.0018	1.14003	0.00062	0.00153
ENSG00000172602	RND1	Rho family GTPase 1	1.98618	0.0199	0.02313	1.33844	8e-05	0.00033
ENSG00000123983	ACSL3	acyl-CoA synthetase long-chain family member 3	1.97794	0.00011	0.00105	1.17088	0.00202	0.0037
ENSG00000112977	DAP	death-associated protein	1.96973	0.00019	0.00135	1.19849	1e-05	9e-05
ENSG00000110080	ST3GAL4	ST3 beta-galactoside alpha-2,3-sialyltransferase 4	1.96428	0.03368	0.03329	1.66662	0.00035	0.001
ENSG00000111701	APOBEC1	apolipoprotein B mRNA editing enzyme, catalytic polypeptide 1	1.94531	2e-05	0.00054	1.28624	0.03699	0.0343
ENSG00000152661	GJA1	gap junction protein, alpha 1, 43kDa	1.90792	0.00244	0.00602	1.28683	0.00077	0.00181
ENSG00000102024	PLS3	plastin 3	1.90264	0.00295	0.00673	1.38232	0	0
ENSG00000026025	VIM	vimentin	1.89212	0.02439	0.02665	1.18482	0.03589	0.03351
ENSG00000126458	RRAS	related RAS viral (r-ras) oncogene homolog	1.88426	0.00221	0.00567	1.10586	0.02446	0.02508
ENSG00000163453	IGFBP7	insulin-like growth factor binding protein 7	1.88165	0.0307	0.0312	1.36548	0.00062	0.00153
ENSG00000126785	RHOJ	ras homolog gene family, member J	1.87644	0.00941	0.01393	1.13351	0.00196	0.00363
ENSG00000141458	NPC1	Niemann-Pick disease, type C1	1.87644	0.00065	0.00271	1.15748	0.00348	0.00561
ENSG00000086300	SNX10	sorting nexin 10	1.86865	0.00496	0.00916	1.4711	1e-05	9e-05
ENSG00000117114	LPHN2	latrophilin 2	1.85061	0.00056	0.00253	1.24455	8e-05	0.00033
ENSG00000145936	KCNMB1	potassium large conductance calcium-activated channel, subfamily M, beta member 1	1.84293	0.0217	0.0246	1.21963	0.00557	0.00802
ENSG00000196562	SULF2	sulfatase 2	1.82513	0.00053	0.00247	1.2324	0.00032	0.00094
ENSG00000147383	NSDHL	NAD(P) dependent steroid dehydrogenase-like	1.8226	0.00342	0.00726	1.14332	0.01382	0.01633
ENSG00000116157	GPX7	glutathione peroxidase 7	1.8025	0.00059	0.00257	1.40433	3e-05	0.00014
ENSG00000162695	SLC30A7	solute carrier family 30 (zinc transporter), member 7	1.79253	0	0.00026	1.1608	0.00125	0.00258
ENSG00000196136	SERPINA3	serpin peptidase inhibitor, clade A (alpha-1 antiproteinase, antitrypsin), member 3	1.79253	0.00484	0.00902	1.78625	0.0009	0.00203
ENSG00000198959	TGM2	transglutaminase 2 (C polypeptide, protein-glutamine-gamma-glutamyltransferase)	1.79005	0.0044	0.00845	1.74992	0	2e-05
ENSG00000126759	CFP	complement factor properdin	1.78015	0.0106	0.01511	1.12067	0.0005	0.0013
ENSG00000171700	RGS19	regulator of G-protein signaling 19	1.78015	0.03748	0.03567	1.15544	0.04941	0.04301
ENSG00000119403	PHF19	PHD finger protein 19	1.77031	0.01352	0.0177	1.18516	0.00041	0.00111
ENSG00000109861	CTSC	cathepsin C	1.76786	0.00057	0.00254	1.31404	0.00179	0.00339
ENSG00000145287	PLAC8	placenta-specific 8	1.76052	0.00076	0.00302	1.11318	0.03013	0.0293
ENSG00000131459	GFPT2	glutamine-fructose-6-phosphate transaminase 2	1.75564	0.03654	0.03513	1.15275	0.00102	0.00223
ENSG00000164932	CTHRC1	collagen triple helix repeat containing 1	1.75564	0.01452	0.01844	1.72056	0	2e-05
ENSG00000196715	VKORC1L1	vitamin K epoxide reductase complex, subunit 1-like 1	1.75564	3e-05	0.00057	1.21578	2e-05	0.00013
ENSG00000198855	FICD	FIC domain containing	1.74594	0.01808	0.02172	1.18051	0.00461	0.00697
ENSG00000073712	FERMT2	fermitin family member 2	1.73147	0.01648	0.02028	1.33949	1e-05	9e-05
ENSG00000196189	SEMA4A	sema domain, immunoglobulin domain (Ig), transmembrane domain (TM) and short cytoplasmic domain, (semaphorin) 4A	1.73147	0.00088	0.0033	1.17105	0.01582	0.0182
ENSG00000160326	SLC2A6	solute carrier family 2 (facilitated glucose transporter), member 6	1.72668	0.0245	0.02669	1.33019	0.00122	0.00253
ENSG00000167772	ANGPTL4	angiopoietin-like 4	1.72668	0.00301	0.0068	1.20493	0.00317	0.00522
ENSG00000106537	TSPAN13	tetraspanin 13	1.72429	0.00402	0.00803	1.14588	0.02176	0.023
ENSG00000091409	ITGA6	integrin, alpha 6	1.71951	0.01937	0.02271	1.16366	0.01082	0.0134
ENSG00000111817	DSE	dermatan sulfate epimerase	1.71713	0.03719	0.03549	1.26017	0.00036	0.00102
ENSG00000166741	NNMT	nicotinamide N-methyltransferase	1.71713	0.00044	0.00213	1.33543	1e-05	9e-05
ENSG00000142227	EMP3	epithelial membrane protein 3	1.71238	0.04807	0.04271	1.19319	0.00611	0.0086
ENSG00000128591	FLNC	filamin C, gamma	1.71	0.02328	0.02586	1.54134	6e-05	0.00028
ENSG00000139289	PHLDA1	pleckstrin homology-like domain, family A, member 1	1.70527	0.01972	0.02299	1.91454	0	0
ENSG00000147065	MSN	moesin	1.70527	0.00376	0.00771	1.26188	0.00139	0.0028
ENSG00000186340	THBS2	thrombospondin 2	1.69584	0.01127	0.01579	1.41726	2e-05	0.0001
ENSG00000155660	PDIA4	protein disulfide isomerase family A, member 4	1.69114	0.00089	0.00332	1.23329	0.0003	0.0009
ENSG00000162745	OLFML2B	olfactomedin-like 2B	1.69114	0.02197	0.02479	1.33255	1e-05	6e-05
ENSG00000125910	S1PR4	sphingosine-1-phosphate receptor 4	1.6888	0.05	0.04391	1.15118	0.00167	0.00321
ENSG00000165609	NUDT5	nudix (nucleoside diphosphate linked moiety X)-type motif 5	1.6888	0.00604	0.01039	1.15523	0.00074	0.00176
ENSG00000060558	GNA15	guanine nucleotide binding protein (G protein), alpha 15 (Gq class)	1.68413	0.00229	0.00582	1.60826	0	1e-05
ENSG00000153234	NR4A2	nuclear receptor subfamily 4, group A, member 2	1.67946	0.04523	0.04075	1.67406	0	3e-05
ENSG00000114013	CD86	CD86 molecule	1.67481	0.00332	0.00713	1.36643	0.00144	0.00286
ENSG00000166130	IKBIP	IKBKB interacting protein	1.67481	0.01307	0.01733	1.23584	1e-05	7e-05
ENSG00000169241	SLC50A1	solute carrier family 50 (sugar transporter), member 1	1.67249	0.00733	0.01176	1.12762	0.01609	0.01843
ENSG00000181649	PHLDA2	pleckstrin homology-like domain, family A, member 2	1.67018	0.04067	0.03776	1.37029	0.00081	0.00188
ENSG00000105971	CAV2	caveolin 2	1.66324	0.01412	0.01819	1.18917	0.00041	0.00112
ENSG00000129116	PALLD	palladin, cytoskeletal associated protein	1.66094	0.0002	0.00141	1.25884	0	0
ENSG00000173540	GMPPB	GDP-mannose pyrophosphorylase B	1.66094	0.00644	0.01081	1.19593	0.00091	0.00204
ENSG00000033170	FUT8	fucosyltransferase 8 (alpha (1,6) fucosyltransferase)	1.65405	0.00064	0.00269	1.39603	0	1e-05
ENSG00000182871	COL18A1	collagen, type XVIII, alpha 1	1.64947	0.00231	0.00585	1.32169	0.00028	0.00085
ENSG00000160211	G6PD	glucose-6-phosphate dehydrogenase	1.64035	0.00178	0.00495	1.19294	0	4e-05
ENSG00000114354	TFG	TRK-fused gene	1.63807	0.00098	0.00347	1.1947	0.04062	0.037
ENSG00000092929	UNC13D	unc-13 homolog D (C. elegans)	1.63354	0.00033	0.00183	1.12904	0.00084	0.00194
ENSG00000169403	PTAFR	platelet-activating factor receptor	1.63354	0.00477	0.00894	1.18232	0.00018	0.00063
ENSG00000203883	SOX18	SRY (sex determining region Y)-box 18	1.63354	0.0188	0.02231	1.49828	1e-05	5e-05
ENSG00000134817	APLNR	apelin receptor	1.62676	0.02289	0.02561	1.367	0	1e-05
ENSG00000166598	HSP90B1	heat shock protein 90kDa beta (Grp94), member 1	1.62676	0.00253	0.00616	1.33091	0	1e-05
ENSG00000170955	PRKCDBP	protein kinase C, delta binding protein	1.6245	0.03489	0.03418	1.28708	0.00021	0.00069
ENSG00000166579	NDEL1	nudE nuclear distribution gene E homolog (A. nidulans)-like 1	1.62225	0.00036	0.00189	1.13223	0.00124	0.00256
ENSG00000101017	CD40	CD40 molecule, TNF receptor superfamily member 5	1.62001	0.03026	0.031	1.29309	0.0033	0.00538
ENSG00000204291	COL15A1	collagen, type XV, alpha 1	1.61328	0.00487	0.00904	1.1896	0.00199	0.00366
ENSG00000145860	RNF145	ring finger protein 145	1.61105	0.00023	0.00149	1.28734	0	3e-05
ENSG00000139117	CPNE8	copine VIII	1.60436	0.00056	0.00251	1.14006	0.03004	0.02926
ENSG00000164032	H2AFZ	H2A histone family, member Z	1.5977	6e-05	0.0008	1.13445	0.00554	0.00798
ENSG00000163479	SSR2	signal sequence receptor, beta (translocon-associated protein beta)	1.59549	0.00057	0.00254	1.14461	0.0005	0.00129
ENSG00000150048	CLEC1A	C-type lectin domain family 1, member A	1.59328	0.04754	0.04232	1.15678	0.0001	0.00039
ENSG00000167552	TUBA1A	tubulin, alpha 1a	1.58557	6e-05	0.00076	1.15317	0.00392	0.00614
ENSG00000137168	PPIL1	peptidylprolyl isomerase (cyclophilin)-like 1	1.58227	0.0069	0.01131	1.17489	0.00231	0.00413
ENSG00000159216	RUNX1	runt-related transcription factor 1	1.58227	0.0002	0.00139	1.13677	0.00163	0.00315
ENSG00000142765	SYTL1	synaptotagmin-like 1	1.57789	0.00208	0.0055	1.14886	0.00615	0.00863
ENSG00000147251	DOCK11	dedicator of cytokinesis 11	1.57789	0.0499	0.04386	1.21887	0.01522	0.0176
ENSG00000181544	FANCB	Fanconi anemia, complementation group B	1.57789	0.01135	0.01583	1.11511	0.00037	0.00104
ENSG00000035862	TIMP2	TIMP metallopeptidase inhibitor 2	1.57571	0.02548	0.02745	1.15226	0.02379	0.0246
ENSG00000168374	ARF4	ADP-ribosylation factor 4	1.57352	1e-05	0.00045	1.31468	0	5e-05
ENSG00000173559	OBFC2A	oligonucleotide/oligosaccharide-binding fold containing 2A	1.57352	0.04952	0.04359	1.1547	0.00176	0.00335
ENSG00000149485	FADS1	fatty acid desaturase 1	1.56917	0.00638	0.01074	1.31597	1e-05	5e-05
ENSG00000197265	GTF2E2	general transcription factor IIE, polypeptide 2, beta 34kDa	1.56482	0.00028	0.00165	1.17914	4e-05	0.00018
ENSG00000104331	IMPAD1	inositol monophosphatase domain containing 1	1.55833	0.00182	0.00503	1.13703	5e-05	0.00021
ENSG00000166557	TMED3	transmembrane emp24 protein transport domain containing 3	1.55833	0.00602	0.01038	1.21606	0.00013	0.00049
ENSG00000161921	CXCL16	chemokine (C-X-C motif) ligand 16	1.55401	0.02005	0.02321	1.33282	0.00025	0.00079
ENSG00000149781	FERMT3	fermitin family member 3	1.54756	0.00614	0.01051	1.10632	0.0379	0.035
ENSG00000125772	GPCPD1	glycerophosphocholine phosphodiesterase GDE1 homolog (S. cerevisiae)	1.54542	0.03546	0.03452	1.22786	1e-05	5e-05
ENSG00000067057	PFKP	phosphofructokinase, platelet	1.53901	0.00988	0.01441	1.19468	0.00823	0.01087
ENSG00000144810	COL8A1	collagen, type VIII, alpha 1	1.53901	0.04485	0.04047	1.19475	0.0031	0.00514
ENSG00000132744	ACY3	aspartoacylase (aminocyclase) 3	1.53262	0.00322	0.007	1.11126	0.00369	0.00586
ENSG00000169495	HTRA4	HtrA serine peptidase 4	1.53262	0.0093	0.01381	1.14169	0.00031	0.00093
ENSG00000176171	BNIP3	BCL2/adenovirus E1B 19kDa interacting protein 3	1.5252	0.04246	0.03885	1.22867	0.00017	0.00059
ENSG00000130755	GMFG	glia maturation factor, gamma	1.52414	0.01421	0.01822	1.33535	0.00507	0.00747
ENSG00000145050	MANF	mesencephalic astrocyte-derived neurotrophic factor	1.52414	0.00445	0.00849	1.41721	0	2e-05
ENSG00000106105	GARS	glycyl-tRNA synthetase	1.51152	0.01302	0.01729	1.14526	0.01818	0.02012
ENSG00000116649	SRM	spermidine synthase	1.50943	0.02404	0.02644	1.23813	7e-05	0.00031
ENSG00000244038	DDOST	dolichyl-diphosphooligosaccharide--protein glycosyltransferase	1.50943	1e-05	0.0003	1.14335	0.00227	0.00409
ENSG00000071539	TRIP13	thyroid hormone receptor interactor 13	1.50525	0.00241	0.00599	1.17065	0.02089	0.0223
ENSG00000141424	SLC39A6	solute carrier family 39 (zinc transporter), member 6	1.50525	0.00848	0.01304	1.16508	0.00028	0.00084
ENSG00000068001	HYAL2	hyaluronoglucosaminidase 2	1.50108	0.0141	0.01817	1.14558	0.00712	0.00968
ENSG00000103257	SLC7A5	solute carrier family 7 (amino acid transporter light chain, L system), member 5	1.499	0.00301	0.0068	1.59034	1e-05	7e-05
ENSG00000127314	RAP1B	RAP1B, member of RAS oncogene family	1.499	1e-05	0.00032	1.14148	0.01149	0.01403
ENSG00000143545	RAB13	RAB13, member RAS oncogene family	1.499	0.00072	0.00291	1.15561	0.01293	0.01553
ENSG00000123352	SPATS2	spermatogenesis associated, serine-rich 2	1.48865	0.00035	0.00185	1.11089	0.00663	0.00914
ENSG00000164938	TP53INP1	tumor protein p53 inducible nuclear protein 1	1.48865	0.01846	0.02199	1.1744	0.02004	0.02164
ENSG00000180879	SSR4	signal sequence receptor, delta	1.48658	0.00038	0.00197	1.346	2e-05	0.00014
ENSG00000141682	PMAIP1	phorbol-12-myristate-13-acetate-induced protein 1	1.48452	0.01213	0.01649	1.26711	0.00014	0.0005
ENSG00000213445	SIPA1	signal-induced proliferation-associated 1	1.48247	0.01073	0.01524	1.17021	0.0422	0.03806
ENSG00000134684	YARS	tyrosyl-tRNA synthetase	1.47427	0.00805	0.01255	1.15395	0.00343	0.00553
ENSG00000071537	SEL1L	sel-1 suppressor of lin-12-like (C. elegans)	1.47223	0.00114	0.0038	1.20467	6e-05	0.00025
ENSG00000130066	SAT1	spermidine/spermine N1-acetyltransferase 1	1.47223	0.00218	0.00564	1.13914	0.00059	0.00148
ENSG00000176142	TMEM39A	transmembrane protein 39A	1.47019	0.00076	0.00302	1.12667	0.00014	0.00053
ENSG00000145623	OSMR	oncostatin M receptor	1.46815	0.04967	0.04369	1.18124	0.00014	0.00053
ENSG00000116285	ERRFI1	ERBB receptor feedback inhibitor 1	1.45599	0.03008	0.03089	1.29624	0.00101	0.00222
ENSG00000058262	SEC61A1	Sec61 alpha 1 subunit (S. cerevisiae)	1.45397	0.0007	0.00288	1.16525	0.00064	0.00156
ENSG00000184840	TMED9	transmembrane emp24 protein transport domain containing 9	1.45397	0.00011	0.00102	1.27132	8e-05	0.00035
ENSG00000186871	ERCC6L	excision repair cross-complementing rodent repair deficiency, complementation group 6-like	1.45397	0.04857	0.04305	1.10288	0.00255	0.00445
ENSG00000182492	BGN	biglycan	1.44794	0.0339	0.03341	1.77632	0	4e-05
ENSG00000130429	ARPC1B	actin related protein 2/3 complex, subunit 1B, 41kDa	1.44593	0.00687	0.0113	1.21203	0.00093	0.00207
ENSG00000134851	TMEM165	transmembrane protein 165	1.44393	0.00112	0.00377	1.32635	0	0
ENSG00000014138	POLA2	polymerase (DNA directed), alpha 2 (70kD subunit)	1.43197	0.01131	0.01579	1.12379	0.04021	0.03672
ENSG00000179218	CALR	calreticulin	1.428	0.00177	0.00494	1.24746	5e-05	0.00022
ENSG00000113615	SEC24A	SEC24 family, member A (S. cerevisiae)	1.42603	0.001	0.00351	1.17873	0.00466	0.00702
ENSG00000216490	IFI30	interferon, gamma-inducible protein 30	1.41618	0.0033	0.0071	1.33749	0.00258	0.00448
ENSG00000109790	KLHL5	kelch-like 5 (Drosophila)	1.41421	0.00292	0.00669	1.52605	0	2e-05
ENSG00000174175	SELP	selectin P (granule membrane protein 140kDa, antigen CD62)	1.41421	0.00791	0.01238	1.21672	9e-05	0.00036
ENSG00000175318	GRAMD2	GRAM domain containing 2	1.4103	0.00387	0.00787	1.1377	0.00063	0.00154
ENSG00000106803	SEC61B	Sec61 beta subunit	1.40834	0.00159	0.00473	1.17158	0.00033	0.00095
ENSG00000254087	LYN	v-yes-1 Yamaguchi sarcoma viral related oncogene homolog	1.40834	0.00502	0.00922	1.43066	1e-05	0.0001
ENSG00000102316	MAGED2	melanoma antigen family D, 2	1.40444	0.00965	0.01418	1.1135	0.00185	0.00348
ENSG00000082153	BZW1	basic leucine zipper and W2 domains 1	1.39862	0.00103	0.00358	1.1095	0.02872	0.02832
ENSG00000104723	TUSC3	tumor suppressor candidate 3	1.39862	0.00519	0.00936	1.35641	0.00025	0.0008
ENSG00000005238	KIAA1539	KIAA1539	1.39668	0.00287	0.00662	1.13081	0.01718	0.01936
ENSG00000154736	ADAMTS5	ADAM metallopeptidase with thrombospondin type 1 motif, 5	1.38703	0.02037	0.02346	1.14523	0.00112	0.00237
ENSG00000113583	C5orf15	chromosome 5 open reading frame 15	1.38127	0.03343	0.03315	1.13703	4e-05	0.00019
ENSG00000142733	MAP3K6	mitogen-activated protein kinase kinase kinase 6	1.37936	0.01674	0.02048	1.32881	0	2e-05
ENSG00000136542	GALNT5	UDP-N-acetyl-alpha-D-galactosamine:polypeptide N-acetylgalactosaminyltransferase 5 (GalNAc-T5)	1.37173	0.04459	0.04028	1.25231	0.00119	0.00249
ENSG00000184164	CRELD2	cysteine-rich with EGF-like domains 2	1.37173	0.03359	0.03324	1.46504	0	2e-05
ENSG00000129467	ADCY4	adenylate cyclase 4	1.36983	0.01943	0.02277	1.11106	0.01469	0.01712
ENSG00000166562	SEC11C	SEC11 homolog C (S. cerevisiae)	1.36983	0.00982	0.01435	1.40711	0	3e-05
ENSG00000172183	ISG20	interferon stimulated exonuclease gene 20kDa	1.36983	0.03752	0.03569	1.55734	0	3e-05
ENSG00000142892	PIGK	phosphatidylinositol glycan anchor biosynthesis, class K	1.36604	0.00163	0.00477	1.15212	2e-05	0.00013
ENSG00000134107	BHLHE40	basic helix-loop-helix family, member e40	1.36415	0.03859	0.03644	1.44734	8e-05	0.00032
ENSG00000114353	GNAI2	guanine nucleotide binding protein (G protein), alpha inhibiting activity polypeptide 2	1.36226	0.00689	0.01131	1.19453	0.00498	0.00739
ENSG00000128039	SRD5A3	steroid 5 alpha-reductase 3	1.36037	0.00485	0.00903	1.20276	0.0002	0.00068
ENSG00000161036	LRWD1	leucine-rich repeats and WD repeat domain containing 1	1.35849	0.00284	0.00659	1.1179	0.00304	0.00507
ENSG00000067955	CBFB	core-binding factor, beta subunit	1.3566	0.00175	0.00491	1.15713	0.00259	0.0045
ENSG00000170775	GPR37	G protein-coupled receptor 37 (endothelin receptor type B-like)	1.3566	0.01833	0.02187	1.19048	0.00012	0.00047
ENSG00000119655	NPC2	Niemann-Pick disease, type C2	1.35472	0.00562	0.0099	1.11801	0.0032	0.00525
ENSG00000240972	MIF	macrophage migration inhibitory factor (glycosylation-inhibiting factor)	1.35332	0.02653	0.02825	1.1962	0.01357	0.01609
ENSG00000020129	NCDN	neurochondrin	1.35097	0.03084	0.03126	1.11534	6e-05	0.00025
ENSG00000117448	AKR1A1	aldo-keto reductase family 1, member A1 (aldehyde reductase)	1.35097	9e-05	0.00094	1.1083	0.00717	0.00972
ENSG00000144668	ITGA9	integrin, alpha 9	1.3491	0.01157	0.01603	1.13104	0.00555	0.00799
ENSG00000117385	LEPRE1	leucine proline-enriched proteoglycan (leprecan) 1	1.33978	0.03004	0.03088	1.20828	0	1e-05
ENSG00000187688	TRPV2	transient receptor potential cation channel, subfamily V, member 2	1.33978	0.01835	0.02189	1.22301	0.00028	0.00086
ENSG00000118705	RPN2	ribophorin II	1.33422	0.00161	0.00477	1.31321	0.00041	0.00111
ENSG00000102393	GLA	galactosidase, alpha	1.33237	0.01175	0.01617	1.15499	0.00019	0.00065
ENSG00000084070	SMAP2	small ArfGAP2	1.33053	0.02447	0.02669	1.2404	0.005	0.00739
ENSG00000079332	SAR1A	SAR1 homolog A (S. cerevisiae)	1.32685	0.00013	0.00113	1.11809	0.01587	0.01825
ENSG00000102401	ARMCX3	armadillo repeat containing, X-linked 3	1.32685	0.00513	0.00932	1.13873	0.00178	0.00338
ENSG00000091317	CMTM6	CKLF-like MARVEL transmembrane domain containing 6	1.31585	0.00647	0.01083	1.15984	0.00062	0.00154
ENSG00000122679	RAMP3	receptor (G protein-coupled) activity modifying protein 3	1.31403	0.03049	0.0311	1.33507	1e-05	6e-05
ENSG00000168610	STAT3	signal transducer and activator of transcription 3 (acute-phase response factor)	1.31403	0.01208	0.01644	1.18925	0.00224	0.00404
ENSG00000176485	PLA2G16	phospholipase A2, group XVI	1.31039	0.02885	0.02997	1.48884	1e-05	8e-05
ENSG00000070190	DAPP1	dual adaptor of phosphotyrosine and 3-phosphoinositides	1.30858	0.04718	0.04208	1.28174	0	3e-05
ENSG00000091879	ANGPT2	angiopoietin 2	1.30677	0.04356	0.03961	1.23016	2e-05	0.00013
ENSG00000105538	RASIP1	Ras interacting protein 1	1.30677	0.03829	0.03626	1.21205	1e-05	0.0001
ENSG00000185624	P4HB	prolyl 4-hydroxylase, beta polypeptide	1.30677	0.00469	0.00883	1.21763	0.00019	0.00065
ENSG00000169228	RAB24	RAB24, member RAS oncogene family	1.30315	0.0487	0.0431	1.13367	0.00829	0.01092
ENSG00000127774	TMEM93	transmembrane protein 93	1.30134	0.01426	0.01821	1.13041	0.01446	0.0169
ENSG00000180964	TCEAL8	transcription elongation factor A (SII)-like 8	1.30134	0.02334	0.0259	1.11083	0.00544	0.00788
ENSG00000239264	TXNDC5	thioredoxin domain containing 5 (endoplasmic reticulum)	1.30134	0.02315	0.02577	1.41934	0.00379	0.00597
ENSG00000114270	COL7A1	collagen, type VII, alpha 1	1.29594	0.01514	0.01905	1.47242	2e-05	0.0001
ENSG00000168701	TMEM208	transmembrane protein 208	1.29594	0.00096	0.00346	1.19274	7e-05	0.0003
ENSG00000152689	RASGRP3	RAS guanyl releasing protein 3 (calcium and DAG-regulated)	1.28877	0.02307	0.02574	1.15059	0.03389	0.03207
ENSG00000173692	PSMD1	proteasome (prosome, macropain) 26S subunit, non-ATPase, 1	1.28699	0.03838	0.03631	1.1132	0.01973	0.02138
ENSG00000166794	PPIB	peptidylprolyl isomerase B (cyclophilin B)	1.28165	0.00981	0.01434	1.1857	0.01414	0.01662
ENSG00000173918	C1QTNF1	C1q and tumor necrosis factor related protein 1	1.28165	0.04832	0.0429	1.25975	0.0002	0.00066
ENSG00000121542	SEC22A	SEC22 vesicle trafficking protein homolog A (S. cerevisiae)	1.2781	0.00854	0.01309	1.12328	0.00712	0.00968
ENSG00000138768	USO1	USO1 vesicle docking protein homolog (yeast)	1.27633	0.00454	0.00861	1.12216	0.00108	0.00232
ENSG00000068878	PSME4	proteasome (prosome, macropain) activator subunit 4	1.27279	0.00873	0.01328	1.17736	0.00059	0.00148
ENSG00000152749	GPR180	G protein-coupled receptor 180	1.27279	0.00042	0.00207	1.24685	5e-05	0.00024
ENSG00000167645	YIF1B	Yip1 interacting factor homolog B (S. cerevisiae)	1.27279	0.01106	0.01558	1.19718	8e-05	0.00034
ENSG00000121073	SLC35B1	solute carrier family 35, member B1	1.26751	0.01884	0.02231	1.23352	2e-05	0.00012
ENSG00000137692	DCUN1D5	DCN1, defective in cullin neddylation 1, domain containing 5 (S. cerevisiae)	1.26576	0.01211	0.01647	1.17027	0.00142	0.00283
ENSG00000162174	ASRGL1	asparaginase like 1	1.26576	0.03461	0.03397	1.3426	0	2e-05
ENSG00000102580	DNAJC3	DnaJ (Hsp40) homolog, subfamily C, member 3	1.25527	0.00589	0.01021	1.28614	0	4e-05
ENSG00000115170	ACVR1	activin A receptor, type I	1.25527	0.03671	0.03522	1.3401	0	1e-05
ENSG00000134278	SPIRE1	spire homolog 1 (Drosophila)	1.25527	0.03243	0.03238	1.13986	0.0182	0.02013
ENSG00000135316	SYNCRIP	synaptotagmin binding, cytoplasmic RNA interacting protein	1.25527	0.00931	0.0138	1.13147	0.00486	0.00722
ENSG00000145817	YIPF5	Yip1 domain family, member 5	1.25527	0.00135	0.00423	1.1379	0.03444	0.03245
ENSG00000162734	PEA15	phosphoprotein enriched in astrocytes 15	1.25527	0.01424	0.01821	1.37965	0	4e-05
ENSG00000100410	PHF5A	PHD finger protein 5A	1.25353	0.00704	0.01147	1.12846	0.04549	0.04033
ENSG00000115806	GORASP2	golgi reassembly stacking protein 2, 55kDa	1.24833	0.01321	0.01747	1.14905	0.00117	0.00247
ENSG00000172345	STARD5	StAR-related lipid transfer (START) domain containing 5	1.24143	0.00243	0.00603	1.13196	0.0023	0.00412
ENSG00000119812	FAM98A	family with sequence similarity 98, member A	1.23971	0.03656	0.03513	1.19449	0.0053	0.00774
ENSG00000163463	KRTCAP2	keratinocyte associated protein 2	1.23628	0.00093	0.00343	1.1498	0.00099	0.00218
ENSG00000150456	N6AMT2	N-6 adenine-specific DNA methyltransferase 2 (putative)	1.23456	0.04311	0.0393	1.11324	0.022	0.02322
ENSG00000180801	ARSJ	arylsulfatase family, member J	1.23285	0.02105	0.02406	1.12473	0.00104	0.00227
ENSG00000123562	MORF4L2	mortality factor 4 like 2	1.22944	0.00203	0.00541	1.14273	0.00108	0.00232
ENSG00000035687	ADSS	adenylosuccinate synthase	1.22434	0.01745	0.02111	1.148	0.00883	0.01148
ENSG00000168071	CCDC88B	coiled-coil domain containing 88B	1.22434	0.02398	0.02642	1.10415	0.00534	0.00777
ENSG00000101294	HM13	histocompatibility (minor) 13	1.21926	0.01894	0.02236	1.25363	0.00061	0.00151
ENSG00000120742	SERP1	stress-associated endoplasmic reticulum protein 1	1.21083	0.02642	0.0282	1.18065	5e-05	0.00024
ENSG00000147400	CETN2	centrin, EF-hand protein, 2	1.20748	0.0155	0.01942	1.13178	0.00148	0.00292
ENSG00000033100	CHPF2	chondroitin polymerizing factor 2	1.2008	0.0033	0.0071	1.11989	0.00762	0.01018
ENSG00000116273	PHF13	PHD finger protein 13	1.19416	0.00995	0.01447	1.1361	8e-05	0.00035
ENSG00000155304	HSPA13	heat shock protein 70kDa family, member 13	1.19251	0.01782	0.02146	1.21263	0.00101	0.00221
ENSG00000112697	TMEM30A	transmembrane protein 30A	1.18756	0.01339	0.01758	1.14502	0.00672	0.00923
ENSG00000130779	CLIP1	CAP-GLY domain containing linker protein 1	1.18099	0.00895	0.01349	1.15012	0.00103	0.00225
ENSG00000163565	IFI16	interferon, gamma-inducible protein 16	1.17609	0.00883	0.01337	1.42135	0.00032	0.00093
ENSG00000120697	ALG5	asparagine-linked glycosylation 5, dolichyl-phosphate beta-glucosyltransferase homolog (S. cerevisiae)	1.17283	0.01606	0.01995	1.16748	0.00552	0.00797
ENSG00000153827	TRIP12	thyroid hormone receptor interactor 12	1.17283	0.02375	0.02621	1.11986	0.00297	0.00498
ENSG00000115091	ACTR3	ARP3 actin-related protein 3 homolog (yeast)	1.17121	0.01221	0.01655	1.18806	0.00575	0.00822
ENSG00000175567	UCP2	uncoupling protein 2 (mitochondrial, proton carrier)	1.16959	0.02087	0.02391	1.18733	0.04654	0.04109
ENSG00000157570	TSPAN18	tetraspanin 18	1.15029	0.00882	0.01336	1.13526	0.00361	0.00576
ENSG00000087502	ERGIC2	ERGIC and golgi 2	1.1487	0.0042	0.00821	1.21303	0.00232	0.00414
ENSG00000135018	UBQLN1	ubiquilin 1	1.14552	0.02713	0.02872	1.11752	0.00532	0.00776
ENSG00000090861	AARS	alanyl-tRNA synthetase	1.14235	0.02743	0.02897	1.14307	0.0034	0.00549
ENSG00000197548	ATG7	ATG7 autophagy related 7 homolog (S. cerevisiae)	1.13446	0.01897	0.02237	1.15661	0.00073	0.00173
ENSG00000126067	PSMB2	proteasome (prosome, macropain) subunit, beta type, 2	1.12662	0.03083	0.03128	1.18279	0.00025	0.00078
ENSG00000170144	HNRNPA3	heterogeneous nuclear ribonucleoprotein A3	1.1261	0.02031	0.02343	1.18177	0.04845	0.0424
ENSG00000187838	PLSCR3	phospholipid scramblase 3	1.12039	0.03021	0.031	1.25497	0.00018	0.00063
ENSG00000127947	PTPN12	protein tyrosine phosphatase, non-receptor type 12	1.11265	0.02755	0.02904	1.16596	0.00037	0.00103
ENSG00000101084	C20orf24	chromosome 20 open reading frame 24	1.10191	0.04919	0.0434	1.13915	0.0026	0.0045
ENSG00000244187	TMEM141	transmembrane protein 141	-1.10191	0.01261	0.01688	-1.27323	0.00057	0.00144
ENSG00000105755	ETHE1	ethylmalonic encephalopathy 1	-1.1065	0.00975	0.01428	-1.29883	0.00039	0.00107
ENSG00000132522	GPS2	G protein pathway suppressor 2	-1.11419	0.02866	0.02979	-1.11538	0.00918	0.01185
ENSG00000104870	FCGRT	Fc fragment of IgG, receptor, transporter, alpha	-1.11884	0.00105	0.00363	-1.40896	0	4e-05
ENSG00000204370	SDHD	succinate dehydrogenase complex, subunit D, integral membrane protein	-1.13288	0.01711	0.02083	-1.17911	0.00062	0.00154
ENSG00000198925	ATG9A	ATG9 autophagy related 9 homolog A (S. cerevisiae)	-1.13446	0.04908	0.04335	-1.12751	0.00062	0.00154
ENSG00000056736	IL17RB	interleukin 17 receptor B	-1.13997	0.01469	0.01861	-1.34402	4e-05	0.00019
ENSG00000139405	C12orf52	chromosome 12 open reading frame 52	-1.14076	0.03723	0.0355	-1.10266	0.00259	0.00449
ENSG00000057294	PKP2	plakophilin 2	-1.14393	0.02464	0.0268	-1.25028	0.00077	0.00181
ENSG00000010256	UQCRC1	ubiquinol-cytochrome c reductase core protein I	-1.14711	0.03643	0.03504	-1.24258	0.00022	0.00071
ENSG00000107438	PDLIM1	PDZ and LIM domain 1	-1.14711	0.0435	0.03961	-1.15966	0.00023	0.00074
ENSG00000122873	CISD1	CDGSH iron sulfur domain 1	-1.15349	0.02115	0.02408	-1.10011	0.00298	0.00499
ENSG00000166311	SMPD1	sphingomyelin phosphodiesterase 1, acid lysosomal	-1.15509	0.02456	0.02673	-1.12348	0.00979	0.01242
ENSG00000099949	LZTR1	leucine-zipper-like transcription regulator 1	-1.15829	0.01114	0.01567	-1.11148	0.00166	0.00319
ENSG00000197226	TBC1D9B	TBC1 domain family, member 9B (with GRAM domain)	-1.16312	0.01633	0.0202	-1.13124	0.00199	0.00366
ENSG00000127483	HP1BP3	heterochromatin protein 1, binding protein 3	-1.16473	0.0349	0.03417	-1.15826	0.00044	0.00118
ENSG00000110171	TRIM3	tripartite motif containing 3	-1.16959	0.03659	0.03514	-1.14752	0.00223	0.00403
ENSG00000141084	RANBP10	RAN binding protein 10	-1.17446	0.02386	0.0263	-1.11053	0.0057	0.00816
ENSG00000053770	MUDENG	MU-2/AP1M2 domain containing, death-inducing	-1.17609	0.04482	0.04047	-1.14357	0.00627	0.00875
ENSG00000146872	TLK2	tousled-like kinase 2	-1.17936	0.00656	0.01096	-1.10374	0.0012	0.0025
ENSG00000144567	FAM134A	family with sequence similarity 134, member A	-1.18263	0.00186	0.00511	-1.24463	0.00025	0.00078
ENSG00000100347	SAMM50	sorting and assembly machinery component 50 homolog (S. cerevisiae)	-1.18427	0.02322	0.0258	-1.12162	0.00138	0.00278
ENSG00000126460	PRRG2	proline rich Gla (G-carboxyglutamic acid) 2	-1.18427	0.03307	0.03289	-1.19211	0.00288	0.00486
ENSG00000075151	EIF4G3	eukaryotic translation initiation factor 4 gamma, 3	-1.18591	0.00186	0.0051	-1.14957	0.00664	0.00915
ENSG00000175707	C1orf172	chromosome 1 open reading frame 172	-1.18591	0.02267	0.02539	-1.1153	0.00942	0.01206
ENSG00000163545	NUAK2	NUAK family, SNF1-like kinase, 2	-1.18756	0.01446	0.01838	-1.26115	4e-05	0.00019
ENSG00000070413	DGCR2	DiGeorge syndrome critical region gene 2	-1.19582	0.00302	0.00681	-1.16995	0.00418	0.00645
ENSG00000074582	BCS1L	BCS1-like (S. cerevisiae)	-1.19582	0.01956	0.02288	-1.10091	0.00049	0.00128
ENSG00000163882	POLR2H	polymerase (RNA) II (DNA directed) polypeptide H	-1.19748	0.03591	0.03478	-1.15469	2e-05	0.00013
ENSG00000171174	RBKS	ribokinase	-1.19748	0.00645	0.01081	-1.33759	9e-05	0.00035
ENSG00000116209	TMEM59	transmembrane protein 59	-1.20247	0.03715	0.03546	-1.1178	0.00611	0.0086
ENSG00000131828	PDHA1	pyruvate dehydrogenase (lipoamide) alpha 1	-1.20581	0.00398	0.00797	-1.19371	0.00032	0.00094
ENSG00000071889	FAM3A	family with sequence similarity 3, member A	-1.20748	0.01631	0.02019	-1.15924	0.00025	0.00079
ENSG00000144331	ZNF385B	zinc finger protein 385B	-1.20916	0.01782	0.02147	-1.12359	0.01205	0.0146
ENSG00000137992	DBT	dihydrolipoamide branched chain transacylase E2	-1.21083	0.02149	0.02442	-1.10715	0.00086	0.00197
ENSG00000105516	DBP	D site of albumin promoter (albumin D-box) binding protein	-1.21251	0.02137	0.02431	-1.14538	0.00238	0.00422
ENSG00000180185	FAHD1	fumarylacetoacetate hydrolase domain containing 1	-1.21251	0.0483	0.0429	-1.19402	0.00378	0.00595
ENSG00000107077	KDM4C	lysine (K)-specific demethylase 4C	-1.21419	0.0221	0.02488	-1.10597	0.01599	0.01833
ENSG00000067606	PRKCZ	protein kinase C, zeta	-1.21588	0.0489	0.04324	-1.11832	0.01869	0.02054
ENSG00000072210	ALDH3A2	aldehyde dehydrogenase 3 family, member A2	-1.21588	0.02479	0.02691	-1.20546	0.00042	0.00113
ENSG00000090266	NDUFB2	NADH dehydrogenase (ubiquinone) 1 beta subcomplex, 2, 8kDa	-1.21588	0.00413	0.00815	-1.11964	0.00748	0.01005
ENSG00000124257	NEURL2	neuralized homolog 2 (Drosophila)	-1.21757	0.02741	0.02896	-1.18699	1e-05	6e-05
ENSG00000132485	ZRANB2	zinc finger, RAN-binding domain containing 2	-1.21926	0.04029	0.03754	-1.14254	0.00266	0.00459
ENSG00000042980	ADAM28	ADAM metallopeptidase domain 28	-1.22434	0.01145	0.01595	-1.15819	0.00204	0.00374
ENSG00000128928	IVD	isovaleryl-CoA dehydrogenase	-1.22434	0.00429	0.0083	-1.14259	0.0032	0.00525
ENSG00000130414	NDUFA10	NADH dehydrogenase (ubiquinone) 1 alpha subcomplex, 10, 42kDa	-1.22519	0.02417	0.0265	-1.16946	0.001	0.00219
ENSG00000113851	CRBN	cereblon	-1.22603	0.0356	0.03458	-1.10839	0.01843	0.02034
ENSG00000093167	LRRFIP2	leucine rich repeat (in FLII) interacting protein 2	-1.22774	0.04772	0.04243	-1.35707	0.00019	0.00064
ENSG00000129351	ILF3	interleukin enhancer binding factor 3, 90kDa	-1.22774	0.04221	0.03875	-1.12547	0.00305	0.00508
ENSG00000123472	ATPAF1	ATP synthase mitochondrial F1 complex assembly factor 1	-1.22944	0.01709	0.02082	-1.2319	0.00032	0.00094
ENSG00000114650	SCAP	SREBF chaperone	-1.23114	0.02492	0.02702	-1.20872	0	3e-05
ENSG00000157538	DSCR3	Down syndrome critical region gene 3	-1.23285	0.00169	0.00484	-1.11927	0.00873	0.0114
ENSG00000172663	TMEM134	transmembrane protein 134	-1.23285	0.00679	0.01123	-1.11534	0.00292	0.00491
ENSG00000184719	RNLS	renalase, FAD-dependent amine oxidase	-1.23456	0.04513	0.0407	-1.10444	0.04469	0.03985
ENSG00000165804	ZNF219	zinc finger protein 219	-1.23628	0.0402	0.0375	-1.33378	0	3e-05
ENSG00000112701	SENP6	SUMO1/sentrin specific peptidase 6	-1.23971	0.04381	0.03978	-1.11535	0.0114	0.01396
ENSG00000155846	PPARGC1B	peroxisome proliferator-activated receptor gamma, coactivator 1 beta	-1.23971	0.02521	0.02724	-1.23551	0.00022	0.00071
ENSG00000180745	CLRN3	clarin 3	-1.23971	0.00801	0.01248	-1.10774	0.02738	0.0274
ENSG00000198758	EPS8L3	EPS8-like 3	-1.23971	0.01522	0.01914	-1.23142	0.001	0.00219
ENSG00000144028	SNRNP200	small nuclear ribonucleoprotein 200kDa (U5)	-1.24143	0.00284	0.0066	-1.12288	0.00024	0.00077
ENSG00000152520	PAN3	PAN3 poly(A) specific ribonuclease subunit homolog (S. cerevisiae)	-1.24143	0.00936	0.01386	-1.11258	0.00259	0.00449
ENSG00000143633	C1orf131	chromosome 1 open reading frame 131	-1.24315	0.00464	0.00876	-1.10619	0.00148	0.00292
ENSG00000159069	FBXW5	F-box and WD repeat domain containing 5	-1.24833	0.00345	0.0073	-1.10535	0.01181	0.01435
ENSG00000144120	TMEM177	transmembrane protein 177	-1.25006	0.0321	0.03216	-1.18305	0.00015	0.00055
ENSG00000204859	ZBTB48	zinc finger and BTB domain containing 48	-1.25353	0.01542	0.01935	-1.13322	0.0002	0.00068
ENSG00000101665	SMAD7	SMAD family member 7	-1.25527	0.04033	0.03757	-1.14373	0.00392	0.00614
ENSG00000168061	SAC3D1	SAC3 domain containing 1	-1.25527	0.03756	0.03571	-1.10354	0.00979	0.01241
ENSG00000135766	EGLN1	egl nine homolog 1 (C. elegans)	-1.25701	0.01335	0.01756	-1.14325	0.00305	0.00508
ENSG00000184481	FOXO4	forkhead box O4	-1.25701	0.00387	0.00787	-1.25502	0.0017	0.00326
ENSG00000033030	ZCCHC8	zinc finger, CCHC domain containing 8	-1.25876	0.03549	0.03453	-1.10524	0.00356	0.00571
ENSG00000167130	DOLPP1	dolichyl pyrophosphate phosphatase 1	-1.25876	0.00688	0.0113	-1.20577	4e-05	0.00019
ENSG00000169814	BTD	biotinidase	-1.25876	0.0001	0.00095	-1.16596	0.00012	0.00044
ENSG00000101333	PLCB4	phospholipase C, beta 4	-1.26225	0.01685	0.02058	-1.13957	0.04541	0.04031
ENSG00000070214	SLC44A1	solute carrier family 44, member 1	-1.26751	0.04382	0.03978	-1.25136	2e-05	0.00012
ENSG00000163541	SUCLG1	succinate-CoA ligase, alpha subunit	-1.27103	0.00326	0.00703	-1.23552	2e-05	0.00013
ENSG00000103126	AXIN1	axin 1	-1.27279	0.03533	0.03444	-1.15672	0.00049	0.00128
ENSG00000110090	CPT1A	carnitine palmitoyltransferase 1A (liver)	-1.27279	0.01733	0.02101	-1.42152	0	1e-05
ENSG00000006757	PNPLA4	patatin-like phospholipase domain containing 4	-1.27456	0.0439	0.03984	-1.11361	0.01785	0.01985
ENSG00000138162	TACC2	transforming, acidic coiled-coil containing protein 2	-1.27456	0.00519	0.00936	-1.21509	0.00121	0.00253
ENSG00000171503	ETFDH	electron-transferring-flavoprotein dehydrogenase	-1.27633	0.00285	0.00661	-1.47387	0	1e-05
ENSG00000139540	SLC39A5	solute carrier family 39 (metal ion transporter), member 5	-1.2781	0.01445	0.01839	-1.56463	2e-05	0.00013
ENSG00000143793	C1orf35	chromosome 1 open reading frame 35	-1.2781	0.00227	0.00579	-1.11738	0.00023	0.00074
ENSG00000180787	ZFP3	zinc finger protein 3 homolog (mouse)	-1.27987	0.01156	0.01604	-1.27234	0	1e-05
ENSG00000076248	UNG	uracil-DNA glycosylase	-1.28343	0.01183	0.01624	-1.16396	0.00013	0.00049
ENSG00000140400	MAN2C1	mannosidase, alpha, class 2C, member 1	-1.28521	0.04352	0.03962	-1.11511	0.0111	0.01367
ENSG00000065357	DGKA	diacylglycerol kinase, alpha 80kDa	-1.28699	0.04393	0.03985	-1.15509	0.01672	0.01899
ENSG00000182325	FBXL6	F-box and leucine-rich repeat protein 6	-1.28699	0.00376	0.00771	-1.15732	0.00617	0.00864
ENSG00000184232	OAF	OAF homolog (Drosophila)	-1.28699	0.02796	0.0293	-1.43935	1e-05	5e-05
ENSG00000141401	IMPA2	inositol(myo)-1(or 4)-monophosphatase 2	-1.28877	0.00312	0.00691	-1.42359	0	1e-05
ENSG00000114982	KIAA1310	KIAA1310	-1.29235	0.01262	0.01689	-1.10001	0.00308	0.00511
ENSG00000186350	RXRA	retinoid X receptor, alpha	-1.29235	0.01616	0.02005	-1.30461	2e-05	0.00011
ENSG00000101460	MAP1LC3A	microtubule-associated protein 1 light chain 3 alpha	-1.29415	0.04866	0.04309	-1.30306	0	4e-05
ENSG00000148308	GTF3C5	general transcription factor IIIC, polypeptide 5, 63kDa	-1.29415	0.00124	0.00401	-1.16654	0.00475	0.00711
ENSG00000103995	CEP152	centrosomal protein 152kDa	-1.29594	0.00999	0.0145	-1.11645	0.00292	0.00491
ENSG00000106665	CLIP2	CAP-GLY domain containing linker protein 2	-1.29594	0.02853	0.02971	-1.22746	0.00019	0.00064
ENSG00000138399	FASTKD1	FAST kinase domains 1	-1.29594	0.03098	0.03135	-1.19724	2e-05	0.00012
ENSG00000164972	C9orf24	chromosome 9 open reading frame 24	-1.29594	0.01744	0.02111	-1.26266	0.0012	0.0025
ENSG00000173409	ARV1	ARV1 homolog (S. cerevisiae)	-1.29774	0.02651	0.02824	-1.1179	0.00295	0.00495
ENSG00000079335	CDC14A	CDC14 cell division cycle 14 homolog A (S. cerevisiae)	-1.29954	0.01149	0.01598	-1.38841	2e-05	0.00012
ENSG00000101452	DHX35	DEAH (Asp-Glu-Ala-His) box polypeptide 35	-1.29954	0.01178	0.0162	-1.11256	0.00549	0.00793
ENSG00000143061	IGSF3	immunoglobulin superfamily, member 3	-1.30315	0.01676	0.0205	-1.38226	3e-05	0.00016
ENSG00000144362	PHOSPHO2	phosphatase, orphan 2	-1.30495	0.00106	0.00363	-1.24345	4e-05	0.0002
ENSG00000173614	NMNAT1	nicotinamide nucleotide adenylyltransferase 1	-1.30677	0.00218	0.00564	-1.16788	0.00085	0.00195
ENSG00000143303	RRNAD1	ribosomal RNA adenine dimethylase domain containing 1	-1.30858	0.00704	0.01146	-1.14737	0.00135	0.00273
ENSG00000149577	SIDT2	SID1 transmembrane family, member 2	-1.31039	0.02103	0.02405	-1.13632	0.00086	0.00197
ENSG00000176092	AIM1L	absent in melanoma 1-like	-1.31221	0.01999	0.02317	-1.15837	0.01736	0.01949
ENSG00000182979	MTA1	metastasis associated 1	-1.31221	0.0294	0.03038	-1.10067	0.00117	0.00247
ENSG00000197355	UAP1L1	UDP-N-acteylglucosamine pyrophosphorylase 1-like 1	-1.31221	0.01074	0.01523	-1.14728	0.00142	0.00283
ENSG00000100889	PCK2	phosphoenolpyruvate carboxykinase 2 (mitochondrial)	-1.31585	0.0061	0.01045	-1.26381	5e-05	0.00024
ENSG00000137648	TMPRSS4	transmembrane protease, serine 4	-1.31768	0.00227	0.0058	-1.15382	0.00541	0.00785
ENSG00000204991	SPIRE2	spire homolog 2 (Drosophila)	-1.31768	0.02407	0.02643	-1.45233	1e-05	9e-05
ENSG00000152939	MARVELD2	MARVEL domain containing 2	-1.31951	0.00267	0.00634	-1.25831	4e-05	0.00021
ENSG00000188603	CLN3	ceroid-lipofuscinosis, neuronal 3	-1.31951	0.03551	0.03451	-1.13678	0.0041	0.00637
ENSG00000213983	AP1G2	adaptor-related protein complex 1, gamma 2 subunit	-1.32134	0.01235	0.01663	-1.10527	0.01084	0.0134
ENSG00000117054	ACADM	acyl-CoA dehydrogenase, C-4 to C-12 straight chain	-1.32869	0.00113	0.00378	-1.32384	0.00101	0.00222
ENSG00000126777	KTN1	kinectin 1 (kinesin receptor)	-1.32869	0.00033	0.00183	-1.17382	0.01098	0.01356
ENSG00000131061	ZNF341	zinc finger protein 341	-1.33053	0.00125	0.00401	-1.12484	0.0182	0.02013
ENSG00000169375	SIN3A	SIN3 homolog A, transcription regulator (yeast)	-1.33053	0.00486	0.00904	-1.12766	0.00025	0.00078
ENSG00000171100	MTM1	myotubularin 1	-1.33053	0.00167	0.00481	-1.15369	0.02874	0.02833
ENSG00000170088	TMEM192	transmembrane protein 192	-1.33237	0.01153	0.01602	-1.2226	7e-05	0.00029
ENSG00000117118	SDHB	succinate dehydrogenase complex, subunit B, iron sulfur (Ip)	-1.33422	6e-05	0.00079	-1.13485	0.0015	0.00295
ENSG00000178075	GRAMD1C	GRAM domain containing 1C	-1.33422	0.00309	0.00688	-1.12235	0.04306	0.03863
ENSG00000082397	EPB41L3	erythrocyte membrane protein band 4.1-like 3	-1.33607	0.02585	0.02773	-1.33827	4e-05	0.00019
ENSG00000160746	ANO10	anoctamin 10	-1.33607	0.00067	0.00278	-1.34408	0	0
ENSG00000076650	GPATCH1	G patch domain containing 1	-1.33978	0.01226	0.01659	-1.18477	2e-05	0.00011
ENSG00000085491	SLC25A24	solute carrier family 25 (mitochondrial carrier; phosphate carrier), member 24	-1.33978	0.03551	0.03452	-1.2052	0.00637	0.00885
ENSG00000124160	NCOA5	nuclear receptor coactivator 5	-1.33978	0.00188	0.00514	-1.1442	0.00033	0.00094
ENSG00000145439	CBR4	carbonyl reductase 4	-1.33978	0.00523	0.0094	-1.19291	0.00109	0.00233
ENSG00000065526	SPEN	spen homolog, transcriptional regulator (Drosophila)	-1.34164	0.0096	0.01415	-1.16528	0.01001	0.01262
ENSG00000099821	POLRMT	polymerase (RNA) mitochondrial (DNA directed)	-1.34164	0.01063	0.01513	-1.16388	0.00032	0.00094
ENSG00000100784	RPS6KA5	ribosomal protein S6 kinase, 90kDa, polypeptide 5	-1.34164	0.01241	0.01669	-1.12527	0.01922	0.02099
ENSG00000141098	GFOD2	glucose-fructose oxidoreductase domain containing 2	-1.34164	0.00379	0.00777	-1.17095	0.00952	0.01216
ENSG00000164855	TMEM184A	transmembrane protein 184A	-1.34164	0.00035	0.00186	-1.1745	0.0016	0.0031
ENSG00000178718	RPP25	ribonuclease P/MRP 25kDa subunit	-1.3435	0.01795	0.02158	-1.1856	0.00176	0.00335
ENSG00000088256	GNA11	guanine nucleotide binding protein (G protein), alpha 11 (Gq class)	-1.34537	0.01415	0.0182	-1.46352	0.0001	0.00038
ENSG00000104964	AES	amino-terminal enhancer of split	-1.34537	0.00173	0.00489	-1.14991	0.00478	0.00715
ENSG00000148143	ZNF462	zinc finger protein 462	-1.34537	0.023	0.02571	-1.2619	0.00015	0.00055
ENSG00000132361	KIAA0664	KIAA0664	-1.34723	0.01203	0.01641	-1.31036	6e-05	0.00025
ENSG00000151623	NR3C2	nuclear receptor subfamily 3, group C, member 2	-1.34723	0.03111	0.03145	-1.24674	0.00052	0.00135
ENSG00000130312	MRPL34	mitochondrial ribosomal protein L34	-1.35097	3e-05	0.00056	-1.24641	2e-05	0.00013
ENSG00000188186	C7orf59	chromosome 7 open reading frame 59	-1.35097	0.04666	0.04171	-1.32112	1e-05	6e-05
ENSG00000129566	TEP1	telomerase-associated protein 1	-1.35849	0.00615	0.01052	-1.19701	0.00335	0.00544
ENSG00000155850	SLC26A2	solute carrier family 26 (sulfate transporter), member 2	-1.35849	0.01556	0.01945	-1.84227	0	4e-05
ENSG00000052841	TTC17	tetratricopeptide repeat domain 17	-1.36037	0.00304	0.00683	-1.21512	0.00031	0.00092
ENSG00000156521	TYSND1	trypsin domain containing 1	-1.36037	0.03603	0.03485	-1.14507	0.00083	0.00191
ENSG00000075539	FRYL	FRY-like	-1.36794	0.01118	0.01571	-1.30441	0.00033	0.00097
ENSG00000088812	ATRN	attractin	-1.36983	0.03355	0.03324	-1.14636	2e-05	0.00011
ENSG00000157741	UBN2	ubinuclein 2	-1.36983	0.00734	0.01176	-1.10174	0.0467	0.0412
ENSG00000099834	CDHR5	cadherin-related family member 5	-1.37173	0.01395	0.01805	-1.50652	0.0001	0.0004
ENSG00000085563	ABCB1	ATP-binding cassette, sub-family B (MDR/TAP), member 1	-1.37268	0.02296	0.02568	-1.70443	1e-05	9e-05
ENSG00000009830	POMT2	protein-O-mannosyltransferase 2	-1.37364	0.00072	0.00291	-1.12571	0.00027	0.00083
ENSG00000090776	EFNB1	ephrin-B1	-1.37364	0.00491	0.00911	-1.13007	0.00148	0.00291
ENSG00000010322	NISCH	nischarin	-1.37554	0.00224	0.00575	-1.13954	0.00088	0.002
ENSG00000079313	REXO1	REX1, RNA exonuclease 1 homolog (S. cerevisiae)	-1.37554	0.00426	0.00827	-1.14167	0.00206	0.00377
ENSG00000124523	SIRT5	sirtuin 5	-1.37554	0.0042	0.00821	-1.11153	0.00482	0.00718
ENSG00000072201	LNX1	ligand of numb-protein X 1	-1.37745	0.00664	0.01103	-1.1242	0.00512	0.00753
ENSG00000125850	OVOL2	ovo-like 2 (Drosophila)	-1.37745	0.01438	0.01833	-1.24792	9e-05	0.00038
ENSG00000049759	NEDD4L	neural precursor cell expressed, developmentally down-regulated 4-like	-1.37936	0.00125	0.00401	-1.33266	0.00077	0.00181
ENSG00000110628	SLC22A18	solute carrier family 22, member 18	-1.38127	0.0056	0.00988	-1.17871	0.02074	0.02216
ENSG00000187164	KIAA1598	KIAA1598	-1.38127	0.02644	0.02819	-1.11599	0.00587	0.00835
ENSG00000213672	NCKIPSD	NCK interacting protein with SH3 domain	-1.38127	0.00792	0.01239	-1.16243	0.00124	0.00257
ENSG00000141385	AFG3L2	AFG3 ATPase family gene 3-like 2 (S. cerevisiae)	-1.38511	0.00313	0.00692	-1.23746	1e-05	9e-05
ENSG00000166145	SPINT1	serine peptidase inhibitor, Kunitz type 1	-1.38511	0.00298	0.00679	-1.32128	0.00089	0.00202
ENSG00000007944	MYLIP	myosin regulatory light chain interacting protein	-1.38703	0.01158	0.01605	-1.19985	0.00486	0.00723
ENSG00000084754	HADHA	hydroxyacyl-CoA dehydrogenase/3-ketoacyl-CoA thiolase/enoyl-CoA hydratase (trifunctional protein), alpha subunit	-1.38896	0.00034	0.00184	-1.21494	9e-05	0.00035
ENSG00000101473	ACOT8	acyl-CoA thioesterase 8	-1.39088	0.00762	0.01207	-1.20333	2e-05	0.00011
ENSG00000150760	DOCK1	dedicator of cytokinesis 1	-1.39088	0.00236	0.00593	-1.29245	0.00018	0.00063
ENSG00000100417	PMM1	phosphomannomutase 1	-1.39281	0.00175	0.0049	-1.42388	0	3e-05
ENSG00000136925	TSTD2	thiosulfate sulfurtransferase (rhodanese)-like domain containing 2	-1.39281	0.02314	0.02577	-1.12701	0.00056	0.00142
ENSG00000163624	CDS1	CDP-diacylglycerol synthase (phosphatidate cytidylyltransferase) 1	-1.39281	0.00171	0.00486	-1.17089	0.01747	0.01956
ENSG00000136205	TNS3	tensin 3	-1.39474	0.0032	0.00697	-1.11125	0.03301	0.03141
ENSG00000140386	SCAPER	S-phase cyclin A-associated protein in the ER	-1.39474	0.00062	0.00263	-1.38324	0	0
ENSG00000168765	GSTM4	glutathione S-transferase mu 4	-1.39474	0.01202	0.01642	-1.10386	0.01792	0.0199
ENSG00000075945	KIFAP3	kinesin-associated protein 3	-1.39668	0.00024	0.00152	-1.2538	1e-05	5e-05
ENSG00000156284	CLDN8	claudin 8	-1.39668	0.02768	0.0291	-2.29702	0.0004	0.0011
ENSG00000167930	ITFG3	integrin alpha FG-GAP repeat containing 3	-1.39668	0.03424	0.03368	-1.3335	3e-05	0.00017
ENSG00000162337	LRP5	low density lipoprotein receptor-related protein 5	-1.40056	0.00777	0.01225	-1.15577	0.00381	0.00599
ENSG00000082146	STRADB	STE20-related kinase adaptor beta	-1.4025	0.00524	0.0094	-1.35869	0	2e-05
ENSG00000172939	OXSR1	oxidative-stress responsive 1	-1.40834	0.00485	0.00903	-1.15106	0.00057	0.00144
ENSG00000132781	MUTYH	mutY homolog (E. coli)	-1.4103	0.00851	0.01306	-1.13561	0.00026	0.0008
ENSG00000070778	PTPN21	protein tyrosine phosphatase, non-receptor type 21	-1.41618	0.00054	0.00247	-1.14865	0.00016	0.00056
ENSG00000095110	FAM55A	family with sequence similarity 55, member A	-1.41618	0.04204	0.03864	-1.24592	0.02101	0.02241
ENSG00000127328	RAB3IP	RAB3A interacting protein (rabin3)	-1.41618	0.00018	0.00136	-1.13141	0.00304	0.00507
ENSG00000183978	CCDC56	coiled-coil domain containing 56	-1.41814	0.01471	0.01862	-1.12821	0.00725	0.00981
ENSG00000136270	TBRG4	transforming growth factor beta regulator 4	-1.42011	0.00242	0.006	-1.17173	0.00067	0.00163
ENSG00000082258	CCNT2	cyclin T2	-1.42405	0.00536	0.00958	-1.13783	0.00223	0.00403
ENSG00000138029	HADHB	hydroxyacyl-CoA dehydrogenase/3-ketoacyl-CoA thiolase/enoyl-CoA hydratase (trifunctional protein), beta subunit	-1.42405	4e-05	0.00067	-1.2318	0.00019	0.00065
ENSG00000106524	ANKMY2	ankyrin repeat and MYND domain containing 2	-1.42603	0.00116	0.00382	-1.17691	3e-05	0.00016
ENSG00000135093	USP30	ubiquitin specific peptidase 30	-1.42603	0.00092	0.00339	-1.20476	1e-05	6e-05
ENSG00000162817	C1orf115	chromosome 1 open reading frame 115	-1.42998	0.01368	0.01783	-1.49083	0.00014	0.0005
ENSG00000107331	ABCA2	ATP-binding cassette, sub-family A (ABC1), member 2	-1.43197	0.00238	0.00595	-1.14228	0.00017	0.00059
ENSG00000159314	ARHGAP27	Rho GTPase activating protein 27	-1.43197	0.01817	0.02177	-1.11217	0.00211	0.00385
ENSG00000242110	AMACR	alpha-methylacyl-CoA racemase	-1.43197	0.00034	0.00184	-1.48936	0.00012	0.00045
ENSG00000148730	EIF4EBP2	eukaryotic translation initiation factor 4E binding protein 2	-1.43594	0.00589	0.01022	-1.28365	0.0001	0.0004
ENSG00000006611	USH1C	Usher syndrome 1C (autosomal recessive, severe)	-1.43993	0.00497	0.00915	-1.23257	0.00031	0.00093
ENSG00000103264	FBXO31	F-box protein 31	-1.44193	0.03151	0.03175	-1.11361	0.00233	0.00416
ENSG00000105357	MYH14	myosin, heavy chain 14, non-muscle	-1.44393	0.00367	0.00758	-1.15172	0.04506	0.04008
ENSG00000127334	DYRK2	dual-specificity tyrosine-(Y)-phosphorylation regulated kinase 2	-1.44393	0.00018	0.00134	-1.27791	0.0036	0.00576
ENSG00000003756	RBM5	RNA binding motif protein 5	-1.44794	0.00675	0.01118	-1.11116	0.00531	0.00775
ENSG00000166387	PPFIBP2	PTPRF interacting protein, binding protein 2 (liprin beta 2)	-1.44794	0.00325	0.00702	-1.13308	0.00446	0.00678
ENSG00000198816	ZNF358	zinc finger protein 358	-1.44794	0.01235	0.01665	-1.13021	0.02277	0.0238
ENSG00000096746	HNRNPH3	heterogeneous nuclear ribonucleoprotein H3 (2H9)	-1.44995	0.00012	0.00105	-1.22213	5e-05	0.00023
ENSG00000250479	CHCHD10	coiled-coil-helix-coiled-coil-helix domain containing 10	-1.44995	0.00129	0.00408	-1.27295	0	5e-05
ENSG00000173638	SLC19A1	solute carrier family 19 (folate transporter), member 1	-1.45397	0.03413	0.03359	-1.20095	1e-05	6e-05
ENSG00000177042	TMEM80	transmembrane protein 80	-1.45397	0.01579	0.01968	-1.13411	0.01336	0.01591
ENSG00000106144	CASP2	caspase 2, apoptosis-related cysteine peptidase	-1.45801	0.00017	0.00132	-1.12456	0.00195	0.00363
ENSG00000139631	CSAD	cysteine sulfinic acid decarboxylase	-1.45801	0.00407	0.00808	-1.16484	0.00204	0.00374
ENSG00000005483	MLL5	myeloid/lymphoid or mixed-lineage leukemia 5 (trithorax homolog, Drosophila)	-1.46003	0.00785	0.01231	-1.18019	0.00317	0.00523
ENSG00000187017	ESPN	espin	-1.46815	0.01426	0.01822	-1.23428	0.00125	0.00258
ENSG00000169957	ZNF768	zinc finger protein 768	-1.47019	0.00251	0.00612	-1.10189	0.00638	0.00885
ENSG00000172366	FAM195A	family with sequence similarity 195, member A	-1.48041	0.00558	0.00987	-1.26881	6e-05	0.00028
ENSG00000080546	SESN1	sestrin 1	-1.48247	0.00719	0.01159	-1.19499	0	2e-05
ENSG00000148584	A1CF	APOBEC1 complementation factor	-1.48247	0.00319	0.00696	-1.59832	0	3e-05
ENSG00000174233	ADCY6	adenylate cyclase 6	-1.49071	0.00895	0.01348	-1.35151	4e-05	0.00019
ENSG00000132024	CC2D1A	coiled-coil and C2 domain containing 1A	-1.49485	0.02151	0.02442	-1.11798	0.00258	0.00449
ENSG00000168060	NAALADL1	N-acetylated alpha-linked acidic dipeptidase-like 1	-1.49692	0.04268	0.03899	-1.43571	0.00021	0.00068
ENSG00000149474	CSRP2BP	CSRP2 binding protein	-1.499	0.00032	0.0018	-1.11435	0.00122	0.00253
ENSG00000159917	ZNF235	zinc finger protein 235	-1.499	0.01156	0.01604	-1.11122	0.00084	0.00194
ENSG00000129473	BCL2L2	BCL2-like 2	-1.51362	0.00038	0.00197	-1.15045	0.00116	0.00244
ENSG00000135503	ACVR1B	activin A receptor, type IB	-1.51572	0.00333	0.00714	-1.27616	0.00019	0.00065
ENSG00000133135	RNF128	ring finger protein 128	-1.51782	0.03903	0.03677	-1.18212	0.01697	0.01918
ENSG00000090020	SLC9A1	solute carrier family 9 (sodium/hydrogen exchanger), member 1	-1.52414	0.00807	0.01256	-1.18593	0.00882	0.01147
ENSG00000105852	PON3	paraoxonase 3	-1.53262	0.01191	0.01631	-1.18213	0.01053	0.01313
ENSG00000156381	ANKRD9	ankyrin repeat domain 9	-1.53475	0.03386	0.03343	-1.25044	6e-05	0.00027
ENSG00000165475	CRYL1	crystallin, lambda 1	-1.54114	0.00262	0.00626	-1.45745	0	2e-05
ENSG00000172890	NADSYN1	NAD synthetase 1	-1.54328	0.00222	0.0057	-1.17865	9e-05	0.00036
ENSG00000135945	REV1	REV1 homolog (S. cerevisiae)	-1.54542	0.00291	0.00668	-1.11467	0.0031	0.00514
ENSG00000006695	COX10	COX10 homolog, cytochrome c oxidase assembly protein, heme A: farnesyltransferase (yeast)	-1.54756	0.00015	0.00123	-1.11914	0.00423	0.00651
ENSG00000164237	CMBL	carboxymethylenebutenolidase homolog (Pseudomonas)	-1.55186	0.00112	0.00378	-1.52447	0	1e-05
ENSG00000105135	ILVBL	ilvB (bacterial acetolactate synthase)-like	-1.55833	0.01023	0.01475	-1.23004	0	1e-05
ENSG00000154229	PRKCA	protein kinase C, alpha	-1.56482	5e-05	0.0007	-1.1108	0.00899	0.01166
ENSG00000165140	FBP1	fructose-1,6-bisphosphatase 1	-1.56917	0.01363	0.01778	-1.11476	0.01735	0.01949
ENSG00000159842	ABR	active BCR-related gene	-1.57352	7e-05	0.00084	-1.3205	0	1e-05
ENSG00000144852	NR1I2	nuclear receptor subfamily 1, group I, member 2	-1.57571	0.0019	0.00519	-1.25468	0.00322	0.00527
ENSG00000121691	CAT	catalase	-1.57789	0.00066	0.00276	-1.2297	0.01378	0.01629
ENSG00000132680	KIAA0907	KIAA0907	-1.57789	0.00283	0.00658	-1.11325	0.00289	0.00487
ENSG00000103876	FAH	fumarylacetoacetate hydrolase (fumarylacetoacetase)	-1.58447	0.00307	0.00687	-1.13575	0.00202	0.0037
ENSG00000135778	NTPCR	nucleoside-triphosphatase, cancer-related	-1.58447	0.00029	0.00166	-1.12868	0.03406	0.03218
ENSG00000141738	GRB7	growth factor receptor-bound protein 7	-1.59328	0.00032	0.00178	-1.11473	0.02425	0.02492
ENSG00000187091	PLCD1	phospholipase C, delta 1	-1.59328	0.00264	0.00627	-1.47945	0	1e-05
ENSG00000060971	ACAA1	acetyl-CoA acyltransferase 1	-1.59549	0.00013	0.00115	-1.33315	5e-05	0.00022
ENSG00000134909	ARHGAP32	Rho GTPase activating protein 32	-1.59549	0.02662	0.02832	-1.24861	0.00481	0.00717
ENSG00000005882	PDK2	pyruvate dehydrogenase kinase, isozyme 2	-1.5977	0.00086	0.00326	-1.32085	0	4e-05
ENSG00000140983	RHOT2	ras homolog gene family, member T2	-1.5977	0.00365	0.00756	-1.10066	0.01606	0.0184
ENSG00000157111	TMEM171	transmembrane protein 171	-1.5977	0.00054	0.00247	-1.50009	5e-05	0.00025
ENSG00000141959	PFKL	phosphofructokinase, liver	-1.59992	0.01035	0.01484	-1.2417	0	5e-05
ENSG00000182919	C11orf54	chromosome 11 open reading frame 54	-1.60659	0.00853	0.01308	-1.31391	0.00013	0.00048
ENSG00000072778	ACADVL	acyl-CoA dehydrogenase, very long chain	-1.60882	1e-05	0.00039	-1.19611	0.00465	0.00701
ENSG00000154889	MPPE1	metallophosphoesterase 1	-1.61776	0.00061	0.00259	-1.13645	0.00085	0.00194
ENSG00000176894	PXMP2	peroxisomal membrane protein 2, 22kDa	-1.61776	4e-05	0.00067	-1.6341	0	1e-05
ENSG00000132640	BTBD3	BTB (POZ) domain containing 3	-1.62001	0.00028	0.00165	-1.39217	6e-05	0.00026
ENSG00000166866	MYO1A	myosin IA	-1.62001	0.00337	0.00721	-1.50962	0	1e-05
ENSG00000066248	NGEF	neuronal guanine nucleotide exchange factor	-1.62902	0.0017	0.00485	-1.26484	1e-05	7e-05
ENSG00000162104	ADCY9	adenylate cyclase 9	-1.62902	0.0007	0.00287	-1.23982	7e-05	0.00028
ENSG00000106078	COBL	cordon-bleu homolog (mouse)	-1.63127	0.00627	0.01061	-1.33601	0.00014	0.0005
ENSG00000160972	PPP1R16A	protein phosphatase 1, regulatory subunit 16A	-1.63807	0.00328	0.00707	-1.19197	0.00138	0.00278
ENSG00000144677	CTDSPL	CTD (carboxy-terminal domain, RNA polymerase II, polypeptide A) small phosphatase-like	-1.6449	0.01362	0.01778	-1.26616	2e-05	0.00013
ENSG00000148600	CDHR1	cadherin-related family member 1	-1.64718	0.00867	0.0132	-1.31034	0.00019	0.00065
ENSG00000125124	BBS2	Bardet-Biedl syndrome 2	-1.64947	6e-05	0.00081	-1.14222	0.00374	0.0059
ENSG00000162852	CNST	consortin, connexin sorting protein	-1.65864	0.03831	0.03626	-1.15734	0.04797	0.04205
ENSG00000167280	ENGASE	endo-beta-N-acetylglucosaminidase	-1.66094	0.00033	0.00183	-1.24512	0.00034	0.00098
ENSG00000167741	GGT6	gamma-glutamyltransferase 6	-1.67946	0.00079	0.00308	-1.20439	0.00412	0.00638
ENSG00000132763	MMACHC	methylmalonic aciduria (cobalamin deficiency) cblC type, with homocystinuria	-1.68413	0.00183	0.00503	-1.14075	0.00521	0.00764
ENSG00000063245	EPN1	epsin 1	-1.68646	0.00095	0.00344	-1.143	3e-05	0.00016
ENSG00000172818	OVOL1	ovo-like 1(Drosophila)	-1.6888	7e-05	0.00083	-1.14024	0.00069	0.00166
ENSG00000184307	ZDHHC23	zinc finger, DHHC-type containing 23	-1.6888	0.00414	0.00815	-1.28922	2e-05	0.00013
ENSG00000167377	ZNF23	zinc finger protein 23 (KOX 16)	-1.70055	0	0.00023	-1.14276	0.00227	0.00409
ENSG00000107731	UNC5B	unc-5 homolog B (C. elegans)	-1.71238	0.00862	0.01316	-1.14945	0.0037	0.00588
ENSG00000164976	KIAA1161	KIAA1161	-1.71713	0.00051	0.00238	-1.10722	0.02268	0.02372
ENSG00000176273	SLC35G1	solute carrier family 35, member G1	-1.72429	0.00228	0.0058	-1.75318	0	3e-05
ENSG00000006042	TMEM98	transmembrane protein 98	-1.72907	0	0.00011	-1.29112	3e-05	0.00014
ENSG00000109814	UGDH	UDP-glucose 6-dehydrogenase	-1.72907	0.001	0.0035	-1.3321	0.00017	0.00059
ENSG00000036672	USP2	ubiquitin specific peptidase 2	-1.73147	0.04889	0.04325	-1.28777	0.00151	0.00296
ENSG00000153233	PTPRR	protein tyrosine phosphatase, receptor type, R	-1.73388	2e-05	0.00048	-1.31775	0.01047	0.01306
ENSG00000167701	GPT	glutamic-pyruvate transaminase (alanine aminotransferase)	-1.73628	0.00028	0.00164	-1.2114	0.00766	0.01022
ENSG00000165802	NELF	nasal embryonic LHRH factor	-1.73869	0.00069	0.00285	-1.11526	0.04172	0.03776
ENSG00000183828	NUDT14	nudix (nucleoside diphosphate linked moiety X)-type motif 14	-1.74352	0.00876	0.0133	-1.19669	0.00168	0.00322
ENSG00000198189	HSD17B11	hydroxysteroid (17-beta) dehydrogenase 11	-1.75078	0.00069	0.00283	-1.31928	0.00086	0.00197
ENSG00000121900	TMEM54	transmembrane protein 54	-1.75564	0.00084	0.00321	-1.17974	0.01154	0.01407
ENSG00000141736	ERBB2	v-erb-b2 erythroblastic leukemia viral oncogene homolog 2, neuro/glioblastoma derived oncogene homolog (avian)	-1.76296	0.00558	0.00987	-1.41557	1e-05	7e-05
ENSG00000148700	ADD3	adducin 3 (gamma)	-1.76786	0.01715	0.02084	-1.39891	0	4e-05
ENSG00000120915	EPHX2	epoxide hydrolase 2, cytoplasmic	-1.78015	0.01677	0.02049	-1.46657	2e-05	0.00012
ENSG00000138796	HADH	hydroxyacyl-CoA dehydrogenase	-1.78262	0	0.00021	-1.25895	5e-05	0.00023
ENSG00000197969	VPS13A	vacuolar protein sorting 13 homolog A (S. cerevisiae)	-1.79005	0.00253	0.00616	-1.23667	0.00036	0.00101
ENSG00000198160	MIER1	mesoderm induction early response 1 homolog (Xenopus laevis)	-1.79005	0.00123	0.004	-1.23721	4e-05	0.00018
ENSG00000115993	TRAK2	trafficking protein, kinesin binding 2	-1.79253	0.00423	0.00825	-1.3006	0	1e-05
ENSG00000112304	ACOT13	acyl-CoA thioesterase 13	-1.79502	0.01148	0.01598	-1.12764	0.0226	0.02365
ENSG00000172831	CES2	carboxylesterase 2	-1.8025	0.00971	0.01425	-1.51206	1e-05	6e-05
ENSG00000154822	PLCL2	phospholipase C-like 2	-1.805	0.0059	0.01022	-1.21786	2e-05	0.00011
ENSG00000097021	ACOT7	acyl-CoA thioesterase 7	-1.8302	0.00315	0.00694	-1.20601	0.00193	0.0036
ENSG00000152782	PANK1	pantothenate kinase 1	-1.8302	0.00214	0.00559	-1.20251	0.03383	0.03204
ENSG00000167969	ECI1	enoyl-CoA delta isomerase 1	-1.83783	0.00077	0.00303	-1.17917	0.0006	0.0015
ENSG00000165152	C9orf125	chromosome 9 open reading frame 125	-1.84038	0.00055	0.00251	-1.10676	0.01427	0.01673
ENSG00000162407	PPAP2B	phosphatidic acid phosphatase type 2B	-1.84548	0.0083	0.01284	-1.14045	0.02293	0.02392
ENSG00000167535	CACNB3	calcium channel, voltage-dependent, beta 3 subunit	-1.85832	0.00051	0.0024	-1.18472	0.00039	0.00107
ENSG00000071073	MGAT4A	mannosyl (alpha-1,3-)-glycoprotein beta-1,4-N-acetylglucosaminyltransferase, isozyme A	-1.85961	0.00372	0.00764	-1.14427	0.00138	0.00278
ENSG00000036473	OTC	ornithine carbamoyltransferase	-1.87384	0.00034	0.00183	-1.63682	1e-05	7e-05
ENSG00000189221	MAOA	monoamine oxidase A	-1.87384	0.00206	0.00547	-1.56679	0	2e-05
ENSG00000111846	GCNT2	glucosaminyl (N-acetyl) transferase 2, I-branching enzyme (I blood group)	-1.87514	0.03001	0.03086	-1.56563	0	1e-05
ENSG00000007062	PROM1	prominin 1	-1.87905	0.00062	0.00264	-1.2493	0.01145	0.014
ENSG00000204219	TCEA3	transcription elongation factor A (SII), 3	-1.88426	0.00016	0.00126	-1.41683	0	4e-05
ENSG00000120256	LRP11	low density lipoprotein receptor-related protein 11	-1.89737	0.00077	0.00304	-1.10543	0.00285	0.00485
ENSG00000165556	CDX2	caudal type homeobox 2	-1.90792	0.00384	0.00784	-1.3562	0	2e-05
ENSG00000163251	FZD5	frizzled family receptor 5	-1.93992	0.00016	0.00127	-1.3101	3e-05	0.00015
ENSG00000114779	ABHD14B	abhydrolase domain containing 14B	-1.94261	4e-05	0.00065	-1.11602	0.00353	0.00566
ENSG00000121057	AKAP1	A kinase (PRKA) anchor protein 1	-1.94801	0.00011	0.00105	-1.22117	0.00362	0.00577
ENSG00000008441	NFIX	nuclear factor I/X (CCAAT-binding transcription factor)	-1.96428	0.00172	0.00488	-1.12949	0.01061	0.01319
ENSG00000065717	TLE2	transducin-like enhancer of split 2 (E(sp1) homolog, Drosophila)	-1.9752	0.00087	0.00327	-1.30801	0.00034	0.00098
ENSG00000006747	SCIN	scinderin	-1.98894	0.00353	0.0074	-1.55786	0.0001	0.00038
ENSG00000134531	EMP1	epithelial membrane protein 1	-1.99723	0.00147	0.00444	-1.28007	0.02107	0.02243
ENSG00000186951	PPARA	peroxisome proliferator-activated receptor alpha	-1.99723	0.00768	0.01212	-1.20344	3e-05	0.00017
ENSG00000138660	AP1AR	adaptor-related protein complex 1 associated regulatory protein	-2.00834	1e-05	0.0004	-1.15066	0.00427	0.00655
ENSG00000118777	ABCG2	ATP-binding cassette, sub-family G (WHITE), member 2	-2.01531	0.00015	0.00123	-1.80553	1e-05	0.0001
ENSG00000116833	NR5A2	nuclear receptor subfamily 5, group A, member 2	-2.0195	0.00017	0.00132	-1.27905	8e-05	0.00032
ENSG00000124839	RAB17	RAB17, member RAS oncogene family	-2.03073	8e-05	0.00088	-1.35812	3e-05	0.00015
ENSG00000006607	FARP2	FERM, RhoGEF and pleckstrin domain protein 2	-2.03637	7e-05	0.00083	-1.10046	0.04369	0.03909
ENSG00000115425	PECR	peroxisomal trans-2-enoyl-CoA reductase	-2.04769	0.00035	0.00186	-1.21384	0.00032	0.00093
ENSG00000164488	DACT2	dapper, antagonist of beta-catenin, homolog 2 (Xenopus laevis)	-2.04769	4e-05	0.00065	-1.24102	7e-05	0.00029
ENSG00000016391	CHDH	choline dehydrogenase	-2.05623	0.00926	0.01378	-1.17111	0.00017	0.00059
ENSG00000087884	C11orf67	chromosome 11 open reading frame 67	-2.05908	0.0012	0.00393	-1.20852	0.0059	0.00837
ENSG00000161533	ACOX1	acyl-CoA oxidase 1, palmitoyl	-2.0648	0.00024	0.00153	-1.58719	2e-05	0.00011
ENSG00000123612	ACVR1C	activin A receptor, type IC	-2.06766	0.00097	0.00347	-1.10211	0.04381	0.03913
ENSG00000126562	WNK4	WNK lysine deficient protein kinase 4	-2.07053	0.00019	0.00134	-1.27045	0.0002	0.00065
ENSG00000176532	PRR15	proline rich 15	-2.08493	4e-05	0.00067	-1.16646	0.00287	0.00486
ENSG00000106351	AGFG2	ArfGAP with FG repeats 2	-2.09362	0.00052	0.00241	-1.2677	1e-05	9e-05
ENSG00000019144	PHLDB1	pleckstrin homology-like domain, family B, member 1	-2.09652	7e-05	0.00083	-1.14487	0.0028	0.00478
ENSG00000174943	KCTD13	potassium channel tetramerisation domain containing 13	-2.10235	0.00012	0.00106	-1.11663	0.00977	0.0124
ENSG00000111424	VDR	vitamin D (1,25- dihydroxyvitamin D3) receptor	-2.11111	0.00155	0.00463	-1.31509	2e-05	0.00014
ENSG00000148090	AUH	AU RNA binding protein/enoyl-CoA hydratase	-2.11697	4e-05	0.00067	-1.33591	1e-05	5e-05
ENSG00000164442	CITED2	Cbp/p300-interacting transactivator, with Glu/Asp-rich carboxy-terminal domain, 2	-2.12579	0.00055	0.0025	-1.11948	0.03073	0.02974
ENSG00000113971	NPHP3	nephronophthisis 3 (adolescent)	-2.12874	0.00518	0.00936	-1.25757	0.00012	0.00045
ENSG00000106404	CLDN15	claudin 15	-2.13169	0.01332	0.01755	-1.73127	0	0
ENSG00000177181	RIMKLA	ribosomal modification protein rimK-like family member A	-2.14652	0.0015	0.00451	-1.18835	0.00036	0.00101
ENSG00000162545	CAMK2N1	calcium/calmodulin-dependent protein kinase II inhibitor 1	-2.15248	0.00064	0.00269	-1.47893	0.00031	0.00092
ENSG00000111863	C6orf105	chromosome 6 open reading frame 105	-2.15846	0.00096	0.00344	-1.16845	0.0193	0.02105
ENSG00000114859	CLCN2	chloride channel 2	-2.15846	0.00034	0.00184	-1.22322	0.0003	0.00092
ENSG00000170425	ADORA2B	adenosine A2b receptor	-2.16445	0	0.00026	-1.16115	0.01324	0.01578
ENSG00000176595	KBTBD11	kelch repeat and BTB (POZ) domain containing 11	-2.16445	0.00076	0.00302	-1.37587	0	4e-05
ENSG00000122126	OCRL	oculocerebrorenal syndrome of Lowe	-2.17046	6e-05	0.00081	-1.30024	0	2e-05
ENSG00000113108	APBB3	amyloid beta (A4) precursor protein-binding, family B, member 3	-2.17347	0.00233	0.00589	-1.12312	0.03155	0.03033
ENSG00000152785	BMP3	bone morphogenetic protein 3	-2.20993	0.00016	0.00127	-1.31445	3e-05	0.00018
ENSG00000086696	HSD17B2	hydroxysteroid (17-beta) dehydrogenase 2	-2.23148	0.00079	0.00308	-1.9005	0	5e-05
ENSG00000108272	DHRS11	dehydrogenase/reductase (SDR family) member 11	-2.23148	0	0.00012	-1.7964	0	0
ENSG00000135929	CYP27A1	cytochrome P450, family 27, subfamily A, polypeptide 1	-2.23767	5e-05	0.0007	-1.49066	1e-05	0.0001
ENSG00000185432	METTL7A	methyltransferase like 7A	-2.27679	9e-05	0.00092	-1.34323	0.00371	0.00588
ENSG00000185133	INPP5J	inositol polyphosphate-5-phosphatase J	-2.30058	7e-05	0.00083	-1.76431	0	0
ENSG00000078401	EDN1	endothelin 1	-2.37841	0.00988	0.01441	-1.27661	0.01207	0.01461
ENSG00000123240	OPTN	optineurin	-2.42839	0.00015	0.00123	-1.14026	0.02036	0.0219
ENSG00000169271	HSPB3	heat shock 27kDa protein 3	-2.55974	3e-05	0.00056	-1.71207	0.00698	0.00952
ENSG00000115616	SLC9A2	solute carrier family 9 (sodium/hydrogen exchanger), member 2	-2.57398	0.00021	0.00143	-1.45788	0	2e-05
ENSG00000065154	OAT	ornithine aminotransferase	-2.57755	5e-05	0.00074	-1.12148	0.02088	0.02231
ENSG00000197448	GSTK1	glutathione S-transferase kappa 1	-2.59548	0	0.00011	-1.13209	0.00165	0.00319
ENSG00000143416	SELENBP1	selenium binding protein 1	-2.63902	8e-05	0.00086	-2.08687	0	1e-05
ENSG00000187097	ENTPD5	ectonucleoside triphosphate diphosphohydrolase 5	-2.64268	4e-05	0.00066	-1.45475	1e-05	7e-05
ENSG00000001626	CFTR	cystic fibrosis transmembrane conductance regulator (ATP-binding cassette sub-family C, member 7)	-2.64634	0.00018	0.00133	-1.36692	1e-05	0.0001
ENSG00000042445	RETSAT	retinol saturase (all-trans-retinol 13,14-reductase)	-2.65001	0.00045	0.00217	-1.486	3e-05	0.00014
ENSG00000004799	PDK4	pyruvate dehydrogenase kinase, isozyme 4	-2.65369	0.00441	0.00845	-1.45011	7e-05	0.00031
ENSG00000183048	SLC25A10	solute carrier family 25 (mitochondrial carrier; dicarboxylate transporter), member 10; mitochondrial ribosomal protein L12	-2.67215	0	0.00026	-1.23343	0.00138	0.00278
ENSG00000104823	ECH1	enoyl CoA hydratase 1, peroxisomal	-2.67586	7e-05	0.00084	-1.25853	4e-05	0.0002
ENSG00000213759	UGT2B11	UDP glucuronosyltransferase 2 family, polypeptide B11	-2.67957	0.00903	0.01356	-1.58081	0.02837	0.02812
ENSG00000164120	HPGD	hydroxyprostaglandin dehydrogenase 15-(NAD)	-2.71697	0.00113	0.00377	-1.40194	0.00088	0.002
ENSG00000002726	ABP1	amiloride binding protein 1 (amine oxidase (copper-containing))	-2.74727	0.0001	0.00094	-1.24093	0.00256	0.00447
ENSG00000174607	UGT8	UDP glycosyltransferase 8	-2.78176	0.00018	0.00135	-1.15872	0.00179	0.00339
ENSG00000130529	TRPM4	transient receptor potential cation channel, subfamily M, member 4	-2.79723	4e-05	0.00067	-1.28453	0.00018	0.00063
ENSG00000106853	PTGR1	prostaglandin reductase 1	-2.82843	1e-05	0.00043	-1.2942	0.00067	0.00163
ENSG00000124253	PCK1	phosphoenolpyruvate carboxykinase 1 (soluble)	-2.86394	0.00358	0.00747	-1.80713	3e-05	0.00017
ENSG00000070019	GUCY2C	guanylate cyclase 2C (heat stable enterotoxin receptor)	-2.87587	0.00021	0.00144	-1.28026	1e-05	0.0001
ENSG00000116761	CTH	cystathionase (cystathionine gamma-lyase)	-2.93223	0.00025	0.00156	-1.13857	0.00712	0.00969
ENSG00000181061	HIGD1A	HIG1 hypoxia inducible domain family, member 1A	-2.97317	0.00021	0.00144	-1.18376	0.00144	0.00286
ENSG00000104267	CA2	carbonic anhydrase II	-3.02723	0.00193	0.00523	-1.37801	1e-05	5e-05
ENSG00000076344	RGS11	regulator of G-protein signaling 11	-3.05675	0.00115	0.00382	-1.2121	0.01017	0.01277
ENSG00000167074	TEF	thyrotrophic embryonic factor	-3.09084	1e-05	0.00036	-1.26775	0.00092	0.00206
ENSG00000135362	PRR5L	proline rich 5 like	-3.2221	0.00021	0.00142	-1.3323	2e-05	0.00012
ENSG00000143891	GALM	galactose mutarotase (aldose 1-epimerase)	-3.26708	3e-05	0.00056	-1.16984	0.00097	0.00215
ENSG00000128309	MPST	mercaptopyruvate sulfurtransferase	-3.38698	1e-05	0.00043	-1.53368	0	0
ENSG00000197273	GUCA2A	guanylate cyclase activator 2A (guanylin)	-3.46775	0.0003	0.00168	-2.15294	0	3e-05
ENSG00000128311	TST	thiosulfate sulfurtransferase (rhodanese)	-3.51616	1e-05	0.00043	-1.22718	4e-05	0.00019
ENSG00000167702	KIFC2	kinesin family member C2	-3.77375	0	0.00023	-1.20352	0.00318	0.00523
ENSG00000012504	NR1H4	nuclear receptor subfamily 1, group H, member 4	-3.84238	1e-05	0.00034	-2.02408	0	0
ENSG00000008394	MGST1	microsomal glutathione S-transferase 1	-3.91768	0.00014	0.00119	-1.26551	5e-05	0.00025
ENSG00000133742	CA1	carbonic anhydrase I	-4.03341	0.00085	0.00323	-2.08113	0.0004	0.0011
ENSG00000108187	PBLD	phenazine biosynthesis-like protein domain containing	-4.10107	0.00059	0.00255	-1.65134	1e-05	8e-05
ENSG00000132170	PPARG	peroxisome proliferator-activated receptor gamma	-4.13532	0	0.00012	-1.36234	0.00163	0.00314
ENSG00000134240	HMGCS2	3-hydroxy-3-methylglutaryl-CoA synthase 2 (mitochondrial)	-4.20469	5e-05	0.0007	-3.45305	0	0
ENSG00000127129	EDN2	endothelin 2	-4.44443	0	0.00028	-1.30965	0.00067	0.00163
ENSG00000145545	SRD5A1	steroid-5-alpha-reductase, alpha polypeptide 1 (3-oxo-5 alpha-steroid delta 4-dehydrogenase alpha 1)	-4.64603	0.00013	0.00113	-1.1289	0.00301	0.00502
ENSG00000074416	MGLL	monoglyceride lipase	-4.77665	6e-05	0.0008	-1.371	7e-05	0.00031
ENSG00000130055	GDPD2	glycerophosphodiester phosphodiesterase domain containing 2	-5.07005	1e-05	0.00044	-1.16751	0.00191	0.00356
ENSG00000091138	SLC26A3	solute carrier family 26, member 3	-5.20537	0.04937	0.04351	-1.22753	0.0015	0.00295
ENSG00000117592	PRDX6	peroxiredoxin 6	-5.3295	0.0001	0.00095	-1.36768	1e-05	9e-05
ENSG00000174827	PDZK1	PDZ domain containing 1	-5.39641	0.00136	0.00425	-1.227	0.01936	0.0211
ENSG00000133315	MACROD1	MACRO domain containing 1	-7.30052	0	7e-05	-1.24367	8e-05	0.00035
ENSG00000080493	SLC4A4	solute carrier family 4, sodium bicarbonate cotransporter, member 4	-7.42299	2e-05	0.00051	-1.67691	3e-05	0.00015
ENSG00000170439	METTL7B	methyltransferase like 7B	-7.42299	0	0.00024	-1.76535	2e-05	0.00011
ENSG00000178462	TUBAL3	tubulin, alpha-like 3	-12.1425	0	0.00012	-1.50527	3e-05	0.00017
ENSG00000186198	OSTBETA	organic solute transporter beta	-14.8872	0	4e-05	-1.82847	0	2e-05
ENSG00000138669	PRKG2	protein kinase, cGMP-dependent, type II	-14.9285	0.00135	0.00423	-1.47865	0	3e-05
ENSG00000108511	HOXB6	homeobox B6	-18.0259	2e-05	0.00054	-1.21972	0.01014	0.01274
ENSG00000165092	ALDH1A1	aldehyde dehydrogenase 1 family, member A1	-26.0642	0.00027	0.00163	-1.21509	0.01005	0.01266
ENSG00000163959	AC069257.9	organic solute transporter alpha	-26.1004	0	3e-05	-3.86862	0	0
ENSG00000182271	TMIGD1	transmembrane and immunoglobulin domain containing 1	-33.7309	0	8e-05	-2.13956	1e-05	5e-05
ENSG00000120087	HOXB7	homeobox B7	-36.7074	0	4e-05	-1.19714	0.00072	0.0017

## Sheet: T7 - UC
Ensembl ID	GeneSymbol	GeneName	TNBS Fold Change	TNBS P-value	TNBS FDR	UC Fold Change	UC P-value	UC FDR
ENSG00000196839	ADA	adenosine deaminase	12.1932	1e-05	0.00046	1.4354	0	5e-05
ENSG00000101842	VSIG1	V-set and immunoglobulin domain containing 1	10.6295	0.00024	0.00206	1.23607	0.00257	0.00447
ENSG00000185499	MUC1	mucin 1, cell surface associated	7.42299	0.00049	0.00296	1.68344	0	1e-05
ENSG00000188257	PLA2G2A	phospholipase A2, group IIA (platelets, synovial fluid)	6.90672	0.00229	0.00692	3.07352	0	1e-05
ENSG00000122711	SPINK4	serine peptidase inhibitor, Kazal type 4	6.70855	0	0.00037	2.39852	0.00062	0.00153
ENSG00000135046	ANXA1	annexin A1	6.63456	0.00018	0.00176	1.90288	0	3e-05
ENSG00000162366	PDZK1IP1	PDZK1 interacting protein 1	6.37312	0.01079	0.01652	1.98791	0	1e-05
ENSG00000140274	DUOXA2	dual oxidase maturation factor 2	6.06287	0.00232	0.00695	3.87404	0	0
ENSG00000164070	HSPA4L	heat shock 70kDa protein 4-like	5.81589	0.00115	0.00469	1.12385	0.00241	0.00427
ENSG00000136689	IL1RN	interleukin 1 receptor antagonist	5.39641	0.01398	0.01949	1.40491	5e-05	0.00023
ENSG00000124107	SLPI	secretory leukocyte peptidase inhibitor	5.3295	0.00183	0.00615	1.87453	0	1e-05
ENSG00000141526	SLC16A3	solute carrier family 16, member 3 (monocarboxylic acid transporter 4)	5.09118	0.00108	0.00457	1.22697	0.00208	0.00378
ENSG00000125538	IL1B	interleukin 1, beta	4.74366	0.04699	0.04284	2.74611	0	0
ENSG00000196188	CTSE	cathepsin E	4.69134	0	0.0004	1.57269	0	2e-05
ENSG00000108821	COL1A1	collagen, type I, alpha 1	4.50648	4e-05	0.0009	1.71164	0	1e-05
ENSG00000148175	STOM	stomatin	4.44443	0.00087	0.00396	1.39605	0.00113	0.0024
ENSG00000139329	LUM	lumican	3.73213	0.00261	0.00732	1.54809	0.00043	0.00115
ENSG00000157350	ST3GAL2	ST3 beta-galactoside alpha-2,3-sialyltransferase 2	3.62003	0.00051	0.00309	1.4077	0	0
ENSG00000145423	SFRP2	secreted frizzled-related protein 2	3.57514	0.00982	0.01556	1.24025	0.00084	0.00194
ENSG00000171848	RRM2	ribonucleotide reductase M2	3.4822	0.00574	0.01152	1.16569	0.01771	0.01974
ENSG00000154096	THY1	Thy-1 cell surface antigen	3.46775	0.00548	0.0112	1.61833	0	2e-05
ENSG00000176014	TUBB6	tubulin, beta 6	3.44857	0.00143	0.00534	1.39942	0	0
ENSG00000164951	PDP1	pyruvate dehyrogenase phosphatase catalytic subunit 1	3.43426	0.0113	0.01704	1.24935	0	4e-05
ENSG00000143537	ADAM15	ADAM metallopeptidase domain 15	3.41527	0.00031	0.00238	1.17044	0.00078	0.00182
ENSG00000138449	SLC40A1	solute carrier family 40 (iron-regulated transporter), member 1	3.14269	3e-05	0.00089	1.33711	0.00215	0.0039
ENSG00000196923	PDLIM7	PDZ and LIM domain 7 (enigma)	3.13399	0.00048	0.00295	1.48072	0	3e-05
ENSG00000051523	CYBA	cytochrome b-245, alpha polypeptide	3.07375	1e-05	0.00076	1.13117	0.03421	0.03224
ENSG00000164932	CTHRC1	collagen triple helix repeat containing 1	2.88786	0.02156	0.0257	1.72056	0	2e-05
ENSG00000170312	CDK1	cyclin-dependent kinase 1	2.88386	0.00222	0.00679	1.14358	0.04527	0.04023
ENSG00000100196	KDELR3	KDEL (Lys-Asp-Glu-Leu) endoplasmic reticulum protein retention receptor 3	2.85601	0.00014	0.0016	1.80962	0	5e-05
ENSG00000013588	GPRC5A	G protein-coupled receptor, family C, group 5, member A	2.78562	0.02206	0.02621	1.26467	0.00322	0.00527
ENSG00000130635	COL5A1	collagen, type V, alpha 1	2.7549	0.00481	0.01054	1.25417	0.00025	0.00079
ENSG00000088386	SLC15A1	solute carrier family 15 (oligopeptide transporter), member 1	2.74727	0.0028	0.00761	1.11236	0.04067	0.03704
ENSG00000187498	COL4A1	collagen, type IV, alpha 1	2.74727	0.0001	0.00137	1.6892	0	0
ENSG00000169908	TM4SF1	transmembrane 4 L six family member 1	2.72074	0.00313	0.00819	1.45853	1e-05	6e-05
ENSG00000174807	CD248	CD248 molecule, endosialin	2.71697	0.00422	0.0097	1.19124	0.00372	0.00589
ENSG00000113083	LOX	lysyl oxidase	2.70945	0.0053	0.01105	1.12413	0.02288	0.02388
ENSG00000169504	CLIC4	chloride intracellular channel 4	2.67957	0	0.00043	1.19109	0.00499	0.00739
ENSG00000116962	NID1	nidogen 1	2.64268	0.00652	0.01245	1.17829	0.00246	0.00433
ENSG00000157514	TSC22D3	TSC22 domain family, member 3	2.62806	0.00249	0.00723	1.269	0.02218	0.02334
ENSG00000106333	PCOLCE	procollagen C-endopeptidase enhancer	2.60629	0.00422	0.00972	1.39229	2e-05	0.00013
ENSG00000077984	CST7	cystatin F (leukocystatin)	2.57398	0.041	0.03919	1.28108	9e-05	0.00035
ENSG00000136026	CKAP4	cytoskeleton-associated protein 4	2.55974	8e-05	0.00125	1.22711	0.00078	0.00181
ENSG00000163638	ADAMTS9	ADAM metallopeptidase with thrombospondin type 1 motif, 9	2.50012	0.00428	0.00974	1.35492	0	4e-05
ENSG00000167861	C17orf28	chromosome 17 open reading frame 28	2.50012	0.00124	0.00487	1.11572	0.0131	0.01569
ENSG00000164211	STARD4	StAR-related lipid transfer (START) domain containing 4	2.48975	0.00014	0.0016	1.10116	0.00465	0.00701
ENSG00000198855	FICD	FIC domain containing	2.45547	0.00171	0.00597	1.18051	0.00461	0.00697
ENSG00000102934	PLLP	plasmolipin	2.40827	0.00243	0.00712	1.31453	0.00108	0.00232
ENSG00000163430	FSTL1	follistatin-like 1	2.38502	0.0083	0.01425	1.38982	0	4e-05
ENSG00000187513	GJA4	gap junction protein, alpha 4, 37kDa	2.38502	0	0.00041	1.21106	0	3e-05
ENSG00000091490	SEL1L3	sel-1 suppressor of lin-12-like 3 (C. elegans)	2.36854	0.00067	0.00355	1.14445	0.00443	0.00675
ENSG00000168542	COL3A1	collagen, type III, alpha 1	2.36526	0.01032	0.01604	1.31168	0.00041	0.00111
ENSG00000204262	COL5A2	collagen, type V, alpha 2	2.35871	0.00584	0.0116	1.48654	0	1e-05
ENSG00000109255	NMU	neuromedin U	2.35545	0.00512	0.01086	1.18776	0.01615	0.01849
ENSG00000015285	WAS	Wiskott-Aldrich syndrome (eczema-thrombocytopenia)	2.34892	0.00138	0.00523	1.30779	0.00928	0.01193
ENSG00000188015	S100A3	S100 calcium binding protein A3	2.34242	0.0208	0.025	1.35427	0.00022	0.00072
ENSG00000189171	S100A13	S100 calcium binding protein A13	2.34242	0.00024	0.00206	1.1523	0.02672	0.02692
ENSG00000004468	CD38	CD38 molecule	2.33918	0.00159	0.0057	1.71923	0	3e-05
ENSG00000100097	LGALS1	lectin, galactoside-binding, soluble, 1	2.30697	0.03502	0.03523	1.33115	0.00039	0.00108
ENSG00000164692	COL1A2	collagen, type I, alpha 2	2.30697	0.00612	0.01194	1.81636	0	0
ENSG00000132965	ALOX5AP	arachidonate 5-lipoxygenase-activating protein	2.29421	0.00045	0.00285	1.21948	0.04099	0.03725
ENSG00000166033	HTRA1	HtrA serine peptidase 1	2.29104	0.00121	0.00485	1.30729	1e-05	7e-05
ENSG00000038427	VCAN	versican	2.26577	0.02569	0.02891	1.30646	0.00036	0.00102
ENSG00000164111	ANXA5	annexin A5	2.25012	0.00909	0.01493	1.37598	2e-05	0.00013
ENSG00000168268	NT5DC2	5'-nucleotidase domain containing 2	2.22222	0.00553	0.01123	1.19852	0.00043	0.00116
ENSG00000138119	MYOF	myoferlin	2.20687	0.00024	0.00206	1.24959	0.00818	0.01082
ENSG00000109625	CPZ	carboxypeptidase Z	2.16445	0.00662	0.01257	1.13481	0.00027	0.00082
ENSG00000110446	SLC15A3	solute carrier family 15, member 3	2.15846	0.01331	0.01885	1.30362	0.00141	0.00282
ENSG00000133026	MYH10	myosin, heavy chain 10, non-muscle	2.13761	0.00702	0.01297	1.30327	0.00044	0.00118
ENSG00000149564	ESAM	endothelial cell adhesion molecule	2.12579	0.00079	0.00375	1.11772	0.00996	0.01259
ENSG00000035862	TIMP2	TIMP metallopeptidase inhibitor 2	2.12285	0.00278	0.00761	1.15226	0.02379	0.0246
ENSG00000026751	SLAMF7	SLAM family member 7	2.11697	0.02755	0.03033	1.19379	0.00122	0.00253
ENSG00000123843	C4BPB	complement component 4 binding protein, beta	2.10818	0.01904	0.02373	1.86314	0	1e-05
ENSG00000171867	PRNP	prion protein	2.10818	0.00517	0.01092	1.15242	0.02671	0.02691
ENSG00000151135	C12orf23	chromosome 12 open reading frame 23	2.10526	0.00036	0.00252	1.31845	2e-05	0.00011
ENSG00000109861	CTSC	cathepsin C	2.08204	0.00271	0.00747	1.31404	0.00179	0.00339
ENSG00000074695	LMAN1	lectin, mannose-binding, 1	2.0648	0.0023	0.00694	1.11573	0.02125	0.02258
ENSG00000099194	SCD	stearoyl-CoA desaturase (delta-9-desaturase)	2.04911	0.00216	0.00671	1.67737	0.00015	0.00053
ENSG00000006327	TNFRSF12A	tumor necrosis factor receptor superfamily, member 12A	2.04486	0.03222	0.03346	1.43489	1e-05	8e-05
ENSG00000165929	TC2N	tandem C2 domains, nuclear	2.03637	5e-05	0.00099	1.12105	0.0048	0.00715
ENSG00000115232	ITGA4	integrin, alpha 4 (antigen CD49D, alpha 4 subunit of VLA-4 receptor)	2.03355	0.01357	0.01909	1.15727	0.03526	0.03306
ENSG00000164822	DEFA6	defensin, alpha 6, Paneth cell-specific	2.03167	0.04911	0.04396	3.26079	0.00019	0.00064
ENSG00000142156	COL6A1	collagen, type VI, alpha 1	2.03073	0.01282	0.01847	1.30517	6e-05	0.00026
ENSG00000150630	VEGFC	vascular endothelial growth factor C	2.03073	8e-05	0.00122	1.14003	0.00062	0.00153
ENSG00000180817	PPA1	pyrophosphatase (inorganic) 1	2.02511	0.00014	0.0016	1.25895	2e-05	0.0001
ENSG00000170476	RP11-1280I22.1	marginal zone B and B1 cell-specific protein	2.0223	0.03794	0.03721	1.61612	0	3e-05
ENSG00000198805	PNP	purine nucleoside phosphorylase	2.0223	3e-05	0.00084	1.23795	0.00176	0.00335
ENSG00000100298	APOBEC3H	apolipoprotein B mRNA editing enzyme, catalytic polypeptide-like 3H	2.0195	0.00057	0.00325	1.1364	0.00037	0.00104
ENSG00000086300	SNX10	sorting nexin 10	2.01112	0.00595	0.01171	1.4711	1e-05	9e-05
ENSG00000152766	ANKRD22	ankyrin repeat domain 22	2	0.01121	0.01696	1.62898	0	1e-05
ENSG00000163191	S100A11	S100 calcium binding protein A11	1.9917	0.00496	0.01068	1.66578	0	0
ENSG00000130558	OLFM1	olfactomedin 1	1.98894	0.00367	0.00896	1.49862	0.00014	0.00052
ENSG00000176170	SPHK1	sphingosine kinase 1	1.98069	0.01573	0.021	1.20806	1e-05	7e-05
ENSG00000060558	GNA15	guanine nucleotide binding protein (G protein), alpha 15 (Gq class)	1.9752	0.00133	0.00513	1.60826	0	1e-05
ENSG00000163453	IGFBP7	insulin-like growth factor binding protein 7	1.967	0.0115	0.01722	1.36548	0.00062	0.00153
ENSG00000110799	VWF	von Willebrand factor	1.94801	0.00126	0.00493	1.41939	0	4e-05
ENSG00000115641	FHL2	four and a half LIM domains 2	1.94801	0.00986	0.01558	1.29781	0.00039	0.00108
ENSG00000133800	LYVE1	lymphatic vessel endothelial hyaluronan receptor 1	1.93455	0.02005	0.02445	1.23779	0.00093	0.00208
ENSG00000171700	RGS19	regulator of G-protein signaling 19	1.92652	0.00257	0.00729	1.15544	0.04941	0.04301
ENSG00000138613	APH1B	anterior pharynx defective 1 homolog B (C. elegans)	1.92119	0.0026	0.0073	1.29931	2e-05	0.00013
ENSG00000065911	MTHFD2	methylenetetrahydrofolate dehydrogenase (NADP+ dependent) 2, methenyltetrahydrofolate cyclohydrolase	1.91587	0.0021	0.00659	1.40043	4e-05	0.0002
ENSG00000070081	NUCB2	nucleobindin 2	1.91322	0.00624	0.01209	1.50985	0	2e-05
ENSG00000145860	RNF145	ring finger protein 145	1.90792	1e-05	0.00072	1.28734	0	3e-05
ENSG00000078098	FAP	fibroblast activation protein, alpha	1.90528	0.01957	0.02406	1.46098	0	1e-05
ENSG00000111817	DSE	dermatan sulfate epimerase	1.90528	0.01631	0.02141	1.26017	0.00036	0.00102
ENSG00000196562	SULF2	sulfatase 2	1.90528	0.00547	0.01122	1.2324	0.00032	0.00094
ENSG00000125772	GPCPD1	glycerophosphocholine phosphodiesterase GDE1 homolog (S. cerevisiae)	1.90264	0.00876	0.01469	1.22786	1e-05	5e-05
ENSG00000089692	LAG3	lymphocyte-activation gene 3	1.9	0.01195	0.01764	1.31176	0.00176	0.00335
ENSG00000128228	SDF2L1	stromal cell-derived factor 2-like 1	1.9	0.03109	0.03266	1.45658	0	2e-05
ENSG00000182287	AP1S2	adaptor-related protein complex 1, sigma 2 subunit	1.88949	0.0058	0.01157	1.22322	0.00626	0.00874
ENSG00000111799	COL12A1	collagen, type XII, alpha 1	1.88688	0.02077	0.02497	1.32652	0	3e-05
ENSG00000138180	CEP55	centrosomal protein 55kDa	1.88165	0.02573	0.02892	1.17551	0.00831	0.01093
ENSG00000134460	IL2RA	interleukin 2 receptor, alpha	1.87644	0.04497	0.04169	1.38908	0.00032	0.00094
ENSG00000145779	TNFAIP8	tumor necrosis factor, alpha-induced protein 8	1.87644	0.00979	0.01553	1.26105	0.0054	0.00784
ENSG00000171488	LRRC8C	leucine rich repeat containing 8 family, member C	1.87644	0.01378	0.01932	1.17072	0.00087	0.002
ENSG00000140931	CMTM3	CKLF-like MARVEL transmembrane domain containing 3	1.86865	0.00414	0.00964	1.20304	0.00442	0.00675
ENSG00000198053	SIRPA	signal-regulatory protein alpha	1.86607	0.00988	0.01559	1.34898	0.00056	0.00142
ENSG00000123338	NCKAP1L	NCK-associated protein 1-like	1.8609	0.00558	0.0113	1.17948	0.00822	0.01087
ENSG00000126785	RHOJ	ras homolog gene family, member J	1.8609	0.00706	0.01301	1.13351	0.00196	0.00363
ENSG00000161638	ITGA5	integrin, alpha 5 (fibronectin receptor, alpha polypeptide)	1.85832	0.00156	0.00564	1.51025	0	1e-05
ENSG00000166579	NDEL1	nudE nuclear distribution gene E homolog (A. nidulans)-like 1	1.85832	4e-05	0.00092	1.13223	0.00124	0.00256
ENSG00000102265	TIMP1	TIMP metallopeptidase inhibitor 1	1.85061	0.00074	0.00364	1.97873	0	2e-05
ENSG00000145936	KCNMB1	potassium large conductance calcium-activated channel, subfamily M, beta member 1	1.84293	0.01815	0.0229	1.21963	0.00557	0.00802
ENSG00000134817	APLNR	apelin receptor	1.84038	0.00041	0.00275	1.367	0	1e-05
ENSG00000213949	ITGA1	integrin, alpha 1	1.84038	0.03083	0.03244	1.19771	4e-05	0.00018
ENSG00000069011	PITX1	paired-like homeodomain 1	1.83783	0.0202	0.02457	1.19313	0.01057	0.01316
ENSG00000173334	TRIB1	tribbles homolog 1 (Drosophila)	1.83274	0.04539	0.04196	1.15679	0.00254	0.00444
ENSG00000176485	PLA2G16	phospholipase A2, group XVI	1.82766	0.00067	0.00356	1.48884	1e-05	8e-05
ENSG00000051620	HEBP2	heme binding protein 2	1.8226	0.00081	0.00383	1.13361	0.02155	0.02281
ENSG00000104549	SQLE	squalene epoxidase	1.81001	0.03136	0.03282	1.24326	0.04848	0.04239
ENSG00000126759	CFP	complement factor properdin	1.805	0.00061	0.00337	1.12067	0.0005	0.0013
ENSG00000163479	SSR2	signal sequence receptor, beta (translocon-associated protein beta)	1.79751	0.00012	0.00151	1.14461	0.0005	0.00129
ENSG00000142765	SYTL1	synaptotagmin-like 1	1.79253	0.00014	0.0016	1.14886	0.00615	0.00863
ENSG00000136167	LCP1	lymphocyte cytosolic protein 1 (L-plastin)	1.79005	0.04565	0.04208	1.41946	0.00732	0.00989
ENSG00000111348	ARHGDIB	Rho GDP dissociation inhibitor (GDI) beta	1.78757	0.03824	0.03738	1.32365	0.0092	0.01187
ENSG00000182871	COL18A1	collagen, type XVIII, alpha 1	1.78262	0.0053	0.01106	1.32169	0.00028	0.00085
ENSG00000153234	NR4A2	nuclear receptor subfamily 4, group A, member 2	1.76786	0.02011	0.0245	1.67406	0	3e-05
ENSG00000123685	BATF3	basic leucine zipper transcription factor, ATF-like 3	1.76296	0.00786	0.01378	1.40364	1e-05	7e-05
ENSG00000123983	ACSL3	acyl-CoA synthetase long-chain family member 3	1.73869	0.00193	0.00634	1.17088	0.00202	0.0037
ENSG00000239672	NME1	non-metastatic cells 1, protein (NM23A) expressed in	1.72907	0.0002	0.00187	1.21773	0.0095	0.01215
ENSG00000159339	PADI4	peptidyl arginine deiminase, type IV	1.72668	0.00665	0.01259	1.40604	2e-05	0.00011
ENSG00000153250	RBMS1	RNA binding motif, single stranded interacting protein 1	1.71475	0.01015	0.01585	1.18546	0.01106	0.01363
ENSG00000204291	COL15A1	collagen, type XV, alpha 1	1.71475	0.00173	0.00599	1.1896	0.00199	0.00366
ENSG00000106392	C1GALT1	core 1 synthase, glycoprotein-N-acetylgalactosamine 3-beta-galactosyltransferase, 1	1.71	0.00021	0.00191	1.20069	0.00011	0.00042
ENSG00000168389	MFSD2A	major facilitator superfamily domain containing 2A	1.71	0.02622	0.0292	1.15967	0.00129	0.00264
ENSG00000197265	GTF2E2	general transcription factor IIE, polypeptide 2, beta 34kDa	1.70764	0.00015	0.00166	1.17914	4e-05	0.00018
ENSG00000128340	RAC2	ras-related C3 botulinum toxin substrate 2 (rho family, small GTP binding protein Rac2)	1.70291	0.00194	0.00636	1.30836	0.01725	0.01941
ENSG00000131459	GFPT2	glutamine-fructose-6-phosphate transaminase 2	1.69584	0.00466	0.01032	1.15275	0.00102	0.00223
ENSG00000158517	NCF1	neutrophil cytosolic factor 1	1.69349	0.00842	0.01439	1.22775	0.00761	0.01019
ENSG00000128591	FLNC	filamin C, gamma	1.68646	0.04849	0.04366	1.54134	6e-05	0.00028
ENSG00000181649	PHLDA2	pleckstrin homology-like domain, family A, member 2	1.68179	0.01728	0.02216	1.37029	0.00081	0.00188
ENSG00000169679	BUB1	budding uninhibited by benzimidazoles 1 homolog (yeast)	1.64718	0.02759	0.03037	1.16222	0.00991	0.01252
ENSG00000103522	IL21R	interleukin 21 receptor	1.63354	0.00221	0.0068	1.29553	0.00041	0.00111
ENSG00000130164	LDLR	low density lipoprotein receptor	1.62902	0.02368	0.02742	1.26446	0.03155	0.03032
ENSG00000164294	GPX8	glutathione peroxidase 8 (putative)	1.62676	0.03442	0.03485	1.64719	0	0
ENSG00000149781	FERMT3	fermitin family member 3	1.62225	0.00078	0.00371	1.10632	0.0379	0.035
ENSG00000073712	FERMT2	fermitin family member 2	1.62001	0.0207	0.02492	1.33949	1e-05	9e-05
ENSG00000033170	FUT8	fucosyltransferase 8 (alpha (1,6) fucosyltransferase)	1.61105	0.00086	0.00393	1.39603	0	1e-05
ENSG00000091409	ITGA6	integrin, alpha 6	1.60659	0.00392	0.00937	1.16366	0.01082	0.0134
ENSG00000102024	PLS3	plastin 3	1.60436	0.01098	0.01673	1.38232	0	0
ENSG00000054983	GALC	galactosylceramidase	1.60214	0.02012	0.0245	1.10792	0.02194	0.02316
ENSG00000119771	KLHL29	kelch-like 29 (Drosophila)	1.59549	0.00178	0.0061	1.21359	1e-05	8e-05
ENSG00000162695	SLC30A7	solute carrier family 30 (zinc transporter), member 7	1.59549	0.00074	0.00364	1.1608	0.00125	0.00258
ENSG00000183508	FAM46C	family with sequence similarity 46, member C	1.59328	0.03746	0.03684	1.45421	2e-05	0.00012
ENSG00000187688	TRPV2	transient receptor potential cation channel, subfamily V, member 2	1.59328	0.00029	0.00228	1.22301	0.00028	0.00086
ENSG00000084636	COL16A1	collagen, type XVI, alpha 1	1.59107	0.03083	0.03245	1.16008	0.0064	0.00887
ENSG00000123352	SPATS2	spermatogenesis associated, serine-rich 2	1.59107	0.00023	0.00199	1.11089	0.00663	0.00914
ENSG00000167772	ANGPTL4	angiopoietin-like 4	1.58667	0.00124	0.00487	1.20493	0.00317	0.00522
ENSG00000141424	SLC39A6	solute carrier family 39 (zinc transporter), member 6	1.58447	0.01862	0.02335	1.16508	0.00028	0.00084
ENSG00000187796	CARD9	caspase recruitment domain family, member 9	1.57135	0.00336	0.00858	1.12248	0.00607	0.00855
ENSG00000088826	SMOX	spermine oxidase	1.56917	0.00804	0.01401	1.40343	0	1e-05
ENSG00000134851	TMEM165	transmembrane protein 165	1.56699	0.0005	0.00301	1.32635	0	0
ENSG00000180353	HCLS1	hematopoietic cell-specific Lyn substrate 1	1.56482	0.03442	0.03482	1.31125	0.02208	0.02328
ENSG00000196189	SEMA4A	sema domain, immunoglobulin domain (Ig), transmembrane domain (TM) and short cytoplasmic domain, (semaphorin) 4A	1.56049	0.0013	0.00504	1.17105	0.01582	0.0182
ENSG00000114354	TFG	TRK-fused gene	1.55617	3e-05	0.00085	1.1947	0.04062	0.037
ENSG00000179820	MYADM	myeloid-associated differentiation marker	1.55617	0.01265	0.01828	1.11395	0.00869	0.01137
ENSG00000167286	CD3D	CD3d molecule, delta (CD3-TCR complex)	1.54542	0.04398	0.04112	1.32498	0.02631	0.02668
ENSG00000129116	PALLD	palladin, cytoskeletal associated protein	1.54114	0.00046	0.0029	1.25884	0	0
ENSG00000145050	MANF	mesencephalic astrocyte-derived neurotrophic factor	1.53901	0.00198	0.00645	1.41721	0	2e-05
ENSG00000112977	DAP	death-associated protein	1.53688	0.00292	0.00782	1.19849	1e-05	9e-05
ENSG00000070190	DAPP1	dual adaptor of phosphotyrosine and 3-phosphoinositides	1.52838	0.03377	0.0345	1.28174	0	3e-05
ENSG00000145287	PLAC8	placenta-specific 8	1.52838	0.00729	0.01319	1.11318	0.03013	0.0293
ENSG00000152022	LIX1L	Lix1 homolog (mouse)-like	1.52838	0.02849	0.03092	1.20182	0.00027	0.00083
ENSG00000160211	G6PD	glucose-6-phosphate dehydrogenase	1.52203	0.0046	0.01023	1.19294	0	4e-05
ENSG00000119655	NPC2	Niemann-Pick disease, type C2	1.51992	8e-05	0.00119	1.11801	0.0032	0.00525
ENSG00000117114	LPHN2	latrophilin 2	1.51782	0.00262	0.00732	1.24455	8e-05	0.00033
ENSG00000117385	LEPRE1	leucine proline-enriched proteoglycan (leprecan) 1	1.51782	0.00085	0.00392	1.20828	0	1e-05
ENSG00000147251	DOCK11	dedicator of cytokinesis 11	1.51782	0.01209	0.01776	1.21887	0.01522	0.0176
ENSG00000159216	RUNX1	runt-related transcription factor 1	1.51572	0.00025	0.00211	1.13677	0.00163	0.00315
ENSG00000114353	GNAI2	guanine nucleotide binding protein (G protein), alpha inhibiting activity polypeptide 2	1.51362	0.00035	0.00249	1.19453	0.00498	0.00739
ENSG00000162174	ASRGL1	asparaginase like 1	1.49692	0.00167	0.00588	1.3426	0	2e-05
ENSG00000125910	S1PR4	sphingosine-1-phosphate receptor 4	1.49485	0.01281	0.01846	1.15118	0.00167	0.00321
ENSG00000141458	NPC1	Niemann-Pick disease, type C1	1.45902	0.00259	0.00729	1.15748	0.00348	0.00561
ENSG00000131238	PPT1	palmitoyl-protein thioesterase 1	1.45801	0.01098	0.01673	1.19821	0.00683	0.00937
ENSG00000136542	GALNT5	UDP-N-acetyl-alpha-D-galactosamine:polypeptide N-acetylgalactosaminyltransferase 5 (GalNAc-T5)	1.45801	0.01695	0.02191	1.25231	0.00119	0.00249
ENSG00000105971	CAV2	caveolin 2	1.45599	0.04728	0.043	1.18917	0.00041	0.00112
ENSG00000058262	SEC61A1	Sec61 alpha 1 subunit (S. cerevisiae)	1.45397	0.00081	0.00382	1.16525	0.00064	0.00156
ENSG00000155660	PDIA4	protein disulfide isomerase family A, member 4	1.45196	0.0019	0.00631	1.23329	0.0003	0.0009
ENSG00000173540	GMPPB	GDP-mannose pyrophosphorylase B	1.44995	0.00223	0.00681	1.19593	0.00091	0.00204
ENSG00000217555	CKLF	chemokine-like factor	1.44995	0.00364	0.00893	1.24626	0.00046	0.00122
ENSG00000119661	DNAL1	dynein, axonemal, light chain 1	1.44794	0.00411	0.00959	1.13817	0.00373	0.0059
ENSG00000123975	CKS2	CDC28 protein kinase regulatory subunit 2	1.44393	0.01794	0.02271	1.25841	0.01415	0.01662
ENSG00000109790	KLHL5	kelch-like 5 (Drosophila)	1.44193	0.00248	0.00723	1.52605	0	2e-05
ENSG00000126458	RRAS	related RAS viral (r-ras) oncogene homolog	1.43794	0.00902	0.01493	1.10586	0.02446	0.02508
ENSG00000166401	SERPINB8	serpin peptidase inhibitor, clade B (ovalbumin), member 8	1.43794	0.01952	0.02406	1.41065	2e-05	0.00011
ENSG00000186340	THBS2	thrombospondin 2	1.43794	0.03538	0.03544	1.41726	2e-05	0.0001
ENSG00000166557	TMED3	transmembrane emp24 protein transport domain containing 3	1.43197	0.01136	0.01708	1.21606	0.00013	0.00049
ENSG00000196715	VKORC1L1	vitamin K epoxide reductase complex, subunit 1-like 1	1.43197	0.00076	0.00371	1.21578	2e-05	0.00013
ENSG00000180801	ARSJ	arylsulfatase family, member J	1.42603	0.00629	0.01216	1.12473	0.00104	0.00227
ENSG00000216490	IFI30	interferon, gamma-inducible protein 30	1.42405	0.00015	0.00161	1.33749	0.00258	0.00448
ENSG00000182492	BGN	biglycan	1.42011	0.04232	0.04	1.77632	0	4e-05
ENSG00000113615	SEC24A	SEC24 family, member A (S. cerevisiae)	1.41225	0.0014	0.00528	1.17873	0.00466	0.00702
ENSG00000132744	ACY3	aspartoacylase (aminocyclase) 3	1.41225	0.0002	0.00187	1.11126	0.00369	0.00586
ENSG00000147383	NSDHL	NAD(P) dependent steroid dehydrogenase-like	1.41225	0.02868	0.03102	1.14332	0.01382	0.01633
ENSG00000159231	CBR3	carbonyl reductase 3	1.40834	0.00092	0.00408	1.50205	0	1e-05
ENSG00000079462	PAFAH1B3	platelet-activating factor acetylhydrolase 1b, catalytic subunit 3 (29kDa)	1.40639	0.01287	0.01849	1.10332	0.00929	0.01193
ENSG00000106105	GARS	glycyl-tRNA synthetase	1.40444	7e-05	0.00119	1.14526	0.01818	0.02012
ENSG00000010671	BTK	Bruton agammaglobulinemia tyrosine kinase	1.4025	0.03771	0.037	1.35961	0.00141	0.00283
ENSG00000143545	RAB13	RAB13, member RAS oncogene family	1.4025	0.00907	0.01493	1.15561	0.01293	0.01553
ENSG00000104723	TUSC3	tumor suppressor candidate 3	1.39474	0.01065	0.01637	1.35641	0.00025	0.0008
ENSG00000134684	YARS	tyrosyl-tRNA synthetase	1.39281	0.00077	0.0037	1.15395	0.00343	0.00553
ENSG00000117308	GALE	UDP-galactose-4-epimerase	1.38703	0.00454	0.01014	1.17217	0.00424	0.00652
ENSG00000164032	H2AFZ	H2A histone family, member Z	1.38319	0.0008	0.00378	1.13445	0.00554	0.00798
ENSG00000002587	HS3ST1	heparan sulfate (glucosamine) 3-O-sulfotransferase 1	1.37554	0.00886	0.01477	1.13316	0.0023	0.00412
ENSG00000168374	ARF4	ADP-ribosylation factor 4	1.37554	0.00017	0.00174	1.31468	0	5e-05
ENSG00000119403	PHF19	PHD finger protein 19	1.37364	0.00071	0.00359	1.18516	0.00041	0.00111
ENSG00000136653	RASSF5	Ras association (RalGDS/AF-6) domain family member 5	1.37173	0.02299	0.02684	1.27786	0.00582	0.0083
ENSG00000167552	TUBA1A	tubulin, alpha 1a	1.36794	0.00103	0.00441	1.15317	0.00392	0.00614
ENSG00000179218	CALR	calreticulin	1.36794	0.00052	0.00312	1.24746	5e-05	0.00022
ENSG00000166741	NNMT	nicotinamide N-methyltransferase	1.36604	0.04043	0.03886	1.33543	1e-05	9e-05
ENSG00000197548	ATG7	ATG7 autophagy related 7 homolog (S. cerevisiae)	1.36604	0.00106	0.00453	1.15661	0.00073	0.00173
ENSG00000164318	EGFLAM	EGF-like, fibronectin type III and laminin G domains	1.36226	0.03975	0.03844	1.34465	2e-05	0.00012
ENSG00000048740	CELF2	CUGBP, Elav-like family member 2	1.36037	0.00724	0.01317	1.10035	0.04376	0.03911
ENSG00000169403	PTAFR	platelet-activating factor receptor	1.3566	0.00928	0.01515	1.18232	0.00018	0.00063
ENSG00000181544	FANCB	Fanconi anemia, complementation group B	1.3566	0.01234	0.01797	1.11511	0.00037	0.00104
ENSG00000104331	IMPAD1	inositol monophosphatase domain containing 1	1.3491	0.03162	0.03297	1.13703	5e-05	0.00021
ENSG00000184840	TMED9	transmembrane emp24 protein transport domain containing 9	1.34164	0.0002	0.00187	1.27132	8e-05	0.00035
ENSG00000102316	MAGED2	melanoma antigen family D, 2	1.33978	0.00603	0.01184	1.1135	0.00185	0.00348
ENSG00000121073	SLC35B1	solute carrier family 35, member B1	1.33978	0.00239	0.00708	1.23352	2e-05	0.00012
ENSG00000168610	STAT3	signal transducer and activator of transcription 3 (acute-phase response factor)	1.33607	0.00948	0.01526	1.18925	0.00224	0.00404
ENSG00000123908	EIF2C2	eukaryotic translation initiation factor 2C, 2	1.33422	0.01627	0.02138	1.14705	0.00925	0.0119
ENSG00000151929	BAG3	BCL2-associated athanogene 3	1.33053	0.00293	0.00783	1.3502	0	1e-05
ENSG00000150403	TMCO3	transmembrane and coiled-coil domains 3	1.32869	0.00211	0.0066	1.1915	0.00063	0.00155
ENSG00000167645	YIF1B	Yip1 interacting factor homolog B (S. cerevisiae)	1.32501	0.0273	0.03017	1.19718	8e-05	0.00034
ENSG00000142733	MAP3K6	mitogen-activated protein kinase kinase kinase 6	1.32317	0.00433	0.00981	1.32881	0	2e-05
ENSG00000135842	FAM129A	family with sequence similarity 129, member A	1.31585	0.04601	0.04234	1.27987	0.00165	0.00318
ENSG00000105926	MPP6	membrane protein, palmitoylated 6 (MAGUK p55 subfamily member 6)	1.30858	0.03209	0.03334	1.10077	0.00134	0.00272
ENSG00000108622	ICAM2	intercellular adhesion molecule 2	1.30677	0.02401	0.02757	1.19488	0.00504	0.00744
ENSG00000134107	BHLHE40	basic helix-loop-helix family, member e40	1.30677	0.03426	0.03477	1.44734	8e-05	0.00032
ENSG00000016402	IL20RA	interleukin 20 receptor, alpha	1.30315	0.0105	0.01622	1.11137	0.04547	0.04033
ENSG00000130779	CLIP1	CAP-GLY domain containing linker protein 1	1.30134	0.00678	0.01274	1.15012	0.00103	0.00225
ENSG00000129467	ADCY4	adenylate cyclase 4	1.29954	0.03518	0.03528	1.11106	0.01469	0.01712
ENSG00000175567	UCP2	uncoupling protein 2 (mitochondrial, proton carrier)	1.29774	0.00013	0.0016	1.18733	0.04654	0.04109
ENSG00000079332	SAR1A	SAR1 homolog A (S. cerevisiae)	1.29235	0.01053	0.01626	1.11809	0.01587	0.01825
ENSG00000164867	NOS3	nitric oxide synthase 3 (endothelial cell)	1.29235	0.02003	0.02444	1.25321	0.00021	0.00069
ENSG00000120742	SERP1	stress-associated endoplasmic reticulum protein 1	1.29056	0.00807	0.01402	1.18065	5e-05	0.00024
ENSG00000186871	ERCC6L	excision repair cross-complementing rodent repair deficiency, complementation group 6-like	1.28877	0.00364	0.00894	1.10288	0.00255	0.00445
ENSG00000128039	SRD5A3	steroid 5 alpha-reductase 3	1.28699	0.01449	0.0198	1.20276	0.0002	0.00068
ENSG00000182827	ACBD3	acyl-CoA binding domain containing 3	1.28699	0.01103	0.01676	1.16057	3e-05	0.00014
ENSG00000084070	SMAP2	small ArfGAP2	1.28521	0.0118	0.01754	1.2404	0.005	0.00739
ENSG00000040933	INPP4A	inositol polyphosphate-4-phosphatase, type I, 107kDa	1.27987	0.0364	0.03614	1.11058	0	3e-05
ENSG00000067955	CBFB	core-binding factor, beta subunit	1.27987	0.00929	0.01515	1.15713	0.00259	0.0045
ENSG00000091317	CMTM6	CKLF-like MARVEL transmembrane domain containing 6	1.27279	0.01621	0.02133	1.15984	0.00062	0.00154
ENSG00000130066	SAT1	spermidine/spermine N1-acetyltransferase 1	1.27279	0.03567	0.03565	1.13914	0.00059	0.00148
ENSG00000044574	HSPA5	heat shock 70kDa protein 5 (glucose-regulated protein, 78kDa)	1.26751	0.02484	0.02821	1.3033	3e-05	0.00016
ENSG00000162734	PEA15	phosphoprotein enriched in astrocytes 15	1.26576	0.00704	0.01299	1.37965	0	4e-05
ENSG00000115165	CYTIP	cytohesin 1 interacting protein	1.26225	0.01119	0.01694	1.27937	0.01568	0.01811
ENSG00000071539	TRIP13	thyroid hormone receptor interactor 13	1.25876	0.03243	0.03359	1.17065	0.02089	0.0223
ENSG00000176978	DPP7	dipeptidyl-peptidase 7	1.25876	0.02942	0.03152	1.19041	0.01244	0.015
ENSG00000071537	SEL1L	sel-1 suppressor of lin-12-like (C. elegans)	1.25701	0.02277	0.02668	1.20467	6e-05	0.00025
ENSG00000180879	SSR4	signal sequence receptor, delta	1.24833	0.01026	0.01597	1.346	2e-05	0.00014
ENSG00000169241	SLC50A1	solute carrier family 50 (sugar transporter), member 1	1.2466	0.04371	0.04104	1.12762	0.01609	0.01843
ENSG00000082153	BZW1	basic leucine zipper and W2 domains 1	1.24487	0.00318	0.00825	1.1095	0.02872	0.02832
ENSG00000244038	DDOST	dolichyl-diphosphooligosaccharide--protein glycosyltransferase	1.24143	0.02706	0.02991	1.14335	0.00227	0.00409
ENSG00000071575	TRIB2	tribbles homolog 2 (Drosophila)	1.23971	0.03691	0.03652	1.37605	6e-05	0.00025
ENSG00000168701	TMEM208	transmembrane protein 208	1.23456	2e-05	0.00087	1.19274	7e-05	0.0003
ENSG00000163463	KRTCAP2	keratinocyte associated protein 2	1.23285	0.00066	0.00353	1.1498	0.00099	0.00218
ENSG00000149485	FADS1	fatty acid desaturase 1	1.23114	0.01311	0.01873	1.31597	1e-05	5e-05
ENSG00000173852	DPY19L1	dpy-19-like 1 (C. elegans)	1.22095	0.02587	0.02899	1.32727	0	1e-05
ENSG00000118705	RPN2	ribophorin II	1.21588	0.03363	0.0344	1.31321	0.00041	0.00111
ENSG00000161036	LRWD1	leucine-rich repeats and WD repeat domain containing 1	1.21419	0.0126	0.01823	1.1179	0.00304	0.00507
ENSG00000169413	RNASE6	ribonuclease, RNase A family, k6	1.21419	0.04855	0.04367	1.19131	0.03474	0.03266
ENSG00000114127	XRN1	5'-3' exoribonuclease 1	1.21251	0.00472	0.01043	1.14765	0.00593	0.00841
ENSG00000115170	ACVR1	activin A receptor, type I	1.21251	0.00884	0.01476	1.3401	0	1e-05
ENSG00000153827	TRIP12	thyroid hormone receptor interactor 12	1.21083	0.01147	0.01721	1.11986	0.00297	0.00498
ENSG00000125249	RAP2A	RAP2A, member of RAS oncogene family	1.20748	0.00618	0.01203	1.13491	4e-05	0.00021
ENSG00000137575	SDCBP	syndecan binding protein (syntenin)	1.20414	0.02213	0.02627	1.29194	2e-05	0.00013
ENSG00000152749	GPR180	G protein-coupled receptor 180	1.20414	0.00034	0.00248	1.24685	5e-05	0.00024
ENSG00000198792	TMEM184B	transmembrane protein 184B	1.20414	0.02624	0.02921	1.16374	0.00186	0.00349
ENSG00000127314	RAP1B	RAP1B, member of RAS oncogene family	1.2008	0.00035	0.00252	1.14148	0.01149	0.01403
ENSG00000117448	AKR1A1	aldo-keto reductase family 1, member A1 (aldehyde reductase)	1.19748	0.00679	0.01274	1.1083	0.00717	0.00972
ENSG00000127947	PTPN12	protein tyrosine phosphatase, non-receptor type 12	1.19251	0.01211	0.01775	1.16596	0.00037	0.00103
ENSG00000157570	TSPAN18	tetraspanin 18	1.17772	0.04067	0.03898	1.13526	0.00361	0.00576
ENSG00000002549	LAP3	leucine aminopeptidase 3	1.17446	0.02875	0.03102	1.3307	0	4e-05
ENSG00000090861	AARS	alanyl-tRNA synthetase	1.17283	0.00694	0.0129	1.14307	0.0034	0.00549
ENSG00000138768	USO1	USO1 vesicle docking protein homolog (yeast)	1.17283	0.00742	0.0133	1.12216	0.00108	0.00232
ENSG00000145623	OSMR	oncostatin M receptor	1.17283	0.03142	0.03285	1.18124	0.00014	0.00053
ENSG00000102030	NAA10	N(alpha)-acetyltransferase 10, NatA catalytic subunit	1.16473	0.03464	0.03496	1.12407	0.01372	0.01623
ENSG00000181631	P2RY13	purinergic receptor P2Y, G-protein coupled, 13	1.16151	0.04932	0.04407	1.54962	0.0001	0.0004
ENSG00000020129	NCDN	neurochondrin	1.1599	0.01799	0.02276	1.11534	6e-05	0.00025
ENSG00000115091	ACTR3	ARP3 actin-related protein 3 homolog (yeast)	1.1487	0.03853	0.0376	1.18806	0.00575	0.00822
ENSG00000119812	FAM98A	family with sequence similarity 98, member A	1.1487	0.00819	0.01412	1.19449	0.0053	0.00774
ENSG00000177556	ATOX1	ATX1 antioxidant protein 1 homolog (yeast)	1.14711	0.00211	0.00659	1.2147	0.00049	0.00128
ENSG00000096968	JAK2	Janus kinase 2	1.14552	0.02478	0.02815	1.2285	1e-05	5e-05
ENSG00000164506	STXBP5	syntaxin binding protein 5 (tomosyn)	1.14498	0.01634	0.02142	1.13545	0.00379	0.00597
ENSG00000039523	FAM65A	family with sequence similarity 65, member A	1.13603	0.01193	0.01763	1.24608	0.00176	0.00336
ENSG00000127774	TMEM93	transmembrane protein 93	1.13131	0.0265	0.02941	1.13041	0.01446	0.0169
ENSG00000123562	MORF4L2	mortality factor 4 like 2	1.12975	0.02633	0.02926	1.14273	0.00108	0.00232
ENSG00000135018	UBQLN1	ubiquilin 1	1.12818	0.04522	0.04187	1.11752	0.00532	0.00776
ENSG00000160181	TFF2	trefoil factor 2	1.12662	0.02523	0.02848	1.39678	0.00018	0.00063
ENSG00000079950	STX7	syntaxin 7	1.11884	0.04724	0.04298	1.10708	0.00319	0.00524
ENSG00000165280	VCP	valosin containing protein	1.11729	0.0073	0.01319	1.1454	0.00124	0.00256
ENSG00000061794	MRPS35	mitochondrial ribosomal protein S35	-1.11111	0.04719	0.04295	-1.12738	0.0002	0.00066
ENSG00000100592	DAAM1	dishevelled associated activator of morphogenesis 1	-1.12039	0.03431	0.03477	-1.11608	0.02746	0.02746
ENSG00000022840	RNF10	ring finger protein 10	-1.12662	0.03651	0.03623	-1.13083	0.00548	0.00792
ENSG00000171174	RBKS	ribokinase	-1.12662	0.02222	0.0263	-1.33759	9e-05	0.00035
ENSG00000090266	NDUFB2	NADH dehydrogenase (ubiquinone) 1 beta subcomplex, 2, 8kDa	-1.12818	0.01649	0.02151	-1.11964	0.00748	0.01005
ENSG00000204370	SDHD	succinate dehydrogenase complex, subunit D, integral membrane protein	-1.13446	0.01645	0.0215	-1.17911	0.00062	0.00154
ENSG00000104413	ESRP1	epithelial splicing regulatory protein 1	-1.13603	0.03696	0.03655	-1.24721	0.00099	0.00219
ENSG00000067829	IDH3G	isocitrate dehydrogenase 3 (NAD+) gamma	-1.14393	0.01736	0.02222	-1.15799	0.00086	0.00198
ENSG00000131061	ZNF341	zinc finger protein 341	-1.1487	0.04255	0.0402	-1.12484	0.0182	0.02013
ENSG00000166959	MS4A8B	membrane-spanning 4-domains, subfamily A, member 8B	-1.1487	0.01279	0.01845	-1.42599	0.00539	0.00783
ENSG00000185000	DGAT1	diacylglycerol O-acyltransferase 1	-1.15189	0.03094	0.03253	-1.11356	0.01821	0.02013
ENSG00000132849	INADL	InaD-like (Drosophila)	-1.15669	0.04568	0.04207	-1.21862	8e-05	0.00035
ENSG00000167792	NDUFV1	NADH dehydrogenase (ubiquinone) flavoprotein 1, 51kDa	-1.15669	0.02273	0.02667	-1.14136	0.00025	0.00079
ENSG00000010256	UQCRC1	ubiquinol-cytochrome c reductase core protein I	-1.16151	0.00885	0.01476	-1.24258	0.00022	0.00071
ENSG00000056736	IL17RB	interleukin 17 receptor B	-1.16393	0.01785	0.02264	-1.34402	4e-05	0.00019
ENSG00000126777	KTN1	kinectin 1 (kinesin receptor)	-1.16797	0.02981	0.03181	-1.17382	0.01098	0.01356
ENSG00000100347	SAMM50	sorting and assembly machinery component 50 homolog (S. cerevisiae)	-1.16959	0.00149	0.00547	-1.12162	0.00138	0.00278
ENSG00000138771	SHROOM3	shroom family member 3	-1.17121	0.02904	0.03129	-1.24288	0.00651	0.009
ENSG00000165678	GHITM	growth hormone inducible transmembrane protein	-1.17446	0.03002	0.03196	-1.10442	0.00271	0.00466
ENSG00000204859	ZBTB48	zinc finger and BTB domain containing 48	-1.17609	0.03748	0.03684	-1.13322	0.0002	0.00068
ENSG00000187164	KIAA1598	KIAA1598	-1.17772	0.03131	0.03282	-1.11599	0.00587	0.00835
ENSG00000124257	NEURL2	neuralized homolog 2 (Drosophila)	-1.18099	0.04375	0.04104	-1.18699	1e-05	6e-05
ENSG00000169189	NSMCE1	non-SMC element 1 homolog (S. cerevisiae)	-1.18099	0.02619	0.02921	-1.10148	0.03122	0.03012
ENSG00000073578	SDHA	succinate dehydrogenase complex, subunit A, flavoprotein (Fp)	-1.18591	0.00367	0.00897	-1.15713	0.01635	0.01865
ENSG00000124523	SIRT5	sirtuin 5	-1.18591	0.01446	0.01979	-1.11153	0.00482	0.00718
ENSG00000149823	C11orf2	chromosome 11 open reading frame 2	-1.18921	0.02419	0.02773	-1.11608	0.00788	0.01048
ENSG00000154229	PRKCA	protein kinase C, alpha	-1.18921	0.02389	0.02751	-1.1108	0.00899	0.01166
ENSG00000159069	FBXW5	F-box and WD repeat domain containing 5	-1.18921	0.01984	0.02428	-1.10535	0.01181	0.01435
ENSG00000053770	MUDENG	MU-2/AP1M2 domain containing, death-inducing	-1.19416	0.01881	0.02354	-1.14357	0.00627	0.00875
ENSG00000126267	COX6B1	cytochrome c oxidase subunit VIb polypeptide 1 (ubiquitous)	-1.19416	0.01642	0.02149	-1.10166	0.00119	0.00249
ENSG00000136205	TNS3	tensin 3	-1.19416	0.02061	0.02486	-1.11125	0.03301	0.03141
ENSG00000099795	NDUFB7	NADH dehydrogenase (ubiquinone) 1 beta subcomplex, 7, 18kDa	-1.19582	0.01444	0.01979	-1.13854	0.00492	0.0073
ENSG00000171503	ETFDH	electron-transferring-flavoprotein dehydrogenase	-1.19748	0.01003	0.01575	-1.47387	0	1e-05
ENSG00000131828	PDHA1	pyruvate dehydrogenase (lipoamide) alpha 1	-1.19914	0.00558	0.01131	-1.19371	0.00032	0.00094
ENSG00000154723	ATP5J	ATP synthase, H+ transporting, mitochondrial Fo complex, subunit F6	-1.19914	0.02945	0.03154	-1.12607	0.01576	0.01815
ENSG00000178075	GRAMD1C	GRAM domain containing 1C	-1.20581	0.02732	0.03018	-1.12235	0.04306	0.03863
ENSG00000130312	MRPL34	mitochondrial ribosomal protein L34	-1.20916	0.00175	0.00605	-1.24641	2e-05	0.00013
ENSG00000172663	TMEM134	transmembrane protein 134	-1.20916	0.01182	0.01755	-1.11534	0.00292	0.00491
ENSG00000137133	HINT2	histidine triad nucleotide binding protein 2	-1.21083	0.04664	0.04271	-1.11578	0.0206	0.02206
ENSG00000106078	COBL	cordon-bleu homolog (mouse)	-1.21757	0.03394	0.03464	-1.33601	0.00014	0.0005
ENSG00000140740	UQCRC2	ubiquinol-cytochrome c reductase core protein II	-1.21757	0.04412	0.04111	-1.14083	0.00282	0.0048
ENSG00000155846	PPARGC1B	peroxisome proliferator-activated receptor gamma, coactivator 1 beta	-1.22264	0.04889	0.04387	-1.23551	0.00022	0.00071
ENSG00000096746	HNRNPH3	heterogeneous nuclear ribonucleoprotein H3 (2H9)	-1.22434	0.02862	0.03099	-1.22213	5e-05	0.00023
ENSG00000128928	IVD	isovaleryl-CoA dehydrogenase	-1.22434	0.00968	0.01542	-1.14259	0.0032	0.00525
ENSG00000151623	NR3C2	nuclear receptor subfamily 3, group C, member 2	-1.22434	0.04546	0.04198	-1.24674	0.00052	0.00135
ENSG00000197226	TBC1D9B	TBC1 domain family, member 9B (with GRAM domain)	-1.23114	0.00689	0.01289	-1.13124	0.00199	0.00366
ENSG00000080546	SESN1	sestrin 1	-1.23285	0.0239	0.02751	-1.19499	0	2e-05
ENSG00000123472	ATPAF1	ATP synthase mitochondrial F1 complex assembly factor 1	-1.23285	0.04638	0.04256	-1.2319	0.00032	0.00094
ENSG00000100075	SLC25A1	solute carrier family 25 (mitochondrial carrier; citrate transporter), member 1	-1.23456	0.02243	0.02646	-1.16032	0.0018	0.0034
ENSG00000154889	MPPE1	metallophosphoesterase 1	-1.23628	0.00606	0.01187	-1.13645	0.00085	0.00194
ENSG00000149418	ST14	suppression of tumorigenicity 14 (colon carcinoma)	-1.23799	0.01545	0.02078	-1.22302	0.00383	0.00602
ENSG00000160746	ANO10	anoctamin 10	-1.23799	0.00084	0.00389	-1.34408	0	0
ENSG00000169814	BTD	biotinidase	-1.23799	0.00736	0.01324	-1.16596	0.00012	0.00044
ENSG00000182154	MRPL41	mitochondrial ribosomal protein L41	-1.24143	0.0482	0.04347	-1.13561	0.00455	0.0069
ENSG00000143793	C1orf35	chromosome 1 open reading frame 35	-1.24315	0.00098	0.00428	-1.11738	0.00023	0.00074
ENSG00000147853	AK3	adenylate kinase 3	-1.24315	0.02434	0.02786	-1.33541	1e-05	6e-05
ENSG00000166311	SMPD1	sphingomyelin phosphodiesterase 1, acid lysosomal	-1.24315	0.0132	0.01875	-1.12348	0.00979	0.01242
ENSG00000130414	NDUFA10	NADH dehydrogenase (ubiquinone) 1 alpha subcomplex, 10, 42kDa	-1.24487	0.02247	0.02649	-1.16946	0.001	0.00219
ENSG00000138029	HADHB	hydroxyacyl-CoA dehydrogenase/3-ketoacyl-CoA thiolase/enoyl-CoA hydratase (trifunctional protein), beta subunit	-1.24833	0.0083	0.01425	-1.2318	0.00019	0.00065
ENSG00000159199	ATP5G1	ATP synthase, H+ transporting, mitochondrial Fo complex, subunit C1 (subunit 9)	-1.24833	0.02816	0.03077	-1.33347	0.00175	0.00334
ENSG00000013364	MVP	major vault protein	-1.25006	0.01414	0.01956	-1.22652	0.00031	0.00093
ENSG00000107077	KDM4C	lysine (K)-specific demethylase 4C	-1.2518	0.01843	0.02318	-1.10597	0.01599	0.01833
ENSG00000144120	TMEM177	transmembrane protein 177	-1.2518	0.01485	0.02019	-1.18305	0.00015	0.00055
ENSG00000213983	AP1G2	adaptor-related protein complex 1, gamma 2 subunit	-1.25353	0.0318	0.03311	-1.10527	0.01084	0.0134
ENSG00000074582	BCS1L	BCS1-like (S. cerevisiae)	-1.25876	0.04119	0.03928	-1.10091	0.00049	0.00128
ENSG00000171100	MTM1	myotubularin 1	-1.25876	0.00267	0.00741	-1.15369	0.02874	0.02833
ENSG00000007944	MYLIP	myosin regulatory light chain interacting protein	-1.2605	0.04173	0.03965	-1.19985	0.00486	0.00723
ENSG00000144331	ZNF385B	zinc finger protein 385B	-1.26225	0.03601	0.03583	-1.12359	0.01205	0.0146
ENSG00000242110	AMACR	alpha-methylacyl-CoA racemase	-1.26225	0.00323	0.00835	-1.48936	0.00012	0.00045
ENSG00000105357	MYH14	myosin, heavy chain 14, non-muscle	-1.26927	0.01702	0.02198	-1.15172	0.04506	0.04008
ENSG00000112294	ALDH5A1	aldehyde dehydrogenase 5 family, member A1	-1.26927	0.01622	0.02133	-1.24278	0.01713	0.01932
ENSG00000114650	SCAP	SREBF chaperone	-1.27103	0	0.00041	-1.20872	0	3e-05
ENSG00000163362	C1orf106	chromosome 1 open reading frame 106	-1.27103	0.03367	0.03443	-1.23152	0.00789	0.01048
ENSG00000164855	TMEM184A	transmembrane protein 184A	-1.27279	0.00746	0.01336	-1.1745	0.0016	0.0031
ENSG00000144029	MRPS5	mitochondrial ribosomal protein S5	-1.27456	0.01412	0.01959	-1.12221	0.00098	0.00217
ENSG00000117054	ACADM	acyl-CoA dehydrogenase, C-4 to C-12 straight chain	-1.27633	0.02355	0.02729	-1.32384	0.00101	0.00222
ENSG00000250479	CHCHD10	coiled-coil-helix-coiled-coil-helix domain containing 10	-1.2781	0.00016	0.00172	-1.27295	0	5e-05
ENSG00000006757	PNPLA4	patatin-like phospholipase domain containing 4	-1.27987	0.04519	0.04186	-1.11361	0.01785	0.01985
ENSG00000110871	COQ5	coenzyme Q5 homolog, methyltransferase (S. cerevisiae)	-1.27987	0.00882	0.01475	-1.17935	0	4e-05
ENSG00000141098	GFOD2	glucose-fructose oxidoreductase domain containing 2	-1.28165	0.03575	0.03568	-1.17095	0.00952	0.01216
ENSG00000163541	SUCLG1	succinate-CoA ligase, alpha subunit	-1.28165	0.00108	0.00457	-1.23552	2e-05	0.00013
ENSG00000164251	F2RL1	coagulation factor II (thrombin) receptor-like 1	-1.28343	0.0443	0.04123	-1.14909	0.02589	0.02631
ENSG00000104964	AES	amino-terminal enhancer of split	-1.28699	0.01135	0.01707	-1.14991	0.00478	0.00715
ENSG00000176092	AIM1L	absent in melanoma 1-like	-1.28699	0.04892	0.04388	-1.15837	0.01736	0.01949
ENSG00000198160	MIER1	mesoderm induction early response 1 homolog (Xenopus laevis)	-1.29056	0.02937	0.0315	-1.23721	4e-05	0.00018
ENSG00000067606	PRKCZ	protein kinase C, zeta	-1.29235	0.00547	0.0112	-1.11832	0.01869	0.02054
ENSG00000090776	EFNB1	ephrin-B1	-1.29415	0.0049	0.0106	-1.13007	0.00148	0.00291
ENSG00000159166	LAD1	ladinin 1	-1.29415	0.00104	0.00445	-1.13157	0.00251	0.00439
ENSG00000101452	DHX35	DEAH (Asp-Glu-Ala-His) box polypeptide 35	-1.29594	0.01938	0.02397	-1.11256	0.00549	0.00793
ENSG00000052841	TTC17	tetratricopeptide repeat domain 17	-1.29774	0.00345	0.0087	-1.21512	0.00031	0.00092
ENSG00000079313	REXO1	REX1, RNA exonuclease 1 homolog (S. cerevisiae)	-1.29774	0.00984	0.01557	-1.14167	0.00206	0.00377
ENSG00000117118	SDHB	succinate dehydrogenase complex, subunit B, iron sulfur (Ip)	-1.29774	0.00164	0.00582	-1.13485	0.0015	0.00295
ENSG00000102886	GDPD3	glycerophosphodiester phosphodiesterase domain containing 3	-1.29954	0.03178	0.03311	-1.23589	0.02055	0.02203
ENSG00000148730	EIF4EBP2	eukaryotic translation initiation factor 4E binding protein 2	-1.30134	0.01178	0.01753	-1.28365	0.0001	0.0004
ENSG00000139540	SLC39A5	solute carrier family 39 (metal ion transporter), member 5	-1.30677	0.00253	0.00729	-1.56463	2e-05	0.00013
ENSG00000066136	NFYC	nuclear transcription factor Y, gamma	-1.30858	0.00984	0.01557	-1.13246	2e-05	0.00014
ENSG00000144677	CTDSPL	CTD (carboxy-terminal domain, RNA polymerase II, polypeptide A) small phosphatase-like	-1.30858	0.0491	0.04399	-1.26616	2e-05	0.00013
ENSG00000148308	GTF3C5	general transcription factor IIIC, polypeptide 5, 63kDa	-1.30858	0.00352	0.00877	-1.16654	0.00475	0.00711
ENSG00000177054	ZDHHC13	zinc finger, DHHC-type containing 13	-1.30858	0.04329	0.04069	-1.10789	0.02062	0.02207
ENSG00000184307	ZDHHC23	zinc finger, DHHC-type containing 23	-1.30858	0.03885	0.0378	-1.28922	2e-05	0.00013
ENSG00000196456	ZNF775	zinc finger protein 775	-1.31039	0.01247	0.01812	-1.30859	4e-05	0.00021
ENSG00000197355	UAP1L1	UDP-N-acteylglucosamine pyrophosphorylase 1-like 1	-1.31039	0.01064	0.01637	-1.14728	0.00142	0.00283
ENSG00000148143	ZNF462	zinc finger protein 462	-1.31221	0.0174	0.02221	-1.2619	0.00015	0.00055
ENSG00000169375	SIN3A	SIN3 homolog A, transcription regulator (yeast)	-1.31221	0.00323	0.00834	-1.12766	0.00025	0.00078
ENSG00000133135	RNF128	ring finger protein 128	-1.31403	0.0341	0.03469	-1.18212	0.01697	0.01918
ENSG00000167306	MYO5B	myosin VB	-1.31403	0.01185	0.01754	-1.17769	0.01343	0.01596
ENSG00000156502	SUPV3L1	suppressor of var1, 3-like 1 (S. cerevisiae)	-1.31585	0.00939	0.01523	-1.11582	0.00159	0.0031
ENSG00000163624	CDS1	CDP-diacylglycerol synthase (phosphatidate cytidylyltransferase) 1	-1.31585	0.00145	0.00539	-1.17089	0.01747	0.01956
ENSG00000101333	PLCB4	phospholipase C, beta 4	-1.31768	0.0174	0.0222	-1.13957	0.04541	0.04031
ENSG00000143303	RRNAD1	ribosomal RNA adenine dimethylase domain containing 1	-1.31768	0.00977	0.01551	-1.14737	0.00135	0.00273
ENSG00000188603	CLN3	ceroid-lipofuscinosis, neuronal 3	-1.31768	0.03481	0.03508	-1.13678	0.0041	0.00637
ENSG00000139631	CSAD	cysteine sulfinic acid decarboxylase	-1.32317	0.0117	0.01743	-1.16484	0.00204	0.00374
ENSG00000136270	TBRG4	transforming growth factor beta regulator 4	-1.32501	0.00544	0.01117	-1.17173	0.00067	0.00163
ENSG00000149474	CSRP2BP	CSRP2 binding protein	-1.32501	0.0069	0.01288	-1.11435	0.00122	0.00253
ENSG00000155545	MIER3	mesoderm induction early response 1, family member 3	-1.32501	0.00712	0.01307	-1.47422	0.00022	0.00071
ENSG00000162104	ADCY9	adenylate cyclase 9	-1.32501	0.02746	0.0303	-1.23982	7e-05	0.00028
ENSG00000164972	C9orf24	chromosome 9 open reading frame 24	-1.32501	0.0128	0.01846	-1.26266	0.0012	0.0025
ENSG00000072778	ACADVL	acyl-CoA dehydrogenase, very long chain	-1.33053	0.00278	0.0076	-1.19611	0.00465	0.00701
ENSG00000103995	CEP152	centrosomal protein 152kDa	-1.33053	0.00635	0.01225	-1.11645	0.00292	0.00491
ENSG00000140386	SCAPER	S-phase cyclin A-associated protein in the ER	-1.33053	0.00091	0.00407	-1.38324	0	0
ENSG00000166143	PPP1R14D	protein phosphatase 1, regulatory (inhibitor) subunit 14D	-1.33053	0.01044	0.01615	-1.18945	0.00172	0.0033
ENSG00000170088	TMEM192	transmembrane protein 192	-1.33053	0.01129	0.01703	-1.2226	7e-05	0.00029
ENSG00000170425	ADORA2B	adenosine A2b receptor	-1.33237	0.02452	0.02799	-1.16115	0.01324	0.01578
ENSG00000006695	COX10	COX10 homolog, cytochrome c oxidase assembly protein, heme A: farnesyltransferase (yeast)	-1.33422	0.00308	0.00811	-1.11914	0.00423	0.00651
ENSG00000176658	MYO1D	myosin ID	-1.33978	0.00066	0.00353	-1.6178	0	1e-05
ENSG00000163235	TGFA	transforming growth factor, alpha	-1.34164	0.00646	0.01237	-1.34527	2e-05	0.00011
ENSG00000163882	POLR2H	polymerase (RNA) II (DNA directed) polypeptide H	-1.34164	0.00123	0.00486	-1.15469	2e-05	0.00013
ENSG00000188186	C7orf59	chromosome 7 open reading frame 59	-1.34164	0.03984	0.03849	-1.32112	1e-05	6e-05
ENSG00000172009	THOP1	thimet oligopeptidase 1	-1.34537	0.02736	0.03021	-1.27618	0.00037	0.00104
ENSG00000182979	MTA1	metastasis associated 1	-1.34537	0.00976	0.01551	-1.10067	0.00117	0.00247
ENSG00000106789	CORO2A	coronin, actin binding protein, 2A	-1.35097	0.01486	0.02019	-1.23415	0.00464	0.007
ENSG00000197586	ENTPD6	ectonucleoside triphosphate diphosphohydrolase 6 (putative)	-1.35097	0.00305	0.00804	-1.14979	0.00765	0.01022
ENSG00000137070	IL11RA	interleukin 11 receptor, alpha	-1.35285	0.00355	0.00879	-1.24557	8e-05	0.00034
ENSG00000145439	CBR4	carbonyl reductase 4	-1.3566	0.00393	0.00938	-1.19291	0.00109	0.00233
ENSG00000106144	CASP2	caspase 2, apoptosis-related cysteine peptidase	-1.35849	0.0022	0.00679	-1.12456	0.00195	0.00363
ENSG00000070214	SLC44A1	solute carrier family 44, member 1	-1.36037	0.01791	0.0227	-1.25136	2e-05	0.00012
ENSG00000104883	PEX11G	peroxisomal biogenesis factor 11 gamma	-1.36226	0.01424	0.01963	-1.13647	0.01372	0.01623
ENSG00000171862	PTEN	phosphatase and tensin homolog	-1.36226	0.02964	0.03171	-1.10927	0.00043	0.00114
ENSG00000049759	NEDD4L	neural precursor cell expressed, developmentally down-regulated 4-like	-1.36415	0.01573	0.02101	-1.33266	0.00077	0.00181
ENSG00000154639	CXADR	coxsackie virus and adenovirus receptor	-1.36415	0.00231	0.00694	-1.20424	0.03199	0.03064
ENSG00000168765	GSTM4	glutathione S-transferase mu 4	-1.36415	0.01285	0.01848	-1.10386	0.01792	0.0199
ENSG00000132361	KIAA0664	KIAA0664	-1.36604	0.02417	0.02772	-1.31036	6e-05	0.00025
ENSG00000141198	TOM1L1	target of myb1 (chicken)-like 1	-1.36794	0.00208	0.00657	-1.14743	0.00477	0.00714
ENSG00000132781	MUTYH	mutY homolog (E. coli)	-1.37173	0.02378	0.02748	-1.13561	0.00026	0.0008
ENSG00000100889	PCK2	phosphoenolpyruvate carboxykinase 2 (mitochondrial)	-1.37364	0.02588	0.02897	-1.26381	5e-05	0.00024
ENSG00000172818	OVOL1	ovo-like 1(Drosophila)	-1.37364	0.001	0.00436	-1.14024	0.00069	0.00166
ENSG00000063245	EPN1	epsin 1	-1.37745	0.01169	0.01743	-1.143	3e-05	0.00016
ENSG00000100784	RPS6KA5	ribosomal protein S6 kinase, 90kDa, polypeptide 5	-1.37745	0.01012	0.01582	-1.12527	0.01922	0.02099
ENSG00000154556	SORBS2	sorbin and SH3 domain containing 2	-1.37745	0.04052	0.0389	-1.17185	0.00587	0.00835
ENSG00000138617	PARP16	poly (ADP-ribose) polymerase family, member 16	-1.38127	0.00446	0.01003	-1.14389	0.00045	0.00118
ENSG00000099821	POLRMT	polymerase (RNA) mitochondrial (DNA directed)	-1.38319	0.0083	0.01426	-1.16388	0.00032	0.00094
ENSG00000176894	PXMP2	peroxisomal membrane protein 2, 22kDa	-1.38319	0.00349	0.00876	-1.6341	0	1e-05
ENSG00000075945	KIFAP3	kinesin-associated protein 3	-1.38511	0.00056	0.00322	-1.2538	1e-05	5e-05
ENSG00000144659	SLC25A38	solute carrier family 25, member 38	-1.38511	0.03733	0.03674	-1.13395	0.0005	0.00129
ENSG00000125124	BBS2	Bardet-Biedl syndrome 2	-1.38703	0.00101	0.00438	-1.14222	0.00374	0.0059
ENSG00000169957	ZNF768	zinc finger protein 768	-1.38703	0.00153	0.00556	-1.10189	0.00638	0.00885
ENSG00000141385	AFG3L2	AFG3 ATPase family gene 3-like 2 (S. cerevisiae)	-1.39474	0.01071	0.01643	-1.23746	1e-05	9e-05
ENSG00000178741	COX5A	cytochrome c oxidase subunit Va	-1.39668	0.00277	0.0076	-1.12891	0.00053	0.00137
ENSG00000198721	ECI2	enoyl-CoA delta isomerase 2	-1.39862	0.02747	0.03027	-1.17421	0.00789	0.01047
ENSG00000160446	ZDHHC12	zinc finger, DHHC-type containing 12	-1.4025	0.03053	0.03226	-1.11001	0.00683	0.00937
ENSG00000101365	IDH3B	isocitrate dehydrogenase 3 (NAD+) beta	-1.40444	6e-05	0.00111	-1.1521	0.00013	0.00048
ENSG00000187091	PLCD1	phospholipase C, delta 1	-1.40444	0.0118	0.01754	-1.47945	0	1e-05
ENSG00000109182	CWH43	cell wall biogenesis 43 C-terminal homolog (S. cerevisiae)	-1.40639	0.01409	0.01957	-1.77893	0	3e-05
ENSG00000127334	DYRK2	dual-specificity tyrosine-(Y)-phosphorylation regulated kinase 2	-1.40639	0.00195	0.00637	-1.27791	0.0036	0.00576
ENSG00000141736	ERBB2	v-erb-b2 erythroblastic leukemia viral oncogene homolog 2, neuro/glioblastoma derived oncogene homolog (avian)	-1.40639	0.01474	0.02006	-1.41557	1e-05	7e-05
ENSG00000143198	MGST3	microsomal glutathione S-transferase 3	-1.40639	0.02108	0.02522	-1.17297	0.00011	0.00041
ENSG00000137497	NUMA1	nuclear mitotic apparatus protein 1	-1.40834	0.00861	0.01457	-1.20803	0.00014	0.0005
ENSG00000162817	C1orf115	chromosome 1 open reading frame 115	-1.40834	8e-05	0.00124	-1.49083	0.00014	0.0005
ENSG00000167377	ZNF23	zinc finger protein 23 (KOX 16)	-1.40834	0.01828	0.02301	-1.14276	0.00227	0.00409
ENSG00000187017	ESPN	espin	-1.40834	0.00517	0.0109	-1.23428	0.00125	0.00258
ENSG00000197991	PCDH20	protocadherin 20	-1.40834	0.01228	0.0179	-1.60656	0.00362	0.00577
ENSG00000105852	PON3	paraoxonase 3	-1.4103	0.01506	0.02036	-1.18213	0.01053	0.01313
ENSG00000156521	TYSND1	trypsin domain containing 1	-1.41225	0.0026	0.00729	-1.14507	0.00083	0.00191
ENSG00000215021	PHB2	prohibitin 2	-1.41225	0.00581	0.01157	-1.14448	0.00237	0.00421
ENSG00000132640	BTBD3	BTB (POZ) domain containing 3	-1.41421	0.00591	0.01165	-1.39217	6e-05	0.00026
ENSG00000135778	NTPCR	nucleoside-triphosphatase, cancer-related	-1.41618	0.00547	0.01121	-1.12868	0.03406	0.03218
ENSG00000144852	NR1I2	nuclear receptor subfamily 1, group I, member 2	-1.41814	0.01074	0.01647	-1.25468	0.00322	0.00527
ENSG00000172939	OXSR1	oxidative-stress responsive 1	-1.42208	0.00324	0.00835	-1.15106	0.00057	0.00144
ENSG00000140983	RHOT2	ras homolog gene family, member T2	-1.42405	0.00699	0.01297	-1.10066	0.01606	0.0184
ENSG00000165802	NELF	nasal embryonic LHRH factor	-1.42405	0.0125	0.01814	-1.11526	0.04172	0.03776
ENSG00000204991	SPIRE2	spire homolog 2 (Drosophila)	-1.42603	0.00073	0.00364	-1.45233	1e-05	9e-05
ENSG00000006611	USH1C	Usher syndrome 1C (autosomal recessive, severe)	-1.428	0.0001	0.00141	-1.23257	0.00031	0.00093
ENSG00000129473	BCL2L2	BCL2-like 2	-1.42998	0.00538	0.01112	-1.15045	0.00116	0.00244
ENSG00000159842	ABR	active BCR-related gene	-1.44393	0.00067	0.00355	-1.3205	0	1e-05
ENSG00000173409	ARV1	ARV1 homolog (S. cerevisiae)	-1.44794	0.00906	0.01493	-1.1179	0.00295	0.00495
ENSG00000042980	ADAM28	ADAM metallopeptidase domain 28	-1.45397	0.00142	0.0053	-1.15819	0.00204	0.00374
ENSG00000121691	CAT	catalase	-1.45397	3e-05	0.00089	-1.2297	0.01378	0.01629
ENSG00000162337	LRP5	low density lipoprotein receptor-related protein 5	-1.45397	0.00106	0.00453	-1.15577	0.00381	0.00599
ENSG00000198189	HSD17B11	hydroxysteroid (17-beta) dehydrogenase 11	-1.46003	0.00121	0.00485	-1.31928	0.00086	0.00197
ENSG00000172366	FAM195A	family with sequence similarity 195, member A	-1.46206	0.00102	0.00441	-1.26881	6e-05	0.00028
ENSG00000019144	PHLDB1	pleckstrin homology-like domain, family B, member 1	-1.46409	0.01582	0.02102	-1.14487	0.0028	0.00478
ENSG00000167741	GGT6	gamma-glutamyltransferase 6	-1.46409	0.0024	0.00707	-1.20439	0.00412	0.00638
ENSG00000110628	SLC22A18	solute carrier family 22, member 18	-1.46612	0.00033	0.00246	-1.17871	0.02074	0.02216
ENSG00000135093	USP30	ubiquitin specific peptidase 30	-1.46815	7e-05	0.00121	-1.20476	1e-05	6e-05
ENSG00000141738	GRB7	growth factor receptor-bound protein 7	-1.47019	0.01982	0.02428	-1.11473	0.02425	0.02492
ENSG00000006042	TMEM98	transmembrane protein 98	-1.47631	1e-05	0.00073	-1.29112	3e-05	0.00014
ENSG00000106524	ANKMY2	ankyrin repeat and MYND domain containing 2	-1.48658	0.00039	0.00271	-1.17691	3e-05	0.00016
ENSG00000136895	GARNL3	GTPase activating Rap/RanGAP domain-like 3	-1.48658	0.01727	0.02215	-1.12945	0.0001	0.00038
ENSG00000103876	FAH	fumarylacetoacetate hydrolase (fumarylacetoacetase)	-1.49071	0.00592	0.01166	-1.13575	0.00202	0.0037
ENSG00000132024	CC2D1A	coiled-coil and C2 domain containing 1A	-1.49071	0.00196	0.00639	-1.11798	0.00258	0.00449
ENSG00000135953	MFSD9	major facilitator superfamily domain containing 9	-1.49071	0.00254	0.00729	-1.19959	0.00031	0.00092
ENSG00000132680	KIAA0907	KIAA0907	-1.499	0.00337	0.00859	-1.11325	0.00289	0.00487
ENSG00000005882	PDK2	pyruvate dehydrogenase kinase, isozyme 2	-1.50108	0.00033	0.00244	-1.32085	0	4e-05
ENSG00000178974	FBXO34	F-box protein 34	-1.50108	0.00172	0.00599	-1.1279	0.00943	0.01206
ENSG00000127328	RAB3IP	RAB3A interacting protein (rabin3)	-1.50316	0.00026	0.00213	-1.13141	0.00304	0.00507
ENSG00000162407	PPAP2B	phosphatidic acid phosphatase type 2B	-1.50316	0.00397	0.00943	-1.14045	0.02293	0.02392
ENSG00000135766	EGLN1	egl nine homolog 1 (C. elegans)	-1.50733	0.00062	0.00341	-1.14325	0.00305	0.00508
ENSG00000168060	NAALADL1	N-acetylated alpha-linked acidic dipeptidase-like 1	-1.50943	0.01216	0.0178	-1.43571	0.00021	0.00068
ENSG00000105135	ILVBL	ilvB (bacterial acetolactate synthase)-like	-1.51152	0.00924	0.0151	-1.23004	0	1e-05
ENSG00000176273	SLC35G1	solute carrier family 35, member G1	-1.51362	0.0019	0.0063	-1.75318	0	3e-05
ENSG00000157111	TMEM171	transmembrane protein 171	-1.51782	0.00175	0.00603	-1.50009	5e-05	0.00025
ENSG00000182319	PRAGMIN	homolog of rat pragma of Rnd2	-1.52203	0.00406	0.00952	-1.48761	0	2e-05
ENSG00000090020	SLC9A1	solute carrier family 9 (sodium/hydrogen exchanger), member 1	-1.52414	0.02622	0.02921	-1.18593	0.00882	0.01147
ENSG00000136261	BZW2	basic leucine zipper and W2 domains 2	-1.52414	0.00483	0.01054	-1.15839	0.00055	0.00141
ENSG00000183978	CCDC56	coiled-coil domain containing 56	-1.52414	0.00014	0.00159	-1.12821	0.00725	0.00981
ENSG00000148584	A1CF	APOBEC1 complementation factor	-1.52626	0.00091	0.00407	-1.59832	0	3e-05
ENSG00000188747	NOXA1	NADPH oxidase activator 1	-1.53475	0.01111	0.01686	-1.17306	0.00249	0.00437
ENSG00000170545	SMAGP	small cell adhesion glycoprotein	-1.54328	0.01795	0.02271	-1.16854	0.00605	0.00854
ENSG00000006607	FARP2	FERM, RhoGEF and pleckstrin domain protein 2	-1.54542	0.00255	0.00729	-1.10046	0.04369	0.03909
ENSG00000114779	ABHD14B	abhydrolase domain containing 14B	-1.54756	0.00067	0.00355	-1.11602	0.00353	0.00566
ENSG00000165474	GJB2	gap junction protein, beta 2, 26kDa	-1.54971	0.01773	0.02256	-1.12764	0.00444	0.00677
ENSG00000115616	SLC9A2	solute carrier family 9 (sodium/hydrogen exchanger), member 2	-1.55186	0.03252	0.03365	-1.45788	0	2e-05
ENSG00000106665	CLIP2	CAP-GLY domain containing linker protein 2	-1.55401	0.00012	0.00152	-1.22746	0.00019	0.00064
ENSG00000113971	NPHP3	nephronophthisis 3 (adolescent)	-1.55401	0.01096	0.01673	-1.25757	0.00012	0.00045
ENSG00000159314	ARHGAP27	Rho GTPase activating protein 27	-1.55401	0.00538	0.01113	-1.11217	0.00211	0.00385
ENSG00000172890	NADSYN1	NAD synthetase 1	-1.56266	0.00014	0.00159	-1.17865	9e-05	0.00036
ENSG00000138796	HADH	hydroxyacyl-CoA dehydrogenase	-1.56482	0.00063	0.00342	-1.25895	5e-05	0.00023
ENSG00000185133	INPP5J	inositol polyphosphate-5-phosphatase J	-1.56482	0.004	0.00945	-1.76431	0	0
ENSG00000167701	GPT	glutamic-pyruvate transaminase (alanine aminotransferase)	-1.58008	0.00447	0.01002	-1.2114	0.00766	0.01022
ENSG00000115649	CNPPD1	cyclin Pas1/PHO80 domain containing 1	-1.58227	0.01412	0.01958	-1.29709	1e-05	6e-05
ENSG00000086696	HSD17B2	hydroxysteroid (17-beta) dehydrogenase 2	-1.5977	0.01546	0.02078	-1.9005	0	5e-05
ENSG00000160972	PPP1R16A	protein phosphatase 1, regulatory subunit 16A	-1.60214	0.00351	0.00876	-1.19197	0.00138	0.00278
ENSG00000182919	C11orf54	chromosome 11 open reading frame 54	-1.60214	0.00678	0.01273	-1.31391	0.00013	0.00048
ENSG00000093167	LRRFIP2	leucine rich repeat (in FLII) interacting protein 2	-1.60436	0.00134	0.00516	-1.35707	0.00019	0.00064
ENSG00000173638	SLC19A1	solute carrier family 19 (folate transporter), member 1	-1.60436	9e-05	0.00128	-1.20095	1e-05	6e-05
ENSG00000065717	TLE2	transducin-like enhancer of split 2 (E(sp1) homolog, Drosophila)	-1.61328	0.00503	0.01071	-1.30801	0.00034	0.00098
ENSG00000165943	MOAP1	modulator of apoptosis 1	-1.61552	0.0231	0.02694	-1.16195	0.00016	0.00057
ENSG00000187097	ENTPD5	ectonucleoside triphosphate diphosphohydrolase 5	-1.62676	0.00829	0.01426	-1.45475	1e-05	7e-05
ENSG00000085491	SLC25A24	solute carrier family 25 (mitochondrial carrier; phosphate carrier), member 24	-1.63127	0.00181	0.00612	-1.2052	0.00637	0.00885
ENSG00000118777	ABCG2	ATP-binding cassette, sub-family G (WHITE), member 2	-1.63354	7e-05	0.00121	-1.80553	1e-05	0.0001
ENSG00000148700	ADD3	adducin 3 (gamma)	-1.6449	0.00122	0.00484	-1.39891	0	4e-05
ENSG00000108272	DHRS11	dehydrogenase/reductase (SDR family) member 11	-1.64718	0.01168	0.01742	-1.7964	0	0
ENSG00000135929	CYP27A1	cytochrome P450, family 27, subfamily A, polypeptide 1	-1.64718	0.04399	0.04111	-1.49066	1e-05	0.0001
ENSG00000164237	CMBL	carboxymethylenebutenolidase homolog (Pseudomonas)	-1.64718	0.00044	0.00283	-1.52447	0	1e-05
ENSG00000159658	KIAA0494	KIAA0494	-1.64947	0.00741	0.0133	-1.13673	0.00852	0.01119
ENSG00000183828	NUDT14	nudix (nucleoside diphosphate linked moiety X)-type motif 14	-1.65176	0.01171	0.01742	-1.19669	0.00168	0.00322
ENSG00000134531	EMP1	epithelial membrane protein 1	-1.65634	0.0046	0.01023	-1.28007	0.02107	0.02243
ENSG00000126562	WNK4	WNK lysine deficient protein kinase 4	-1.66555	0.03574	0.0357	-1.27045	0.0002	0.00065
ENSG00000213930	GALT	galactose-1-phosphate uridylyltransferase	-1.66786	0.02321	0.027	-1.17242	1e-05	7e-05
ENSG00000164976	KIAA1161	KIAA1161	-1.67714	0.00207	0.00658	-1.10722	0.02268	0.02372
ENSG00000185432	METTL7A	methyltransferase like 7A	-1.69232	0.00208	0.00656	-1.34323	0.00371	0.00588
ENSG00000156381	ANKRD9	ankyrin repeat domain 9	-1.71238	0.00019	0.00183	-1.25044	6e-05	0.00027
ENSG00000165475	CRYL1	crystallin, lambda 1	-1.72668	0.00044	0.00284	-1.45745	0	2e-05
ENSG00000164488	DACT2	dapper, antagonist of beta-catenin, homolog 2 (Xenopus laevis)	-1.73147	0.00056	0.00323	-1.24102	7e-05	0.00029
ENSG00000174943	KCTD13	potassium channel tetramerisation domain containing 13	-1.75078	0.00212	0.00662	-1.11663	0.00977	0.0124
ENSG00000042445	RETSAT	retinol saturase (all-trans-retinol 13,14-reductase)	-1.75564	0.00772	0.01363	-1.486	3e-05	0.00014
ENSG00000148600	CDHR1	cadherin-related family member 1	-1.75564	0.00868	0.01465	-1.31034	0.00019	0.00065
ENSG00000138660	AP1AR	adaptor-related protein complex 1 associated regulatory protein	-1.75808	3e-05	0.00092	-1.15066	0.00427	0.00655
ENSG00000163251	FZD5	frizzled family receptor 5	-1.75808	0.00137	0.00521	-1.3101	3e-05	0.00015
ENSG00000154822	PLCL2	phospholipase C-like 2	-1.78757	0.00497	0.01068	-1.21786	2e-05	0.00011
ENSG00000189221	MAOA	monoamine oxidase A	-1.79751	0.00257	0.0073	-1.56679	0	2e-05
ENSG00000111424	VDR	vitamin D (1,25- dihydroxyvitamin D3) receptor	-1.8226	0.00137	0.00522	-1.31509	2e-05	0.00014
ENSG00000121057	AKAP1	A kinase (PRKA) anchor protein 1	-1.82766	0.0002	0.00186	-1.22117	0.00362	0.00577
ENSG00000109814	UGDH	UDP-glucose 6-dehydrogenase	-1.84293	0.00136	0.00522	-1.3321	0.00017	0.00059
ENSG00000120256	LRP11	low density lipoprotein receptor-related protein 11	-1.84293	0.0011	0.00459	-1.10543	0.00285	0.00485
ENSG00000167280	ENGASE	endo-beta-N-acetylglucosaminidase	-1.84548	0.00094	0.00416	-1.24512	0.00034	0.00098
ENSG00000141959	PFKL	phosphofructokinase, liver	-1.85318	0.002	0.00648	-1.2417	0	5e-05
ENSG00000120915	EPHX2	epoxide hydrolase 2, cytoplasmic	-1.85832	0.00254	0.0073	-1.46657	2e-05	0.00012
ENSG00000186951	PPARA	peroxisome proliferator-activated receptor alpha	-1.86865	0.00999	0.01572	-1.20344	3e-05	0.00017
ENSG00000204219	TCEA3	transcription elongation factor A (SII), 3	-1.87644	0.00253	0.00729	-1.41683	0	4e-05
ENSG00000116833	NR5A2	nuclear receptor subfamily 5, group A, member 2	-1.87905	0.00642	0.01236	-1.27905	8e-05	0.00032
ENSG00000066248	NGEF	neuronal guanine nucleotide exchange factor	-1.88426	6e-05	0.00111	-1.26484	1e-05	7e-05
ENSG00000073737	DHRS9	dehydrogenase/reductase (SDR family) member 9	-1.88949	0.00137	0.00522	-1.23725	0.00875	0.0114
ENSG00000162852	CNST	consortin, connexin sorting protein	-1.88949	0.03195	0.03323	-1.15734	0.04797	0.04205
ENSG00000183048	SLC25A10	solute carrier family 25 (mitochondrial carrier; dicarboxylate transporter), member 10; mitochondrial ribosomal protein L12	-1.90792	0.00191	0.0063	-1.23343	0.00138	0.00278
ENSG00000001626	CFTR	cystic fibrosis transmembrane conductance regulator (ATP-binding cassette sub-family C, member 7)	-1.91587	0.00692	0.01289	-1.36692	1e-05	0.0001
ENSG00000104823	ECH1	enoyl CoA hydratase 1, peroxisomal	-1.92119	0.00031	0.00239	-1.25853	4e-05	0.0002
ENSG00000007062	PROM1	prominin 1	-1.93187	0.00396	0.00943	-1.2493	0.01145	0.014
ENSG00000165152	C9orf125	chromosome 9 open reading frame 125	-1.93724	0.00045	0.00287	-1.10676	0.01427	0.01673
ENSG00000161533	ACOX1	acyl-CoA oxidase 1, palmitoyl	-1.93992	0.00072	0.00363	-1.58719	2e-05	0.00011
ENSG00000104419	NDRG1	N-myc downstream regulated 1	-1.94261	0.00576	0.01154	-1.40673	0.00019	0.00064
ENSG00000132763	MMACHC	methylmalonic aciduria (cobalamin deficiency) cblC type, with homocystinuria	-2	0.0002	0.00186	-1.14075	0.00521	0.00764
ENSG00000164120	HPGD	hydroxyprostaglandin dehydrogenase 15-(NAD)	-2.00277	0.00144	0.00536	-1.40194	0.00088	0.002
ENSG00000078401	EDN1	endothelin 1	-2.00834	0.00041	0.00277	-1.27661	0.01207	0.01461
ENSG00000122126	OCRL	oculocerebrorenal syndrome of Lowe	-2.01112	0.00069	0.00355	-1.30024	0	2e-05
ENSG00000152785	BMP3	bone morphogenetic protein 3	-2.02511	0.0001	0.00138	-1.31445	3e-05	0.00018
ENSG00000148090	AUH	AU RNA binding protein/enoyl-CoA hydratase	-2.02792	6e-05	0.00112	-1.33591	1e-05	5e-05
ENSG00000004799	PDK4	pyruvate dehydrogenase kinase, isozyme 4	-2.03637	0.01822	0.02296	-1.45011	7e-05	0.00031
ENSG00000162545	CAMK2N1	calcium/calmodulin-dependent protein kinase II inhibitor 1	-2.0392	0.00082	0.00384	-1.47893	0.00031	0.00092
ENSG00000114859	CLCN2	chloride channel 2	-2.04486	0.00775	0.01366	-1.22322	0.0003	0.00092
ENSG00000036473	OTC	ornithine carbamoyltransferase	-2.05623	0.0006	0.00334	-1.63682	1e-05	7e-05
ENSG00000123240	OPTN	optineurin	-2.05908	0.00042	0.00275	-1.14026	0.02036	0.0219
ENSG00000121900	TMEM54	transmembrane protein 54	-2.0648	0.00017	0.00173	-1.17974	0.01154	0.01407
ENSG00000097021	ACOT7	acyl-CoA thioesterase 7	-2.08493	0.00071	0.00359	-1.20601	0.00193	0.0036
ENSG00000176532	PRR15	proline rich 15	-2.08782	0.00532	0.01106	-1.16646	0.00287	0.00486
ENSG00000106351	AGFG2	ArfGAP with FG repeats 2	-2.09652	1e-05	0.00042	-1.2677	1e-05	9e-05
ENSG00000002726	ABP1	amiloride binding protein 1 (amine oxidase (copper-containing))	-2.10235	3e-05	0.00086	-1.24093	0.00256	0.00447
ENSG00000152782	PANK1	pantothenate kinase 1	-2.11111	3e-05	0.00083	-1.20251	0.03383	0.03204
ENSG00000143416	SELENBP1	selenium binding protein 1	-2.12285	0.0033	0.00849	-2.08687	0	1e-05
ENSG00000071073	MGAT4A	mannosyl (alpha-1,3-)-glycoprotein beta-1,4-N-acetylglucosaminyltransferase, isozyme A	-2.13022	0.00087	0.00396	-1.14427	0.00138	0.00278
ENSG00000156284	CLDN8	claudin 8	-2.13465	0.00654	0.01247	-2.29702	0.0004	0.0011
ENSG00000106404	CLDN15	claudin 15	-2.15547	0.02008	0.02448	-1.73127	0	0
ENSG00000111863	C6orf105	chromosome 6 open reading frame 105	-2.20687	0.00059	0.0033	-1.16845	0.0193	0.02105
ENSG00000106853	PTGR1	prostaglandin reductase 1	-2.21914	2e-05	0.00084	-1.2942	0.00067	0.00163
ENSG00000176595	KBTBD11	kelch repeat and BTB (POZ) domain containing 11	-2.23457	0.00108	0.00458	-1.37587	0	4e-05
ENSG00000124839	RAB17	RAB17, member RAS oncogene family	-2.26577	3e-05	0.00089	-1.35812	3e-05	0.00015
ENSG00000087884	C11orf67	chromosome 11 open reading frame 67	-2.33593	0.00178	0.0061	-1.20852	0.0059	0.00837
ENSG00000115425	PECR	peroxisomal trans-2-enoyl-CoA reductase	-2.33918	0.00014	0.00159	-1.21384	0.00032	0.00093
ENSG00000130529	TRPM4	transient receptor potential cation channel, subfamily M, member 4	-2.34242	0.00017	0.00175	-1.28453	0.00018	0.00063
ENSG00000070019	GUCY2C	guanylate cyclase 2C (heat stable enterotoxin receptor)	-2.36199	0.00076	0.0037	-1.28026	1e-05	0.0001
ENSG00000197273	GUCA2A	guanylate cyclase activator 2A (guanylin)	-2.40161	0.00059	0.00331	-2.15294	0	3e-05
ENSG00000076344	RGS11	regulator of G-protein signaling 11	-2.41831	0.00245	0.00716	-1.2121	0.01017	0.01277
ENSG00000128311	TST	thiosulfate sulfurtransferase (rhodanese)	-2.41831	0.00437	0.00988	-1.22718	4e-05	0.00019
ENSG00000172831	CES2	carboxylesterase 2	-2.42167	0.00024	0.00202	-1.51206	1e-05	6e-05
ENSG00000104267	CA2	carbonic anhydrase II	-2.42503	0.0457	0.04208	-1.37801	1e-05	5e-05
ENSG00000112304	ACOT13	acyl-CoA thioesterase 13	-2.42503	0.00266	0.0074	-1.12764	0.0226	0.02365
ENSG00000123612	ACVR1C	activin A receptor, type IC	-2.44528	0.00152	0.00556	-1.10211	0.04381	0.03913
ENSG00000134240	HMGCS2	3-hydroxy-3-methylglutaryl-CoA synthase 2 (mitochondrial)	-2.48975	0.01274	0.0184	-3.45305	0	0
ENSG00000016391	CHDH	choline dehydrogenase	-2.62079	7e-05	0.00121	-1.17111	0.00017	0.00059
ENSG00000065154	OAT	ornithine aminotransferase	-2.65369	4e-05	0.00093	-1.12148	0.02088	0.02231
ENSG00000181061	HIGD1A	HIG1 hypoxia inducible domain family, member 1A	-2.70195	0.00077	0.00369	-1.18376	0.00144	0.00286
ENSG00000197448	GSTK1	glutathione S-transferase kappa 1	-2.70945	0	0.00022	-1.13209	0.00165	0.00319
ENSG00000164442	CITED2	Cbp/p300-interacting transactivator, with Glu/Asp-rich carboxy-terminal domain, 2	-2.77022	8e-05	0.00121	-1.11948	0.03073	0.02974
ENSG00000169271	HSPB3	heat shock 27kDa protein 3	-2.77022	2e-05	0.00079	-1.71207	0.00698	0.00952
ENSG00000213759	UGT2B11	UDP glucuronosyltransferase 2 family, polypeptide B11	-2.805	0.00809	0.01401	-1.58081	0.02837	0.02812
ENSG00000128309	MPST	mercaptopyruvate sulfurtransferase	-2.81279	0	0.00039	-1.53368	0	0
ENSG00000108187	PBLD	phenazine biosynthesis-like protein domain containing	-2.81669	0.0065	0.01243	-1.65134	1e-05	8e-05
ENSG00000116761	CTH	cystathionase (cystathionine gamma-lyase)	-3.05252	0.00019	0.00182	-1.13857	0.00712	0.00969
ENSG00000132170	PPARG	peroxisome proliferator-activated receptor gamma	-3.05252	2e-05	0.00083	-1.36234	0.00163	0.00314
ENSG00000174607	UGT8	UDP glycosyltransferase 8	-3.05675	0.00041	0.00276	-1.15872	0.00179	0.00339
ENSG00000143891	GALM	galactose mutarotase (aldose 1-epimerase)	-3.06099	0	0.00037	-1.16984	0.00097	0.00215
ENSG00000117592	PRDX6	peroxiredoxin 6	-3.08228	0.00123	0.00486	-1.36768	1e-05	9e-05
ENSG00000130055	GDPD2	glycerophosphodiester phosphodiesterase domain containing 2	-3.11234	0.00965	0.0154	-1.16751	0.00191	0.00356
ENSG00000135362	PRR5L	proline rich 5 like	-3.24901	0.00035	0.00251	-1.3323	2e-05	0.00012
ENSG00000008394	MGST1	microsomal glutathione S-transferase 1	-3.41054	0.00027	0.00219	-1.26551	5e-05	0.00025
ENSG00000127129	EDN2	endothelin 2	-3.50157	0.00085	0.00392	-1.30965	0.00067	0.00163
ENSG00000074416	MGLL	monoglyceride lipase	-3.96137	1e-05	0.00078	-1.371	7e-05	0.00031
ENSG00000012504	NR1H4	nuclear receptor subfamily 1, group H, member 4	-4.18144	0.0024	0.00707	-2.02408	0	0
ENSG00000167702	KIFC2	kinesin family member C2	-4.18724	0.00257	0.00729	-1.20352	0.00318	0.00523
ENSG00000133742	CA1	carbonic anhydrase I	-4.3289	0.00643	0.01235	-2.08113	0.0004	0.0011
ENSG00000145545	SRD5A1	steroid-5-alpha-reductase, alpha polypeptide 1 (3-oxo-5 alpha-steroid delta 4-dehydrogenase alpha 1)	-4.71089	5e-05	0.00098	-1.1289	0.00301	0.00502
ENSG00000133315	MACROD1	MACRO domain containing 1	-4.89056	0.0002	0.00186	-1.24367	8e-05	0.00035
ENSG00000174827	PDZK1	PDZ domain containing 1	-5.07005	0.00152	0.00556	-1.227	0.01936	0.0211
ENSG00000080493	SLC4A4	solute carrier family 4, sodium bicarbonate cotransporter, member 4	-5.49454	0.00074	0.00363	-1.67691	3e-05	0.00015
ENSG00000170439	METTL7B	methyltransferase like 7B	-6.23332	5e-05	0.00104	-1.76535	2e-05	0.00011
ENSG00000165092	ALDH1A1	aldehyde dehydrogenase 1 family, member A1	-9.65984	0	0.00041	-1.21509	0.01005	0.01266
ENSG00000178462	TUBAL3	tubulin, alpha-like 3	-9.95899	8e-05	0.0012	-1.50527	3e-05	0.00017
ENSG00000108511	HOXB6	homeobox B6	-11.6803	0	0.00037	-1.21972	0.01014	0.01274
ENSG00000186198	OSTBETA	organic solute transporter beta	-12.978	3e-05	0.00089	-1.82847	0	2e-05
ENSG00000120087	HOXB7	homeobox B7	-24.2851	0.00011	0.00145	-1.19714	0.00072	0.0017
ENSG00000163959	AC069257.9	organic solute transporter alpha	-27.9737	0.0002	0.00187	-3.86862	0	0
ENSG00000182271	TMIGD1	transmembrane and immunoglobulin domain containing 1	-29.9815	1e-05	0.00073	-2.13956	1e-05	5e-05
ENSG00000138669	PRKG2	protein kinase, cGMP-dependent, type II	-30.8671	0.00112	0.00464	-1.47865	0	3e-05

## Sheet: T12 - UC
Ensembl ID	GeneSymbol	GeneName	TNBS Fold Change	TNBS P-value	TNBS FDR	UC Fold Change	UC P-value	UC FDR
ENSG00000101842	VSIG1	V-set and immunoglobulin domain containing 1	17.4844	0.00022	0.00293	1.23607	0.00257	0.00447
ENSG00000196839	ADA	adenosine deaminase	8.11168	2e-05	0.00091	1.4354	0	5e-05
ENSG00000164070	HSPA4L	heat shock 70kDa protein 4-like	6.75521	0.0004	0.00392	1.12385	0.00241	0.00427
ENSG00000185499	MUC1	mucin 1, cell surface associated	6.39968	0.00081	0.00587	1.68344	0	1e-05
ENSG00000108821	COL1A1	collagen, type I, alpha 1	5.59446	2e-05	0.00091	1.71164	0	1e-05
ENSG00000162366	PDZK1IP1	PDZK1 interacting protein 1	5.29269	0.01221	0.03058	1.98791	0	1e-05
ENSG00000135046	ANXA1	annexin A1	5.07708	0.00073	0.00552	1.90288	0	3e-05
ENSG00000145423	SFRP2	secreted frizzled-related protein 2	4.96571	0.00288	0.01231	1.24025	0.00084	0.00194
ENSG00000175084	DES	desmin	4.2693	0.01572	0.03592	1.14748	0.0171	0.0193
ENSG00000196188	CTSE	cathepsin E	4.09539	1e-05	0.00075	1.57269	0	2e-05
ENSG00000157350	ST3GAL2	ST3 beta-galactoside alpha-2,3-sialyltransferase 2	4.01667	0.00041	0.00398	1.4077	0	0
ENSG00000149591	TAGLN	transgelin	3.85839	0.0186	0.04011	1.38833	0.00053	0.00136
ENSG00000138449	SLC40A1	solute carrier family 40 (iron-regulated transporter), member 1	3.79474	1e-05	0.00068	1.33711	0.00215	0.0039
ENSG00000149968	MMP3	matrix metallopeptidase 3 (stromelysin 1, progelatinase)	3.71664	0.0117	0.02956	3.32065	0	0
ENSG00000143537	ADAM15	ADAM metallopeptidase domain 15	3.25352	8e-05	0.00158	1.17044	0.00078	0.00182
ENSG00000109255	NMU	neuromedin U	3.24451	0.00094	0.00634	1.18776	0.01615	0.01849
ENSG00000164951	PDP1	pyruvate dehyrogenase phosphatase catalytic subunit 1	3.23104	0.01412	0.03338	1.24935	0	4e-05
ENSG00000196923	PDLIM7	PDZ and LIM domain 7 (enigma)	3.16894	0.0002	0.00283	1.48072	0	3e-05
ENSG00000139329	LUM	lumican	3.12098	0.00605	0.01938	1.54809	0.00043	0.00115
ENSG00000088386	SLC15A1	solute carrier family 15 (oligopeptide transporter), member 1	3.09084	0.00236	0.01085	1.11236	0.04067	0.03704
ENSG00000157514	TSC22D3	TSC22 domain family, member 3	3.07801	0.00089	0.00616	1.269	0.02218	0.02334
ENSG00000169908	TM4SF1	transmembrane 4 L six family member 1	2.99385	0.00038	0.0038	1.45853	1e-05	6e-05
ENSG00000168542	COL3A1	collagen, type III, alpha 1	2.9897	0.00297	0.0125	1.31168	0.00041	0.00111
ENSG00000187498	COL4A1	collagen, type IV, alpha 1	2.94037	5e-05	0.00141	1.6892	0	0
ENSG00000176014	TUBB6	tubulin, beta 6	2.89989	0.00106	0.00675	1.39942	0	0
ENSG00000167861	C17orf28	chromosome 17 open reading frame 28	2.83235	0.00072	0.00547	1.11572	0.0131	0.01569
ENSG00000102934	PLLP	plasmolipin	2.76638	0.00074	0.00556	1.31453	0.00108	0.00232
ENSG00000140274	DUOXA2	dual oxidase maturation factor 2	2.70195	0.02019	0.04223	3.87404	0	0
ENSG00000130635	COL5A1	collagen, type V, alpha 1	2.68701	0.00832	0.02359	1.25417	0.00025	0.00079
ENSG00000113083	LOX	lysyl oxidase	2.60268	0.00691	0.02097	1.12413	0.02288	0.02388
ENSG00000128591	FLNC	filamin C, gamma	2.59548	0.02244	0.04492	1.54134	6e-05	0.00028
ENSG00000163430	FSTL1	follistatin-like 1	2.54559	0.00669	0.0205	1.38982	0	4e-05
ENSG00000141526	SLC16A3	solute carrier family 16, member 3 (monocarboxylic acid transporter 4)	2.52801	0.03421	0.05961	1.22697	0.00208	0.00378
ENSG00000099194	SCD	stearoyl-CoA desaturase (delta-9-desaturase)	2.51926	0.00022	0.0029	1.67737	0.00015	0.00053
ENSG00000154096	THY1	Thy-1 cell surface antigen	2.50359	0.00832	0.02358	1.61833	0	2e-05
ENSG00000149564	ESAM	endothelial cell adhesion molecule	2.44189	0.0002	0.0028	1.11772	0.00996	0.01259
ENSG00000164692	COL1A2	collagen, type I, alpha 2	2.44189	0.00439	0.01627	1.81636	0	0
ENSG00000148175	STOM	stomatin	2.42839	0.00116	0.00707	1.39605	0.00113	0.0024
ENSG00000145936	KCNMB1	potassium large conductance calcium-activated channel, subfamily M, beta member 1	2.42167	0.0461	0.07257	1.21963	0.00557	0.00802
ENSG00000124107	SLPI	secretory leukocyte peptidase inhibitor	2.41831	0.03208	0.057	1.87453	0	1e-05
ENSG00000051523	CYBA	cytochrome b-245, alpha polypeptide	2.39828	7e-05	0.00155	1.13117	0.03421	0.03224
ENSG00000117114	LPHN2	latrophilin 2	2.39496	4e-05	0.00122	1.24455	8e-05	0.00033
ENSG00000126785	RHOJ	ras homolog gene family, member J	2.38502	0.00657	0.02024	1.13351	0.00196	0.00363
ENSG00000198855	FICD	FIC domain containing	2.37841	0.00214	0.01034	1.18051	0.00461	0.00697
ENSG00000116962	NID1	nidogen 1	2.3198	0.00938	0.02554	1.17829	0.00246	0.00433
ENSG00000213949	ITGA1	integrin, alpha 1	2.30058	0.00737	0.02188	1.19771	4e-05	0.00018
ENSG00000159339	PADI4	peptidyl arginine deiminase, type IV	2.29421	0.0001	0.00185	1.40604	2e-05	0.00011
ENSG00000136689	IL1RN	interleukin 1 receptor antagonist	2.27521	0.021	0.04326	1.40491	5e-05	0.00023
ENSG00000123689	G0S2	G0/G1switch 2	2.26891	0.00923	0.02521	1.20114	0.00055	0.0014
ENSG00000078098	FAP	fibroblast activation protein, alpha	2.247	0.0155	0.03565	1.46098	0	1e-05
ENSG00000166033	HTRA1	HtrA serine peptidase 1	2.23767	0.00418	0.01576	1.30729	1e-05	7e-05
ENSG00000198805	PNP	purine nucleoside phosphorylase	2.23148	2e-05	0.0009	1.23795	0.00176	0.00335
ENSG00000166923	GREM1	gremlin 1	2.22222	0.04864	0.07486	1.86228	2e-05	0.00011
ENSG00000204262	COL5A2	collagen, type V, alpha 2	2.12579	0.01296	0.03179	1.48654	0	1e-05
ENSG00000187513	GJA4	gap junction protein, alpha 4, 37kDa	2.12285	0.00104	0.00665	1.21106	0	3e-05
ENSG00000131459	GFPT2	glutamine-fructose-6-phosphate transaminase 2	2.11991	0.00013	0.00223	1.15275	0.00102	0.00223
ENSG00000136026	CKAP4	cytoskeleton-associated protein 4	2.10818	0.00036	0.00382	1.22711	0.00078	0.00181
ENSG00000161638	ITGA5	integrin, alpha 5 (fibronectin receptor, alpha polypeptide)	2.09943	0.00362	0.0143	1.51025	0	1e-05
ENSG00000073712	FERMT2	fermitin family member 2	2.09652	0.01289	0.03168	1.33949	1e-05	9e-05
ENSG00000069011	PITX1	paired-like homeodomain 1	2.08204	0.0142	0.03349	1.19313	0.01057	0.01316
ENSG00000132965	ALOX5AP	arachidonate 5-lipoxygenase-activating protein	2.07628	0.0007	0.00544	1.21948	0.04099	0.03725
ENSG00000152766	ANKRD22	ankyrin repeat domain 22	2.06766	6e-05	0.00145	1.62898	0	1e-05
ENSG00000153234	NR4A2	nuclear receptor subfamily 4, group A, member 2	2.0648	0.00556	0.01866	1.67406	0	3e-05
ENSG00000137033	IL33	interleukin 33	2.05053	0.00294	0.01241	1.44052	0.0001	0.00038
ENSG00000106333	PCOLCE	procollagen C-endopeptidase enhancer	2.0223	0.00762	0.02227	1.39229	2e-05	0.00013
ENSG00000125772	GPCPD1	glycerophosphocholine phosphodiesterase GDE1 homolog (S. cerevisiae)	2.0223	0.00422	0.01584	1.22786	1e-05	5e-05
ENSG00000164111	ANXA5	annexin A5	2.0223	0.00346	0.01389	1.37598	2e-05	0.00013
ENSG00000204291	COL15A1	collagen, type XV, alpha 1	1.99446	0.00138	0.00787	1.1896	0.00199	0.00366
ENSG00000004468	CD38	CD38 molecule	1.97794	0.00642	0.02002	1.71923	0	3e-05
ENSG00000174807	CD248	CD248 molecule, endosialin	1.9752	0.00135	0.00782	1.19124	0.00372	0.00589
ENSG00000115641	FHL2	four and a half LIM domains 2	1.967	0.00292	0.01237	1.29781	0.00039	0.00108
ENSG00000142156	COL6A1	collagen, type VI, alpha 1	1.93455	0.04024	0.06622	1.30517	6e-05	0.00026
ENSG00000133026	MYH10	myosin, heavy chain 10, non-muscle	1.92652	0.00663	0.02038	1.30327	0.00044	0.00118
ENSG00000035862	TIMP2	TIMP metallopeptidase inhibitor 2	1.91322	0.00551	0.01852	1.15226	0.02379	0.0246
ENSG00000165929	TC2N	tandem C2 domains, nuclear	1.90528	0.00011	0.00206	1.12105	0.0048	0.00715
ENSG00000129116	PALLD	palladin, cytoskeletal associated protein	1.90264	5e-05	0.0014	1.25884	0	0
ENSG00000171867	PRNP	prion protein	1.88949	0.01572	0.03595	1.15242	0.02671	0.02691
ENSG00000100196	KDELR3	KDEL (Lys-Asp-Glu-Leu) endoplasmic reticulum protein retention receptor 3	1.86865	0.00445	0.01636	1.80962	0	5e-05
ENSG00000151135	C12orf23	chromosome 12 open reading frame 23	1.8609	0.00252	0.01122	1.31845	2e-05	0.00011
ENSG00000142765	SYTL1	synaptotagmin-like 1	1.85575	4e-05	0.00123	1.14886	0.00615	0.00863
ENSG00000006327	TNFRSF12A	tumor necrosis factor receptor superfamily, member 12A	1.85318	0.00841	0.02367	1.43489	1e-05	8e-05
ENSG00000162745	OLFML2B	olfactomedin-like 2B	1.85318	0.01243	0.03094	1.33255	1e-05	6e-05
ENSG00000105971	CAV2	caveolin 2	1.84805	0.00718	0.02151	1.18917	0.00041	0.00112
ENSG00000115165	CYTIP	cytohesin 1 interacting protein	1.84805	0.00277	0.01197	1.27937	0.01568	0.01811
ENSG00000172602	RND1	Rho family GTPase 1	1.84805	0.0058	0.01912	1.33844	8e-05	0.00033
ENSG00000110799	VWF	von Willebrand factor	1.81504	0.0072	0.02154	1.41939	0	4e-05
ENSG00000153250	RBMS1	RNA binding motif, single stranded interacting protein 1	1.80751	0.00576	0.01907	1.18546	0.01106	0.01363
ENSG00000170955	PRKCDBP	protein kinase C, delta binding protein	1.805	0.01642	0.03716	1.28708	0.00021	0.00069
ENSG00000180817	PPA1	pyrophosphatase (inorganic) 1	1.805	0.00618	0.01959	1.25895	2e-05	0.0001
ENSG00000145860	RNF145	ring finger protein 145	1.77769	0.00027	0.00332	1.28734	0	3e-05
ENSG00000150630	VEGFC	vascular endothelial growth factor C	1.76786	0.00038	0.00384	1.14003	0.00062	0.00153
ENSG00000176485	PLA2G16	phospholipase A2, group XVI	1.76786	0.00078	0.00578	1.48884	1e-05	8e-05
ENSG00000163453	IGFBP7	insulin-like growth factor binding protein 7	1.75321	0.02559	0.04906	1.36548	0.00062	0.00153
ENSG00000197943	PLCG2	phospholipase C, gamma 2 (phosphatidylinositol-specific)	1.73628	0.01309	0.03203	1.18974	0.02866	0.02828
ENSG00000163638	ADAMTS9	ADAM metallopeptidase with thrombospondin type 1 motif, 9	1.73147	0.00973	0.02607	1.35492	0	4e-05
ENSG00000012779	ALOX5	arachidonate 5-lipoxygenase	1.7219	0.00532	0.01819	1.1972	0.01683	0.01907
ENSG00000141458	NPC1	Niemann-Pick disease, type C1	1.7219	5e-05	0.00129	1.15748	0.00348	0.00561
ENSG00000170312	CDK1	cyclin-dependent kinase 1	1.71951	0.0306	0.05539	1.14358	0.04527	0.04023
ENSG00000183508	FAM46C	family with sequence similarity 46, member C	1.70764	0.02519	0.0486	1.45421	2e-05	0.00012
ENSG00000091490	SEL1L3	sel-1 suppressor of lin-12-like 3 (C. elegans)	1.70527	0.00958	0.02584	1.14445	0.00443	0.00675
ENSG00000152022	LIX1L	Lix1 homolog (mouse)-like	1.70291	0.03963	0.06557	1.20182	0.00027	0.00083
ENSG00000166741	NNMT	nicotinamide N-methyltransferase	1.69349	0.00049	0.00448	1.33543	1e-05	9e-05
ENSG00000100298	APOBEC3H	apolipoprotein B mRNA editing enzyme, catalytic polypeptide-like 3H	1.68413	0.00046	0.00432	1.1364	0.00037	0.00104
ENSG00000164211	STARD4	StAR-related lipid transfer (START) domain containing 4	1.68179	0.00427	0.01597	1.10116	0.00465	0.00701
ENSG00000102265	TIMP1	TIMP metallopeptidase inhibitor 1	1.67946	0.0023	0.01063	1.97873	0	2e-05
ENSG00000169504	CLIC4	chloride intracellular channel 4	1.67946	0.00047	0.00433	1.19109	0.00499	0.00739
ENSG00000102024	PLS3	plastin 3	1.67714	0.00274	0.01188	1.38232	0	0
ENSG00000197548	ATG7	ATG7 autophagy related 7 homolog (S. cerevisiae)	1.66786	0.00107	0.00675	1.15661	0.00073	0.00173
ENSG00000084636	COL16A1	collagen, type XVI, alpha 1	1.65634	0.0253	0.04878	1.16008	0.0064	0.00887
ENSG00000159216	RUNX1	runt-related transcription factor 1	1.65634	0.00015	0.00241	1.13677	0.00163	0.00315
ENSG00000197265	GTF2E2	general transcription factor IIE, polypeptide 2, beta 34kDa	1.65634	0.00015	0.0024	1.17914	4e-05	0.00018
ENSG00000140931	CMTM3	CKLF-like MARVEL transmembrane domain containing 3	1.64262	0.03221	0.05717	1.20304	0.00442	0.00675
ENSG00000134817	APLNR	apelin receptor	1.63807	0.00657	0.02023	1.367	0	1e-05
ENSG00000144810	COL8A1	collagen, type VIII, alpha 1	1.63807	0.04837	0.07467	1.19475	0.0031	0.00514
ENSG00000159231	CBR3	carbonyl reductase 3	1.63807	0.00444	0.01635	1.50205	0	1e-05
ENSG00000119771	KLHL29	kelch-like 29 (Drosophila)	1.6358	0.0445	0.07122	1.21359	1e-05	8e-05
ENSG00000163479	SSR2	signal sequence receptor, beta (translocon-associated protein beta)	1.6358	0.00036	0.00379	1.14461	0.0005	0.00129
ENSG00000138119	MYOF	myoferlin	1.63354	0.00385	0.01488	1.24959	0.00818	0.01082
ENSG00000104723	TUSC3	tumor suppressor candidate 3	1.58447	0.00112	0.00692	1.35641	0.00025	0.0008
ENSG00000162174	ASRGL1	asparaginase like 1	1.58447	0.00029	0.00339	1.3426	0	2e-05
ENSG00000038427	VCAN	versican	1.57352	0.01449	0.03405	1.30646	0.00036	0.00102
ENSG00000110328	GALNTL4	UDP-N-acetyl-alpha-D-galactosamine:polypeptide N-acetylgalactosaminyltransferase-like 4	1.56917	0.00088	0.00619	1.13282	0.00273	0.00468
ENSG00000112977	DAP	death-associated protein	1.56917	0.00229	0.01063	1.19849	1e-05	9e-05
ENSG00000033170	FUT8	fucosyltransferase 8 (alpha (1,6) fucosyltransferase)	1.55617	0.00152	0.00832	1.39603	0	1e-05
ENSG00000179820	MYADM	myeloid-associated differentiation marker	1.55401	0.01926	0.04114	1.11395	0.00869	0.01137
ENSG00000138613	APH1B	anterior pharynx defective 1 homolog B (C. elegans)	1.55186	0.00532	0.01819	1.29931	2e-05	0.00013
ENSG00000002587	HS3ST1	heparan sulfate (glucosamine) 3-O-sulfotransferase 1	1.54756	0.00059	0.00489	1.13316	0.0023	0.00412
ENSG00000051620	HEBP2	heme binding protein 2	1.54756	0.0069	0.02095	1.13361	0.02155	0.02281
ENSG00000149781	FERMT3	fermitin family member 3	1.53688	0.0001	0.0019	1.10632	0.0379	0.035
ENSG00000169679	BUB1	budding uninhibited by benzimidazoles 1 homolog (yeast)	1.53688	0.01373	0.03285	1.16222	0.00991	0.01252
ENSG00000166579	NDEL1	nudE nuclear distribution gene E homolog (A. nidulans)-like 1	1.52414	0.00053	0.00464	1.13223	0.00124	0.00256
ENSG00000109861	CTSC	cathepsin C	1.50943	0.01828	0.03951	1.31404	0.00179	0.00339
ENSG00000123352	SPATS2	spermatogenesis associated, serine-rich 2	1.50943	0.00029	0.0034	1.11089	0.00663	0.00914
ENSG00000163191	S100A11	S100 calcium binding protein A11	1.50733	0.04022	0.06623	1.66578	0	0
ENSG00000189171	S100A13	S100 calcium binding protein A13	1.48041	0.00373	0.01463	1.1523	0.02672	0.02692
ENSG00000196189	SEMA4A	sema domain, immunoglobulin domain (Ig), transmembrane domain (TM) and short cytoplasmic domain, (semaphorin) 4A	1.46206	0.00195	0.00975	1.17105	0.01582	0.0182
ENSG00000123983	ACSL3	acyl-CoA synthetase long-chain family member 3	1.45196	0.00924	0.0252	1.17088	0.00202	0.0037
ENSG00000138180	CEP55	centrosomal protein 55kDa	1.45196	0.02741	0.05143	1.17551	0.00831	0.01093
ENSG00000164867	NOS3	nitric oxide synthase 3 (endothelial cell)	1.44794	0.0022	0.01052	1.25321	0.00021	0.00069
ENSG00000132744	ACY3	aspartoacylase (aminocyclase) 3	1.44393	6e-05	0.00145	1.11126	0.00369	0.00586
ENSG00000074695	LMAN1	lectin, mannose-binding, 1	1.43197	0.04037	0.06627	1.11573	0.02125	0.02258
ENSG00000169744	LDB2	LIM domain binding 2	1.43197	0.04158	0.06771	1.21598	4e-05	0.0002
ENSG00000182871	COL18A1	collagen, type XVIII, alpha 1	1.42405	0.0298	0.05443	1.32169	0.00028	0.00085
ENSG00000167552	TUBA1A	tubulin, alpha 1a	1.41912	0.00059	0.00491	1.15317	0.00392	0.00614
ENSG00000139974	SLC38A6	solute carrier family 38, member 6	1.41814	0.0246	0.048	1.12105	0.03267	0.03111
ENSG00000165609	NUDT5	nudix (nucleoside diphosphate linked moiety X)-type motif 5	1.41421	0.01192	0.02999	1.15523	0.00074	0.00176
ENSG00000203883	SOX18	SRY (sex determining region Y)-box 18	1.40639	0.01968	0.04164	1.49828	1e-05	5e-05
ENSG00000102401	ARMCX3	armadillo repeat containing, X-linked 3	1.40444	0.00209	0.01021	1.13873	0.00178	0.00338
ENSG00000180801	ARSJ	arylsulfatase family, member J	1.40056	0.00226	0.01058	1.12473	0.00104	0.00227
ENSG00000188157	AGRN	agrin	1.40056	0.03264	0.05762	1.14003	0.0052	0.00762
ENSG00000116285	ERRFI1	ERBB receptor feedback inhibitor 1	1.39862	0.03285	0.05789	1.29624	0.00101	0.00222
ENSG00000176978	DPP7	dipeptidyl-peptidase 7	1.38703	0.01069	0.02778	1.19041	0.01244	0.015
ENSG00000123989	CHPF	chondroitin polymerizing factor	1.37936	0.0102	0.02696	1.19181	3e-05	0.00015
ENSG00000114251	WNT5A	wingless-type MMTV integration site family, member 5A	1.37745	0.02677	0.0505	1.31294	1e-05	5e-05
ENSG00000109790	KLHL5	kelch-like 5 (Drosophila)	1.37554	0.0051	0.01772	1.52605	0	2e-05
ENSG00000176142	TMEM39A	transmembrane protein 39A	1.37554	0.02334	0.04615	1.12667	0.00014	0.00053
ENSG00000169228	RAB24	RAB24, member RAS oncogene family	1.37173	0.00959	0.02584	1.13367	0.00829	0.01092
ENSG00000173540	GMPPB	GDP-mannose pyrophosphorylase B	1.36983	0.01031	0.02717	1.19593	0.00091	0.00204
ENSG00000168374	ARF4	ADP-ribosylation factor 4	1.36794	0.00068	0.00533	1.31468	0	5e-05
ENSG00000239672	NME1	non-metastatic cells 1, protein (NM23A) expressed in	1.36604	0.0076	0.02227	1.21773	0.0095	0.01215
ENSG00000134851	TMEM165	transmembrane protein 165	1.3566	0.00319	0.0131	1.32635	0	0
ENSG00000079462	PAFAH1B3	platelet-activating factor acetylhydrolase 1b, catalytic subunit 3 (29kDa)	1.35097	0.02893	0.05331	1.10332	0.00929	0.01193
ENSG00000119655	NPC2	Niemann-Pick disease, type C2	1.35097	0.00043	0.00411	1.11801	0.0032	0.00525
ENSG00000114354	TFG	TRK-fused gene	1.33422	0.00055	0.00475	1.1947	0.04062	0.037
ENSG00000116157	GPX7	glutathione peroxidase 7	1.33053	0.02677	0.05048	1.40433	3e-05	0.00014
ENSG00000114353	GNAI2	guanine nucleotide binding protein (G protein), alpha inhibiting activity polypeptide 2	1.32501	0.00382	0.0148	1.19453	0.00498	0.00739
ENSG00000134684	YARS	tyrosyl-tRNA synthetase	1.32317	0.00171	0.00894	1.15395	0.00343	0.00553
ENSG00000002549	LAP3	leucine aminopeptidase 3	1.31585	0.00079	0.00581	1.3307	0	4e-05
ENSG00000130066	SAT1	spermidine/spermine N1-acetyltransferase 1	1.31221	0.00744	0.02195	1.13914	0.00059	0.00148
ENSG00000130779	CLIP1	CAP-GLY domain containing linker protein 1	1.31221	0.0204	0.04252	1.15012	0.00103	0.00225
ENSG00000099250	NRP1	neuropilin 1	1.31039	0.04393	0.07057	1.13815	0.00875	0.01139
ENSG00000216490	IFI30	interferon, gamma-inducible protein 30	1.31039	0.00486	0.01719	1.33749	0.00258	0.00448
ENSG00000133710	SPINK5	serine peptidase inhibitor, Kazal type 5	1.30949	0.00449	0.01642	2.101	0	3e-05
ENSG00000079332	SAR1A	SAR1 homolog A (S. cerevisiae)	1.30858	0.01296	0.0318	1.11809	0.01587	0.01825
ENSG00000092929	UNC13D	unc-13 homolog D (C. elegans)	1.30134	0.01162	0.02946	1.12904	0.00084	0.00194
ENSG00000184840	TMED9	transmembrane emp24 protein transport domain containing 9	1.30134	0.00175	0.00906	1.27132	8e-05	0.00035
ENSG00000040933	INPP4A	inositol polyphosphate-4-phosphatase, type I, 107kDa	1.29594	0.02932	0.05381	1.11058	0	3e-05
ENSG00000155660	PDIA4	protein disulfide isomerase family A, member 4	1.29594	0.01722	0.03809	1.23329	0.0003	0.0009
ENSG00000102316	MAGED2	melanoma antigen family D, 2	1.29415	0.00648	0.02009	1.1135	0.00185	0.00348
ENSG00000151929	BAG3	BCL2-associated athanogene 3	1.28699	0.01062	0.02766	1.3502	0	1e-05
ENSG00000166401	SERPINB8	serpin peptidase inhibitor, clade B (ovalbumin), member 8	1.28343	0.02304	0.04574	1.41065	2e-05	0.00011
ENSG00000128271	ADORA2A	adenosine A2a receptor	1.27987	0.03631	0.06188	1.18441	0.0009	0.00203
ENSG00000005810	MYCBP2	MYC binding protein 2	1.27279	0.02399	0.04704	1.16229	0.00826	0.0109
ENSG00000177464	GPR4	G protein-coupled receptor 4	1.27279	0.02957	0.05413	1.16971	2e-05	0.00011
ENSG00000164318	EGFLAM	EGF-like, fibronectin type III and laminin G domains	1.27103	0.01315	0.03205	1.34465	2e-05	0.00012
ENSG00000123562	MORF4L2	mortality factor 4 like 2	1.264	0.00195	0.00974	1.14273	0.00108	0.00232
ENSG00000136859	ANGPTL2	angiopoietin-like 2	1.2605	0.01553	0.03567	1.54183	0	5e-05
ENSG00000164938	TP53INP1	tumor protein p53 inducible nuclear protein 1	1.25701	0.04213	0.06832	1.1744	0.02004	0.02164
ENSG00000162695	SLC30A7	solute carrier family 30 (zinc transporter), member 7	1.25353	0.0044	0.01628	1.1608	0.00125	0.00258
ENSG00000127314	RAP1B	RAP1B, member of RAS oncogene family	1.2518	0.0034	0.01368	1.14148	0.01149	0.01403
ENSG00000115170	ACVR1	activin A receptor, type I	1.24833	0.03352	0.05885	1.3401	0	1e-05
ENSG00000145730	PAM	peptidylglycine alpha-amidating monooxygenase	1.24833	0.01007	0.02675	1.21773	0.00026	0.0008
ENSG00000039523	FAM65A	family with sequence similarity 65, member A	1.24315	0.00015	0.0024	1.24608	0.00176	0.00336
ENSG00000106105	GARS	glycyl-tRNA synthetase	1.23971	0.00074	0.00557	1.14526	0.01818	0.02012
ENSG00000121361	KCNJ8	potassium inwardly-rectifying channel, subfamily J, member 8	1.23971	0.02203	0.04452	1.25263	1e-05	6e-05
ENSG00000151553	FAM160B1	family with sequence similarity 160, member B1	1.23628	0.00408	0.01553	1.12764	0.0004	0.0011
ENSG00000164032	H2AFZ	H2A histone family, member Z	1.23456	0.00527	0.01813	1.13445	0.00554	0.00798
ENSG00000196715	VKORC1L1	vitamin K epoxide reductase complex, subunit 1-like 1	1.23114	0.02514	0.04855	1.21578	2e-05	0.00013
ENSG00000182827	ACBD3	acyl-CoA binding domain containing 3	1.21926	0.02642	0.05002	1.16057	3e-05	0.00014
ENSG00000067955	CBFB	core-binding factor, beta subunit	1.21588	0.01399	0.03319	1.15713	0.00259	0.0045
ENSG00000217555	CKLF	chemokine-like factor	1.21251	0.03473	0.06025	1.24626	0.00046	0.00122
ENSG00000168610	STAT3	signal transducer and activator of transcription 3 (acute-phase response factor)	1.21083	0.04394	0.07055	1.18925	0.00224	0.00404
ENSG00000106415	GLCCI1	glucocorticoid induced transcript 1	1.20832	0.03089	0.05558	1.22008	0	2e-05
ENSG00000198959	TGM2	transglutaminase 2 (C polypeptide, protein-glutamine-gamma-glutamyltransferase)	1.20247	0.02086	0.04323	1.74992	0	2e-05
ENSG00000081803	CADPS2	Ca++-dependent secretion activator 2	1.19416	0.01037	0.02729	1.1855	0.00032	0.00094
ENSG00000131725	WDR44	WD repeat domain 44	1.19416	0.04841	0.07469	1.26127	4e-05	0.00021
ENSG00000138768	USO1	USO1 vesicle docking protein homolog (yeast)	1.19086	0.03604	0.06158	1.12216	0.00108	0.00232
ENSG00000161036	LRWD1	leucine-rich repeats and WD repeat domain containing 1	1.19086	0.01983	0.0418	1.1179	0.00304	0.00507
ENSG00000185624	P4HB	prolyl 4-hydroxylase, beta polypeptide	1.19086	0.03699	0.06247	1.21763	0.00019	0.00065
ENSG00000114127	XRN1	5'-3' exoribonuclease 1	1.18921	0.03339	0.05868	1.14765	0.00593	0.00841
ENSG00000149485	FADS1	fatty acid desaturase 1	1.18263	0.029	0.05333	1.31597	1e-05	5e-05
ENSG00000143545	RAB13	RAB13, member RAS oncogene family	1.18099	0.04032	0.06626	1.15561	0.01293	0.01553
ENSG00000084070	SMAP2	small ArfGAP2	1.17446	0.01198	0.03012	1.2404	0.005	0.00739
ENSG00000101310	SEC23B	Sec23 homolog B (S. cerevisiae)	1.17446	0.02895	0.0533	1.16493	9e-05	0.00035
ENSG00000079950	STX7	syntaxin 7	1.17283	0.03608	0.06158	1.10708	0.00319	0.00524
ENSG00000167645	YIF1B	Yip1 interacting factor homolog B (S. cerevisiae)	1.17283	0.02012	0.04214	1.19718	8e-05	0.00034
ENSG00000128039	SRD5A3	steroid 5 alpha-reductase 3	1.16635	0.02036	0.04252	1.20276	0.0002	0.00068
ENSG00000142733	MAP3K6	mitogen-activated protein kinase kinase kinase 6	1.16635	0.03049	0.05532	1.32881	0	2e-05
ENSG00000172345	STARD5	StAR-related lipid transfer (START) domain containing 5	1.16635	0.02038	0.04253	1.13196	0.0023	0.00412
ENSG00000150403	TMCO3	transmembrane and coiled-coil domains 3	1.16473	0.03965	0.06556	1.1915	0.00063	0.00155
ENSG00000244038	DDOST	dolichyl-diphosphooligosaccharide--protein glycosyltransferase	1.16473	0.01888	0.04054	1.14335	0.00227	0.00409
ENSG00000164506	STXBP5	syntaxin binding protein 5 (tomosyn)	1.16096	0.00661	0.02032	1.13545	0.00379	0.00597
ENSG00000168701	TMEM208	transmembrane protein 208	1.15669	0.00032	0.0036	1.19274	7e-05	0.0003
ENSG00000154845	PPP4R1	protein phosphatase 4, regulatory subunit 1	1.14711	0.03697	0.06248	1.14761	0.00068	0.00164
ENSG00000099985	OSM	oncostatin M	1.14393	0.04504	0.07153	1.61635	0	1e-05
ENSG00000152749	GPR180	G protein-coupled receptor 180	1.14235	0.00501	0.01752	1.24685	5e-05	0.00024
ENSG00000163001	CCDC104	coiled-coil domain containing 104	1.14235	0.03114	0.05584	1.1654	3e-05	0.00015
ENSG00000163463	KRTCAP2	keratinocyte associated protein 2	1.14235	0.01153	0.02929	1.1498	0.00099	0.00218
ENSG00000117448	AKR1A1	aldo-keto reductase family 1, member A1 (aldehyde reductase)	1.14076	0.00204	0.01007	1.1083	0.00717	0.00972
ENSG00000033100	CHPF2	chondroitin polymerizing factor 2	1.13918	0.04506	0.07153	1.11989	0.00762	0.01018
ENSG00000165280	VCP	valosin containing protein	1.13603	0.0217	0.04422	1.1454	0.00124	0.00256
ENSG00000152147	GEMIN6	gem (nuclear organelle) associated protein 6	1.13446	0.03473	0.06022	1.11594	0.01181	0.01434
ENSG00000168301	KCTD6	potassium channel tetramerisation domain containing 6	1.13446	0.01677	0.03759	1.10455	0.03695	0.03429
ENSG00000188690	UROS	uroporphyrinogen III synthase	1.13288	0.0319	0.05691	1.12029	0.00368	0.00585
ENSG00000020129	NCDN	neurochondrin	1.12662	0.02783	0.05203	1.11534	6e-05	0.00025
ENSG00000169495	HTRA4	HtrA serine peptidase 4	1.12506	0.03262	0.05762	1.14169	0.00031	0.00093
ENSG00000118564	FBXL5	F-box and leucine-rich repeat protein 5	1.12194	0.01555	0.03568	1.1016	0.00396	0.0062
ENSG00000145817	YIPF5	Yip1 domain family, member 5	1.12039	0.04282	0.06922	1.1379	0.03444	0.03245
ENSG00000082153	BZW1	basic leucine zipper and W2 domains 1	1.10957	0.03583	0.06133	1.1095	0.02872	0.02832
ENSG00000139117	CPNE8	copine VIII	1.10957	0.01389	0.03309	1.14006	0.03004	0.02926
ENSG00000204370	SDHD	succinate dehydrogenase complex, subunit D, integral membrane protein	-1.10803	0.0349	0.06027	-1.17911	0.00062	0.00154
ENSG00000113851	CRBN	cereblon	-1.11574	0.0065	0.02012	-1.10839	0.01843	0.02034
ENSG00000096746	HNRNPH3	heterogeneous nuclear ribonucleoprotein H3 (2H9)	-1.12194	0.04323	0.06973	-1.22213	5e-05	0.00023
ENSG00000099795	NDUFB7	NADH dehydrogenase (ubiquinone) 1 beta subcomplex, 7, 18kDa	-1.13131	0.04836	0.07469	-1.13854	0.00492	0.0073
ENSG00000090266	NDUFB2	NADH dehydrogenase (ubiquinone) 1 beta subcomplex, 2, 8kDa	-1.13288	0.00281	0.01211	-1.11964	0.00748	0.01005
ENSG00000120029	C10orf76	chromosome 10 open reading frame 76	-1.13288	0.03565	0.06115	-1.15276	0.0009	0.00203
ENSG00000130312	MRPL34	mitochondrial ribosomal protein L34	-1.13288	0.00958	0.02585	-1.24641	2e-05	0.00013
ENSG00000106144	CASP2	caspase 2, apoptosis-related cysteine peptidase	-1.13446	0.02791	0.05211	-1.12456	0.00195	0.00363
ENSG00000004961	HCCS	holocytochrome c synthase	-1.14076	0.02698	0.05077	-1.15007	0.00435	0.00666
ENSG00000135093	USP30	ubiquitin specific peptidase 30	-1.14076	0.01332	0.03232	-1.20476	1e-05	6e-05
ENSG00000136143	SUCLA2	succinate-CoA ligase, ADP-forming, beta subunit	-1.14076	0.03294	0.058	-1.14029	0.00396	0.0062
ENSG00000169375	SIN3A	SIN3 homolog A, transcription regulator (yeast)	-1.14393	0.0495	0.07577	-1.12766	0.00025	0.00078
ENSG00000067829	IDH3G	isocitrate dehydrogenase 3 (NAD+) gamma	-1.14552	0.01435	0.03377	-1.15799	0.00086	0.00198
ENSG00000148308	GTF3C5	general transcription factor IIIC, polypeptide 5, 63kDa	-1.14711	0.03908	0.06487	-1.16654	0.00475	0.00711
ENSG00000131061	ZNF341	zinc finger protein 341	-1.1479	0.00898	0.02478	-1.12484	0.0182	0.02013
ENSG00000101365	IDH3B	isocitrate dehydrogenase 3 (NAD+) beta	-1.16151	0.00909	0.02497	-1.1521	0.00013	0.00048
ENSG00000050405	LIMA1	LIM domain and actin binding 1	-1.16312	0.02433	0.04755	-1.25277	0.00028	0.00086
ENSG00000163624	CDS1	CDP-diacylglycerol synthase (phosphatidate cytidylyltransferase) 1	-1.16312	0.02893	0.05334	-1.17089	0.01747	0.01956
ENSG00000052841	TTC17	tetratricopeptide repeat domain 17	-1.16635	0.03045	0.05528	-1.21512	0.00031	0.00092
ENSG00000105357	MYH14	myosin, heavy chain 14, non-muscle	-1.16797	0.03461	0.06014	-1.15172	0.04506	0.04008
ENSG00000171174	RBKS	ribokinase	-1.16959	0.00581	0.01911	-1.33759	9e-05	0.00035
ENSG00000187164	KIAA1598	KIAA1598	-1.16959	0.0402	0.06624	-1.11599	0.00587	0.00835
ENSG00000007168	PAFAH1B1	platelet-activating factor acetylhydrolase 1b, regulatory subunit 1 (45kDa)	-1.17446	0.03536	0.06082	-1.14737	0.00034	0.00098
ENSG00000169692	AGPAT2	1-acylglycerol-3-phosphate O-acyltransferase 2 (lysophosphatidic acid acyltransferase, beta)	-1.17936	0.04984	0.0761	-1.20187	0.0399	0.03649
ENSG00000074582	BCS1L	BCS1-like (S. cerevisiae)	-1.18099	0.04454	0.07125	-1.10091	0.00049	0.00128
ENSG00000104413	ESRP1	epithelial splicing regulatory protein 1	-1.18099	0.0125	0.03104	-1.24721	0.00099	0.00219
ENSG00000162813	BPNT1	3'(2'), 5'-bisphosphate nucleotidase 1	-1.18099	0.04618	0.07263	-1.22825	0.00181	0.00341
ENSG00000099994	SUSD2	sushi domain containing 2	-1.18263	0.00618	0.01958	-1.10642	0.04569	0.0405
ENSG00000007923	DNAJC11	DnaJ (Hsp40) homolog, subfamily C, member 11	-1.18427	0.00733	0.02177	-1.1171	0.00416	0.00643
ENSG00000164967	C9orf23	chromosome 9 open reading frame 23	-1.18427	0.0204	0.04254	-1.16854	9e-05	0.00037
ENSG00000154889	MPPE1	metallophosphoesterase 1	-1.18591	0.0292	0.05367	-1.13645	0.00085	0.00194
ENSG00000127948	POR	P450 (cytochrome) oxidoreductase	-1.19086	0.00891	0.02468	-1.17256	0.00039	0.00108
ENSG00000196177	ACADSB	acyl-CoA dehydrogenase, short/branched chain	-1.19086	0.03085	0.05555	-1.11819	0.0005	0.0013
ENSG00000104870	FCGRT	Fc fragment of IgG, receptor, transporter, alpha	-1.19416	0.00196	0.00976	-1.40896	0	4e-05
ENSG00000137992	DBT	dihydrolipoamide branched chain transacylase E2	-1.19582	0.04067	0.06668	-1.10715	0.00086	0.00197
ENSG00000168350	DEGS2	degenerative spermatocyte homolog 2, lipid desaturase (Drosophila)	-1.19582	0.00038	0.00384	-1.12256	0.00306	0.0051
ENSG00000103174	NAGPA	N-acetylglucosamine-1-phosphodiester alpha-N-acetylglucosaminidase	-1.19914	0.04174	0.06791	-1.15459	0.00032	0.00094
ENSG00000147955	SIGMAR1	sigma non-opioid intracellular receptor 1	-1.19914	0.01718	0.03808	-1.10803	0.00766	0.01022
ENSG00000167306	MYO5B	myosin VB	-1.19914	0.03321	0.05841	-1.17769	0.01343	0.01596
ENSG00000131771	PPP1R1B	protein phosphatase 1, regulatory (inhibitor) subunit 1B	-1.19997	0.0079	0.02273	-1.41861	1e-05	8e-05
ENSG00000147202	DIAPH2	diaphanous homolog 2 (Drosophila)	-1.20247	0.04379	0.07053	-1.11209	0.00406	0.00631
ENSG00000163293	NIPAL1	NIPA-like domain containing 1	-1.20247	0.01269	0.03135	-1.27462	0.00479	0.00715
ENSG00000110871	COQ5	coenzyme Q5 homolog, methyltransferase (S. cerevisiae)	-1.20414	0.02668	0.0504	-1.17935	0	4e-05
ENSG00000171100	MTM1	myotubularin 1	-1.20581	0.00125	0.00747	-1.15369	0.02874	0.02833
ENSG00000099977	DDT	D-dopachrome tautomerase	-1.20748	0.03487	0.06028	-1.13706	0.0189	0.02074
ENSG00000166145	SPINT1	serine peptidase inhibitor, Kunitz type 1	-1.20748	0.02136	0.0438	-1.32128	0.00089	0.00202
ENSG00000170425	ADORA2B	adenosine A2b receptor	-1.21251	0.00769	0.02242	-1.16115	0.01324	0.01578
ENSG00000100347	SAMM50	sorting and assembly machinery component 50 homolog (S. cerevisiae)	-1.21419	0.00024	0.0031	-1.12162	0.00138	0.00278
ENSG00000176472	ZNF575	zinc finger protein 575	-1.21419	0.02538	0.04883	-1.11971	0.00576	0.00823
ENSG00000009830	POMT2	protein-O-mannosyltransferase 2	-1.21757	0.00826	0.02346	-1.12571	0.00027	0.00083
ENSG00000163541	SUCLG1	succinate-CoA ligase, alpha subunit	-1.21757	0.00308	0.0128	-1.23552	2e-05	0.00013
ENSG00000165678	GHITM	growth hormone inducible transmembrane protein	-1.21757	0.01662	0.03747	-1.10442	0.00271	0.00466
ENSG00000140598	EFTUD1	elongation factor Tu GTP binding domain containing 1	-1.21841	0.03083	0.05561	-1.14377	0.00059	0.00148
ENSG00000139405	C12orf52	chromosome 12 open reading frame 52	-1.22095	0.0027	0.01181	-1.10266	0.00259	0.00449
ENSG00000180745	CLRN3	clarin 3	-1.22264	0.00059	0.00491	-1.10774	0.02738	0.0274
ENSG00000162817	C1orf115	chromosome 1 open reading frame 115	-1.22434	0.0455	0.07192	-1.49083	0.00014	0.0005
ENSG00000154174	TOMM70A	translocase of outer mitochondrial membrane 70 homolog A (S. cerevisiae)	-1.22603	0.00241	0.01094	-1.10169	0.01022	0.01283
ENSG00000100889	PCK2	phosphoenolpyruvate carboxykinase 2 (mitochondrial)	-1.22944	0.02955	0.05416	-1.26381	5e-05	0.00024
ENSG00000105755	ETHE1	ethylmalonic encephalopathy 1	-1.23285	0.00052	0.00459	-1.29883	0.00039	0.00107
ENSG00000137648	TMPRSS4	transmembrane protease, serine 4	-1.23456	0.02153	0.044	-1.15382	0.00541	0.00785
ENSG00000144677	CTDSPL	CTD (carboxy-terminal domain, RNA polymerase II, polypeptide A) small phosphatase-like	-1.23456	0.035	0.06038	-1.26616	2e-05	0.00013
ENSG00000088256	GNA11	guanine nucleotide binding protein (G protein), alpha 11 (Gq class)	-1.23628	0.04956	0.07582	-1.46352	0.0001	0.00038
ENSG00000167792	NDUFV1	NADH dehydrogenase (ubiquinone) flavoprotein 1, 51kDa	-1.23628	0.0048	0.01709	-1.14136	0.00025	0.00079
ENSG00000084754	HADHA	hydroxyacyl-CoA dehydrogenase/3-ketoacyl-CoA thiolase/enoyl-CoA hydratase (trifunctional protein), alpha subunit	-1.23799	0.04686	0.07333	-1.21494	9e-05	0.00035
ENSG00000169957	ZNF768	zinc finger protein 768	-1.23799	0.00776	0.02246	-1.10189	0.00638	0.00885
ENSG00000213672	NCKIPSD	NCK interacting protein with SH3 domain	-1.23799	0.0336	0.05892	-1.16243	0.00124	0.00257
ENSG00000184481	FOXO4	forkhead box O4	-1.23971	0.02328	0.04606	-1.25502	0.0017	0.00326
ENSG00000154229	PRKCA	protein kinase C, alpha	-1.24143	0.02568	0.0492	-1.1108	0.00899	0.01166
ENSG00000172663	TMEM134	transmembrane protein 134	-1.24143	0.0053	0.01818	-1.11534	0.00292	0.00491
ENSG00000186350	RXRA	retinoid X receptor, alpha	-1.24143	0.02742	0.05141	-1.30461	2e-05	0.00011
ENSG00000138029	HADHB	hydroxyacyl-CoA dehydrogenase/3-ketoacyl-CoA thiolase/enoyl-CoA hydratase (trifunctional protein), beta subunit	-1.24487	0.02413	0.04723	-1.2318	0.00019	0.00065
ENSG00000163882	POLR2H	polymerase (RNA) II (DNA directed) polypeptide H	-1.24487	0.00593	0.01927	-1.15469	2e-05	0.00013
ENSG00000169189	NSMCE1	non-SMC element 1 homolog (S. cerevisiae)	-1.24487	0.00226	0.01061	-1.10148	0.03122	0.03012
ENSG00000148730	EIF4EBP2	eukaryotic translation initiation factor 4E binding protein 2	-1.2466	0.03615	0.06167	-1.28365	0.0001	0.0004
ENSG00000156502	SUPV3L1	suppressor of var1, 3-like 1 (S. cerevisiae)	-1.2466	0.04196	0.06812	-1.11582	0.00159	0.0031
ENSG00000129473	BCL2L2	BCL2-like 2	-1.24833	0.01015	0.02688	-1.15045	0.00116	0.00244
ENSG00000106078	COBL	cordon-bleu homolog (mouse)	-1.25527	0.01	0.02659	-1.33601	0.00014	0.0005
ENSG00000167130	DOLPP1	dolichyl pyrophosphate phosphatase 1	-1.25527	0.00587	0.01922	-1.20577	4e-05	0.00019
ENSG00000106524	ANKMY2	ankyrin repeat and MYND domain containing 2	-1.25701	0.00971	0.02602	-1.17691	3e-05	0.00016
ENSG00000136205	TNS3	tensin 3	-1.25701	0.00768	0.02241	-1.11125	0.03301	0.03141
ENSG00000178741	COX5A	cytochrome c oxidase subunit Va	-1.25701	0.01311	0.03202	-1.12891	0.00053	0.00137
ENSG00000105516	DBP	D site of albumin promoter (albumin D-box) binding protein	-1.26576	0.00965	0.02595	-1.14538	0.00238	0.00422
ENSG00000125850	OVOL2	ovo-like 2 (Drosophila)	-1.26751	0.01642	0.03718	-1.24792	9e-05	0.00038
ENSG00000082146	STRADB	STE20-related kinase adaptor beta	-1.26927	0.00941	0.02561	-1.35869	0	2e-05
ENSG00000164488	DACT2	dapper, antagonist of beta-catenin, homolog 2 (Xenopus laevis)	-1.26927	0.01494	0.03485	-1.24102	7e-05	0.00029
ENSG00000172939	OXSR1	oxidative-stress responsive 1	-1.2781	0.0305	0.05528	-1.15106	0.00057	0.00144
ENSG00000093167	LRRFIP2	leucine rich repeat (in FLII) interacting protein 2	-1.27987	0.01746	0.03837	-1.35707	0.00019	0.00064
ENSG00000178075	GRAMD1C	GRAM domain containing 1C	-1.27987	0.00715	0.02148	-1.12235	0.04306	0.03863
ENSG00000104964	AES	amino-terminal enhancer of split	-1.28343	0.0039	0.015	-1.14991	0.00478	0.00715
ENSG00000215021	PHB2	prohibitin 2	-1.28343	0.02536	0.04883	-1.14448	0.00237	0.00421
ENSG00000070214	SLC44A1	solute carrier family 44, member 1	-1.28521	0.02978	0.05442	-1.25136	2e-05	0.00012
ENSG00000140983	RHOT2	ras homolog gene family, member T2	-1.29056	0.02721	0.05114	-1.10066	0.01606	0.0184
ENSG00000079739	PGM1	phosphoglucomutase 1	-1.29235	0.01124	0.02882	-1.34195	0	2e-05
ENSG00000117118	SDHB	succinate dehydrogenase complex, subunit B, iron sulfur (Ip)	-1.29235	0.0001	0.0019	-1.13485	0.0015	0.00295
ENSG00000131828	PDHA1	pyruvate dehydrogenase (lipoamide) alpha 1	-1.29235	0.00457	0.01665	-1.19371	0.00032	0.00094
ENSG00000197355	UAP1L1	UDP-N-acteylglucosamine pyrophosphorylase 1-like 1	-1.29415	0.012	0.03015	-1.14728	0.00142	0.00283
ENSG00000111424	VDR	vitamin D (1,25- dihydroxyvitamin D3) receptor	-1.29594	0.02196	0.04448	-1.31509	2e-05	0.00014
ENSG00000140386	SCAPER	S-phase cyclin A-associated protein in the ER	-1.29594	0.00128	0.00758	-1.38324	0	0
ENSG00000141385	AFG3L2	AFG3 ATPase family gene 3-like 2 (S. cerevisiae)	-1.29594	0.01558	0.03566	-1.23746	1e-05	9e-05
ENSG00000165802	NELF	nasal embryonic LHRH factor	-1.29774	0.02646	0.05005	-1.11526	0.04172	0.03776
ENSG00000245848	CEBPA	CCAAT/enhancer binding protein (C/EBP), alpha	-1.29774	0.00319	0.01308	-1.23486	0.0001	0.00038
ENSG00000139722	VPS37B	vacuolar protein sorting 37 homolog B (S. cerevisiae)	-1.29954	0.00984	0.02627	-1.16369	0.00207	0.00378
ENSG00000155850	SLC26A2	solute carrier family 26 (sulfate transporter), member 2	-1.30315	0.02711	0.05099	-1.84227	0	4e-05
ENSG00000167969	ECI1	enoyl-CoA delta isomerase 1	-1.30315	0.04396	0.07054	-1.17917	0.0006	0.0015
ENSG00000198160	MIER1	mesoderm induction early response 1 homolog (Xenopus laevis)	-1.30495	0.01995	0.0419	-1.23721	4e-05	0.00018
ENSG00000005882	PDK2	pyruvate dehydrogenase kinase, isozyme 2	-1.30677	0.00132	0.00771	-1.32085	0	4e-05
ENSG00000125124	BBS2	Bardet-Biedl syndrome 2	-1.30677	0.01652	0.03731	-1.14222	0.00374	0.0059
ENSG00000114650	SCAP	SREBF chaperone	-1.30858	0.00393	0.01505	-1.20872	0	3e-05
ENSG00000135778	NTPCR	nucleoside-triphosphatase, cancer-related	-1.31039	0.00787	0.02265	-1.12868	0.03406	0.03218
ENSG00000090776	EFNB1	ephrin-B1	-1.31585	0.00472	0.01693	-1.13007	0.00148	0.00291
ENSG00000141738	GRB7	growth factor receptor-bound protein 7	-1.31585	0.02492	0.04831	-1.11473	0.02425	0.02492
ENSG00000105135	ILVBL	ilvB (bacterial acetolactate synthase)-like	-1.31768	0.03781	0.06332	-1.23004	0	1e-05
ENSG00000164972	C9orf24	chromosome 9 open reading frame 24	-1.31951	0.02179	0.04433	-1.26266	0.0012	0.0025
ENSG00000182979	MTA1	metastasis associated 1	-1.32501	0.01397	0.03321	-1.10067	0.00117	0.00247
ENSG00000101473	ACOT8	acyl-CoA thioesterase 8	-1.33053	0.01376	0.03288	-1.20333	2e-05	0.00011
ENSG00000148700	ADD3	adducin 3 (gamma)	-1.33053	0.01762	0.03869	-1.39891	0	4e-05
ENSG00000103264	FBXO31	F-box protein 31	-1.33422	0.0257	0.0492	-1.11361	0.00233	0.00416
ENSG00000187091	PLCD1	phospholipase C, delta 1	-1.33607	0.02335	0.04615	-1.47945	0	1e-05
ENSG00000177054	ZDHHC13	zinc finger, DHHC-type containing 13	-1.33978	0.0325	0.05748	-1.10789	0.02062	0.02207
ENSG00000132849	INADL	InaD-like (Drosophila)	-1.3435	0.00226	0.01061	-1.21862	8e-05	0.00035
ENSG00000138617	PARP16	poly (ADP-ribose) polymerase family, member 16	-1.34537	0.0082	0.02337	-1.14389	0.00045	0.00118
ENSG00000100075	SLC25A1	solute carrier family 25 (mitochondrial carrier; citrate transporter), member 1	-1.35097	0.00045	0.00422	-1.16032	0.0018	0.0034
ENSG00000138796	HADH	hydroxyacyl-CoA dehydrogenase	-1.35097	0.0105	0.02757	-1.25895	5e-05	0.00023
ENSG00000141098	GFOD2	glucose-fructose oxidoreductase domain containing 2	-1.35097	0.00227	0.01059	-1.17095	0.00952	0.01216
ENSG00000163235	TGFA	transforming growth factor, alpha	-1.35472	0.01216	0.03047	-1.34527	2e-05	0.00011
ENSG00000121691	CAT	catalase	-1.3566	0.01378	0.03291	-1.2297	0.01378	0.01629
ENSG00000250479	CHCHD10	coiled-coil-helix-coiled-coil-helix domain containing 10	-1.35849	6e-05	0.00146	-1.27295	0	5e-05
ENSG00000072778	ACADVL	acyl-CoA dehydrogenase, very long chain	-1.36226	0.00025	0.00317	-1.19611	0.00465	0.00701
ENSG00000151623	NR3C2	nuclear receptor subfamily 3, group C, member 2	-1.36226	0.0078	0.02255	-1.24674	0.00052	0.00135
ENSG00000188186	C7orf59	chromosome 7 open reading frame 59	-1.36415	0.03285	0.05786	-1.32112	1e-05	6e-05
ENSG00000135953	MFSD9	major facilitator superfamily domain containing 9	-1.36794	0.00697	0.02112	-1.19959	0.00031	0.00092
ENSG00000156521	TYSND1	trypsin domain containing 1	-1.36794	0.00597	0.0193	-1.14507	0.00083	0.00191
ENSG00000176894	PXMP2	peroxisomal membrane protein 2, 22kDa	-1.37364	0.00574	0.01904	-1.6341	0	1e-05
ENSG00000072201	LNX1	ligand of numb-protein X 1	-1.37745	0.00882	0.02448	-1.1242	0.00512	0.00753
ENSG00000075945	KIFAP3	kinesin-associated protein 3	-1.37936	0.00018	0.00264	-1.2538	1e-05	5e-05
ENSG00000198189	HSD17B11	hydroxysteroid (17-beta) dehydrogenase 11	-1.37936	0.00141	0.0079	-1.31928	0.00086	0.00197
ENSG00000159199	ATP5G1	ATP synthase, H+ transporting, mitochondrial Fo complex, subunit C1 (subunit 9)	-1.38032	0.00617	0.0196	-1.33347	0.00175	0.00334
ENSG00000019144	PHLDB1	pleckstrin homology-like domain, family B, member 1	-1.38127	0.01121	0.02882	-1.14487	0.0028	0.00478
ENSG00000080031	PTPRH	protein tyrosine phosphatase, receptor type, H	-1.38127	0.04212	0.06833	-1.21124	0.01719	0.01936
ENSG00000170088	TMEM192	transmembrane protein 192	-1.38703	0.00677	0.0207	-1.2226	7e-05	0.00029
ENSG00000243989	ACY1	aminoacylase 1	-1.38703	0.00323	0.01317	-1.3087	0.00015	0.00055
ENSG00000153879	CEBPG	CCAAT/enhancer binding protein (C/EBP), gamma	-1.38896	0.04533	0.07176	-1.13347	0.00538	0.00782
ENSG00000100784	RPS6KA5	ribosomal protein S6 kinase, 90kDa, polypeptide 5	-1.39088	0.0082	0.02337	-1.12527	0.01922	0.02099
ENSG00000174567	GOLT1A	golgi transport 1A	-1.39088	0.00965	0.02593	-1.45856	0.00013	0.00048
ENSG00000159842	ABR	active BCR-related gene	-1.39281	2e-05	0.00086	-1.3205	0	1e-05
ENSG00000114779	ABHD14B	abhydrolase domain containing 14B	-1.39474	0.00095	0.00641	-1.11602	0.00353	0.00566
ENSG00000065717	TLE2	transducin-like enhancer of split 2 (E(sp1) homolog, Drosophila)	-1.39668	0.00621	0.01961	-1.30801	0.00034	0.00098
ENSG00000103876	FAH	fumarylacetoacetate hydrolase (fumarylacetoacetase)	-1.39668	0.0008	0.00586	-1.13575	0.00202	0.0037
ENSG00000126562	WNK4	WNK lysine deficient protein kinase 4	-1.39668	0.00759	0.02228	-1.27045	0.0002	0.00065
ENSG00000006042	TMEM98	transmembrane protein 98	-1.39862	3e-05	0.00099	-1.29112	3e-05	0.00014
ENSG00000160972	PPP1R16A	protein phosphatase 1, regulatory subunit 16A	-1.39862	0.00537	0.01823	-1.19197	0.00138	0.00278
ENSG00000013364	MVP	major vault protein	-1.40056	0.0237	0.04658	-1.22652	0.00031	0.00093
ENSG00000135503	ACVR1B	activin A receptor, type IB	-1.40056	0.00932	0.02539	-1.27616	0.00019	0.00065
ENSG00000136270	TBRG4	transforming growth factor beta regulator 4	-1.40444	0.00011	0.00207	-1.17173	0.00067	0.00163
ENSG00000106665	CLIP2	CAP-GLY domain containing linker protein 2	-1.40834	0.0012	0.00721	-1.22746	0.00019	0.00064
ENSG00000006695	COX10	COX10 homolog, cytochrome c oxidase assembly protein, heme A: farnesyltransferase (yeast)	-1.41225	0.00062	0.00503	-1.11914	0.00423	0.00651
ENSG00000145439	CBR4	carbonyl reductase 4	-1.41225	0.00208	0.01019	-1.19291	0.00109	0.00233
ENSG00000042980	ADAM28	ADAM metallopeptidase domain 28	-1.41618	0.00771	0.02241	-1.15819	0.00204	0.00374
ENSG00000149474	CSRP2BP	CSRP2 binding protein	-1.42011	0.001	0.0065	-1.11435	0.00122	0.00253
ENSG00000095321	CRAT	carnitine O-acetyltransferase	-1.42208	0.00952	0.0258	-1.22867	0.00108	0.00232
ENSG00000141736	ERBB2	v-erb-b2 erythroblastic leukemia viral oncogene homolog 2, neuro/glioblastoma derived oncogene homolog (avian)	-1.42405	0.00442	0.01635	-1.41557	1e-05	7e-05
ENSG00000133135	RNF128	ring finger protein 128	-1.428	0.04238	0.06865	-1.18212	0.01697	0.01918
ENSG00000157111	TMEM171	transmembrane protein 171	-1.42998	0.01246	0.03097	-1.50009	5e-05	0.00025
ENSG00000204991	SPIRE2	spire homolog 2 (Drosophila)	-1.42998	0.00027	0.00332	-1.45233	1e-05	9e-05
ENSG00000172890	NADSYN1	NAD synthetase 1	-1.43197	0.00089	0.00617	-1.17865	9e-05	0.00036
ENSG00000066248	NGEF	neuronal guanine nucleotide exchange factor	-1.43396	0.00814	0.02324	-1.26484	1e-05	7e-05
ENSG00000197045	GMFB	glia maturation factor, beta	-1.43794	0.01786	0.03889	-1.14894	0.00158	0.00308
ENSG00000144354	CDCA7	cell division cycle associated 7	-1.43993	0.00538	0.01821	-1.22399	0.00077	0.0018
ENSG00000160746	ANO10	anoctamin 10	-1.43993	2e-05	0.00088	-1.34408	0	0
ENSG00000170545	SMAGP	small cell adhesion glycoprotein	-1.44393	0.02239	0.04488	-1.16854	0.00605	0.00854
ENSG00000100417	PMM1	phosphomannomutase 1	-1.44593	0.00133	0.00773	-1.42388	0	3e-05
ENSG00000178718	RPP25	ribonuclease P/MRP 25kDa subunit	-1.45196	0.00142	0.00796	-1.1856	0.00176	0.00335
ENSG00000168765	GSTM4	glutathione S-transferase mu 4	-1.45599	0.00574	0.01904	-1.10386	0.01792	0.0199
ENSG00000006611	USH1C	Usher syndrome 1C (autosomal recessive, severe)	-1.45801	0.00161	0.00863	-1.23257	0.00031	0.00093
ENSG00000164237	CMBL	carboxymethylenebutenolidase homolog (Pseudomonas)	-1.45801	0.01173	0.02958	-1.52447	0	1e-05
ENSG00000178974	FBXO34	F-box protein 34	-1.46409	0.00118	0.00712	-1.1279	0.00943	0.01206
ENSG00000176658	MYO1D	myosin ID	-1.46612	0.00076	0.00567	-1.6178	0	1e-05
ENSG00000106789	CORO2A	coronin, actin binding protein, 2A	-1.47019	0.02058	0.04275	-1.23415	0.00464	0.007
ENSG00000178301	AQP11	aquaporin 11	-1.47223	0.04855	0.07479	-1.24721	0.00911	0.01178
ENSG00000132640	BTBD3	BTB (POZ) domain containing 3	-1.47427	0.00236	0.01084	-1.39217	6e-05	0.00026
ENSG00000182919	C11orf54	chromosome 11 open reading frame 54	-1.47427	0.01541	0.0355	-1.31391	0.00013	0.00048
ENSG00000187017	ESPN	espin	-1.47836	0.01976	0.04174	-1.23428	0.00125	0.00258
ENSG00000148090	AUH	AU RNA binding protein/enoyl-CoA hydratase	-1.48658	0.00187	0.00944	-1.33591	1e-05	5e-05
ENSG00000197586	ENTPD6	ectonucleoside triphosphate diphosphohydrolase 6 (putative)	-1.49692	0.00338	0.01364	-1.14979	0.00765	0.01022
ENSG00000161533	ACOX1	acyl-CoA oxidase 1, palmitoyl	-1.50943	0.00533	0.0182	-1.58719	2e-05	0.00011
ENSG00000134531	EMP1	epithelial membrane protein 1	-1.52203	0.00117	0.00708	-1.28007	0.02107	0.02243
ENSG00000115616	SLC9A2	solute carrier family 9 (sodium/hydrogen exchanger), member 2	-1.52838	0.00578	0.01909	-1.45788	0	2e-05
ENSG00000127328	RAB3IP	RAB3A interacting protein (rabin3)	-1.52838	9e-05	0.00173	-1.13141	0.00304	0.00507
ENSG00000110628	SLC22A18	solute carrier family 22, member 18	-1.53475	0.00083	0.006	-1.17871	0.02074	0.02216
ENSG00000183828	NUDT14	nudix (nucleoside diphosphate linked moiety X)-type motif 14	-1.53688	0.02211	0.04463	-1.19669	0.00168	0.00322
ENSG00000100823	APEX1	APEX nuclease (multifunctional DNA repair enzyme) 1	-1.53901	0.00992	0.02642	-1.14094	0.00377	0.00595
ENSG00000108272	DHRS11	dehydrogenase/reductase (SDR family) member 11	-1.54114	0.00034	0.00369	-1.7964	0	0
ENSG00000118777	ABCG2	ATP-binding cassette, sub-family G (WHITE), member 2	-1.54418	8e-05	0.00167	-1.80553	1e-05	0.0001
ENSG00000204219	TCEA3	transcription elongation factor A (SII), 3	-1.55833	0.01325	0.03222	-1.41683	0	4e-05
ENSG00000113971	NPHP3	nephronophthisis 3 (adolescent)	-1.56049	0.00101	0.00652	-1.25757	0.00012	0.00045
ENSG00000006607	FARP2	FERM, RhoGEF and pleckstrin domain protein 2	-1.56482	0.00349	0.01394	-1.10046	0.04369	0.03909
ENSG00000104823	ECH1	enoyl CoA hydratase 1, peroxisomal	-1.57135	0.01597	0.0364	-1.25853	4e-05	0.0002
ENSG00000111846	GCNT2	glucosaminyl (N-acetyl) transferase 2, I-branching enzyme (I blood group)	-1.57135	0.01691	0.0377	-1.56563	0	1e-05
ENSG00000164120	HPGD	hydroxyprostaglandin dehydrogenase 15-(NAD)	-1.57352	0.0023	0.01062	-1.40194	0.00088	0.002
ENSG00000167741	GGT6	gamma-glutamyltransferase 6	-1.58887	0.00097	0.00642	-1.20439	0.00412	0.00638
ENSG00000174943	KCTD13	potassium channel tetramerisation domain containing 13	-1.5977	0.00086	0.00612	-1.11663	0.00977	0.0124
ENSG00000116833	NR5A2	nuclear receptor subfamily 5, group A, member 2	-1.60436	0.00922	0.02519	-1.27905	8e-05	0.00032
ENSG00000109814	UGDH	UDP-glucose 6-dehydrogenase	-1.60882	0.00167	0.00885	-1.3321	0.00017	0.00059
ENSG00000182319	PRAGMIN	homolog of rat pragma of Rnd2	-1.60882	0.0024	0.01093	-1.48761	0	2e-05
ENSG00000172366	FAM195A	family with sequence similarity 195, member A	-1.61105	0.00072	0.00551	-1.26881	6e-05	0.00028
ENSG00000122126	OCRL	oculocerebrorenal syndrome of Lowe	-1.61328	0.00096	0.00642	-1.30024	0	2e-05
ENSG00000127334	DYRK2	dual-specificity tyrosine-(Y)-phosphorylation regulated kinase 2	-1.61328	3e-05	0.00111	-1.27791	0.0036	0.00576
ENSG00000007062	PROM1	prominin 1	-1.62676	0.0018	0.0092	-1.2493	0.01145	0.014
ENSG00000167701	GPT	glutamic-pyruvate transaminase (alanine aminotransferase)	-1.62676	0.00071	0.00547	-1.2114	0.00766	0.01022
ENSG00000002726	ABP1	amiloride binding protein 1 (amine oxidase (copper-containing))	-1.63127	1e-05	0.00063	-1.24093	0.00256	0.00447
ENSG00000165475	CRYL1	crystallin, lambda 1	-1.63127	4e-05	0.0012	-1.45745	0	2e-05
ENSG00000115993	TRAK2	trafficking protein, kinesin binding 2	-1.63807	0.00636	0.0199	-1.3006	0	1e-05
ENSG00000063245	EPN1	epsin 1	-1.64262	0.00165	0.0088	-1.143	3e-05	0.00016
ENSG00000183978	CCDC56	coiled-coil domain containing 56	-1.64262	3e-05	0.00095	-1.12821	0.00725	0.00981
ENSG00000123612	ACVR1C	activin A receptor, type IC	-1.65634	0.00485	0.01717	-1.10211	0.04381	0.03913
ENSG00000106351	AGFG2	ArfGAP with FG repeats 2	-1.65864	0.00021	0.00284	-1.2677	1e-05	9e-05
ENSG00000172009	THOP1	thimet oligopeptidase 1	-1.66324	0.00239	0.01094	-1.27618	0.00037	0.00104
ENSG00000172818	OVOL1	ovo-like 1(Drosophila)	-1.66324	0.00756	0.02225	-1.14024	0.00069	0.00166
ENSG00000164251	F2RL1	coagulation factor II (thrombin) receptor-like 1	-1.67481	0.00467	0.01683	-1.14909	0.02589	0.02631
ENSG00000085563	ABCB1	ATP-binding cassette, sub-family B (MDR/TAP), member 1	-1.67597	0.02618	0.04976	-1.70443	1e-05	9e-05
ENSG00000165556	CDX2	caudal type homeobox 2	-1.67714	0.0054	0.01822	-1.3562	0	2e-05
ENSG00000121057	AKAP1	A kinase (PRKA) anchor protein 1	-1.69349	0.00042	0.00406	-1.22117	0.00362	0.00577
ENSG00000112304	ACOT13	acyl-CoA thioesterase 13	-1.69584	0.01908	0.04084	-1.12764	0.0226	0.02365
ENSG00000164976	KIAA1161	KIAA1161	-1.69584	0.00065	0.00516	-1.10722	0.02268	0.02372
ENSG00000162337	LRP5	low density lipoprotein receptor-related protein 5	-1.70291	0.00013	0.00221	-1.15577	0.00381	0.00599
ENSG00000163251	FZD5	frizzled family receptor 5	-1.74352	2e-05	0.00083	-1.3101	3e-05	0.00015
ENSG00000132763	MMACHC	methylmalonic aciduria (cobalamin deficiency) cblC type, with homocystinuria	-1.74836	0.00067	0.00533	-1.14075	0.00521	0.00764
ENSG00000152782	PANK1	pantothenate kinase 1	-1.75078	0.00106	0.00676	-1.20251	0.03383	0.03204
ENSG00000185432	METTL7A	methyltransferase like 7A	-1.75078	0.00015	0.0024	-1.34323	0.00371	0.00588
ENSG00000135766	EGLN1	egl nine homolog 1 (C. elegans)	-1.75808	1e-05	0.00072	-1.14325	0.00305	0.00508
ENSG00000127129	EDN2	endothelin 2	-1.77031	0.00193	0.00968	-1.30965	0.00067	0.00163
ENSG00000138660	AP1AR	adaptor-related protein complex 1 associated regulatory protein	-1.77031	4e-05	0.00121	-1.15066	0.00427	0.00655
ENSG00000159314	ARHGAP27	Rho GTPase activating protein 27	-1.77276	0.00079	0.00583	-1.11217	0.00211	0.00385
ENSG00000167280	ENGASE	endo-beta-N-acetylglucosaminidase	-1.77276	0.00021	0.00285	-1.24512	0.00034	0.00098
ENSG00000134240	HMGCS2	3-hydroxy-3-methylglutaryl-CoA synthase 2 (mitochondrial)	-1.77522	0.04689	0.07331	-3.45305	0	0
ENSG00000111863	C6orf105	chromosome 6 open reading frame 105	-1.78015	0.00494	0.0174	-1.16845	0.0193	0.02105
ENSG00000197273	GUCA2A	guanylate cyclase activator 2A (guanylin)	-1.78509	0.00088	0.00619	-2.15294	0	3e-05
ENSG00000120256	LRP11	low density lipoprotein receptor-related protein 11	-1.8	0.00071	0.00546	-1.10543	0.00285	0.00485
ENSG00000152785	BMP3	bone morphogenetic protein 3	-1.81001	1e-05	0.0007	-1.31445	3e-05	0.00018
ENSG00000165152	C9orf125	chromosome 9 open reading frame 125	-1.81001	0.00074	0.00559	-1.10676	0.01427	0.01673
ENSG00000108187	PBLD	phenazine biosynthesis-like protein domain containing	-1.81252	0.04385	0.07051	-1.65134	1e-05	8e-05
ENSG00000154822	PLCL2	phospholipase C-like 2	-1.81252	0.0035	0.01394	-1.21786	2e-05	0.00011
ENSG00000136261	BZW2	basic leucine zipper and W2 domains 2	-1.81504	0.00107	0.00675	-1.15839	0.00055	0.00141
ENSG00000073737	DHRS9	dehydrogenase/reductase (SDR family) member 9	-1.81756	0.00332	0.0135	-1.23725	0.00875	0.0114
ENSG00000124839	RAB17	RAB17, member RAS oncogene family	-1.83274	0.00075	0.00562	-1.35812	3e-05	0.00015
ENSG00000086696	HSD17B2	hydroxysteroid (17-beta) dehydrogenase 2	-1.85318	0.0005	0.00448	-1.9005	0	5e-05
ENSG00000141198	TOM1L1	target of myb1 (chicken)-like 1	-1.85575	0.0017	0.00894	-1.14743	0.00477	0.00714
ENSG00000123240	OPTN	optineurin	-1.86865	0.00089	0.00619	-1.14026	0.02036	0.0219
ENSG00000162545	CAMK2N1	calcium/calmodulin-dependent protein kinase II inhibitor 1	-1.87644	0.0118	0.02975	-1.47893	0.00031	0.00092
ENSG00000042445	RETSAT	retinol saturase (all-trans-retinol 13,14-reductase)	-1.88426	0.00379	0.01472	-1.486	3e-05	0.00014
ENSG00000076344	RGS11	regulator of G-protein signaling 11	-1.9	0.01535	0.03538	-1.2121	0.01017	0.01277
ENSG00000186951	PPARA	peroxisome proliferator-activated receptor alpha	-1.9	0.00797	0.02285	-1.20344	3e-05	0.00017
ENSG00000036473	OTC	ornithine carbamoyltransferase	-1.90528	0.00037	0.0038	-1.63682	1e-05	7e-05
ENSG00000187097	ENTPD5	ectonucleoside triphosphate diphosphohydrolase 5	-1.91853	0.00016	0.0025	-1.45475	1e-05	7e-05
ENSG00000016391	CHDH	choline dehydrogenase	-1.92652	0.00173	0.00899	-1.17111	0.00017	0.00059
ENSG00000183048	SLC25A10	solute carrier family 25 (mitochondrial carrier; dicarboxylate transporter), member 10; mitochondrial ribosomal protein L12	-1.95613	0.00036	0.00385	-1.23343	0.00138	0.00278
ENSG00000141959	PFKL	phosphofructokinase, liver	-1.97247	0.00117	0.00708	-1.2417	0	5e-05
ENSG00000085491	SLC25A24	solute carrier family 25 (mitochondrial carrier; phosphate carrier), member 24	-1.9917	0	0.00061	-1.2052	0.00637	0.00885
ENSG00000143198	MGST3	microsomal glutathione S-transferase 3	-2.00834	0.00046	0.00429	-1.17297	0.00011	0.00041
ENSG00000070019	GUCY2C	guanylate cyclase 2C (heat stable enterotoxin receptor)	-2.0195	0.0024	0.01092	-1.28026	1e-05	0.0001
ENSG00000036672	USP2	ubiquitin specific peptidase 2	-2.03355	0.02263	0.04514	-1.28777	0.00151	0.00296
ENSG00000188747	NOXA1	NADPH oxidase activator 1	-2.03355	0.00025	0.00317	-1.17306	0.00249	0.00437
ENSG00000189221	MAOA	monoamine oxidase A	-2.0392	0.0026	0.01148	-1.56679	0	2e-05
ENSG00000104267	CA2	carbonic anhydrase II	-2.06766	0.00251	0.01127	-1.37801	1e-05	5e-05
ENSG00000148600	CDHR1	cadherin-related family member 1	-2.06766	0.00334	0.01352	-1.31034	0.00019	0.00065
ENSG00000114859	CLCN2	chloride channel 2	-2.07628	0.001	0.0065	-1.22322	0.0003	0.00092
ENSG00000121900	TMEM54	transmembrane protein 54	-2.08493	6e-05	0.00145	-1.17974	0.01154	0.01407
ENSG00000176273	SLC35G1	solute carrier family 35, member G1	-2.14058	7e-05	0.00155	-1.75318	0	3e-05
ENSG00000004799	PDK4	pyruvate dehydrogenase kinase, isozyme 4	-2.17648	0.01399	0.03318	-1.45011	7e-05	0.00031
ENSG00000164442	CITED2	Cbp/p300-interacting transactivator, with Glu/Asp-rich carboxy-terminal domain, 2	-2.17648	0.00349	0.01393	-1.11948	0.03073	0.02974
ENSG00000130529	TRPM4	transient receptor potential cation channel, subfamily M, member 4	-2.18253	1e-05	0.00062	-1.28453	0.00018	0.00063
ENSG00000001626	CFTR	cystic fibrosis transmembrane conductance regulator (ATP-binding cassette sub-family C, member 7)	-2.19162	2e-05	0.00088	-1.36692	1e-05	0.0001
ENSG00000115425	PECR	peroxisomal trans-2-enoyl-CoA reductase	-2.20381	0.00019	0.00277	-1.21384	0.00032	0.00093
ENSG00000176595	KBTBD11	kelch repeat and BTB (POZ) domain containing 11	-2.21606	0.0017	0.00893	-1.37587	0	4e-05
ENSG00000065154	OAT	ornithine aminotransferase	-2.24389	0.00083	0.00599	-1.12148	0.02088	0.02231
ENSG00000173638	SLC19A1	solute carrier family 19 (folate transporter), member 1	-2.25636	0.00013	0.00222	-1.20095	1e-05	6e-05
ENSG00000104419	NDRG1	N-myc downstream regulated 1	-2.33593	0.00037	0.00378	-1.40673	0.00019	0.00064
ENSG00000165474	GJB2	gap junction protein, beta 2, 26kDa	-2.34892	0.00058	0.00485	-1.12764	0.00444	0.00677
ENSG00000128311	TST	thiosulfate sulfurtransferase (rhodanese)	-2.38833	9e-05	0.00183	-1.22718	4e-05	0.00019
ENSG00000106853	PTGR1	prostaglandin reductase 1	-2.39496	1e-05	0.00064	-1.2942	0.00067	0.00163
ENSG00000143891	GALM	galactose mutarotase (aldose 1-epimerase)	-2.42503	4e-05	0.0012	-1.16984	0.00097	0.00215
ENSG00000130055	GDPD2	glycerophosphodiester phosphodiesterase domain containing 2	-2.44189	0.00346	0.01389	-1.16751	0.00191	0.00356
ENSG00000172831	CES2	carboxylesterase 2	-2.45803	3e-05	0.0011	-1.51206	1e-05	6e-05
ENSG00000087884	C11orf67	chromosome 11 open reading frame 67	-2.47598	0.0007	0.00544	-1.20852	0.0059	0.00837
ENSG00000116761	CTH	cystathionase (cystathionine gamma-lyase)	-2.49666	0.00093	0.00632	-1.13857	0.00712	0.00969
ENSG00000174607	UGT8	UDP glycosyltransferase 8	-2.52801	0.00031	0.00352	-1.15872	0.00179	0.00339
ENSG00000176532	PRR15	proline rich 15	-2.55266	2e-05	0.00087	-1.16646	0.00287	0.00486
ENSG00000197448	GSTK1	glutathione S-transferase kappa 1	-2.5562	1e-05	0.00075	-1.13209	0.00165	0.00319
ENSG00000097021	ACOT7	acyl-CoA thioesterase 7	-2.57041	0.00048	0.0044	-1.20601	0.00193	0.0036
ENSG00000143416	SELENBP1	selenium binding protein 1	-2.58829	0.00011	0.00206	-2.08687	0	1e-05
ENSG00000156381	ANKRD9	ankyrin repeat domain 9	-2.61716	0	0.00058	-1.25044	6e-05	0.00027
ENSG00000169271	HSPB3	heat shock 27kDa protein 3	-2.61716	1e-05	0.00064	-1.71207	0.00698	0.00952
ENSG00000213759	UGT2B11	UDP glucuronosyltransferase 2 family, polypeptide B11	-2.65001	0.00952	0.0258	-1.58081	0.02837	0.02812
ENSG00000106404	CLDN15	claudin 15	-2.69447	0.00536	0.01822	-1.73127	0	0
ENSG00000071073	MGAT4A	mannosyl (alpha-1,3-)-glycoprotein beta-1,4-N-acetylglucosaminyltransferase, isozyme A	-2.73967	0.00028	0.00334	-1.14427	0.00138	0.00278
ENSG00000012504	NR1H4	nuclear receptor subfamily 1, group H, member 4	-3.07375	6e-05	0.00144	-2.02408	0	0
ENSG00000167702	KIFC2	kinesin family member C2	-3.10803	0.0007	0.00545	-1.20352	0.00318	0.00523
ENSG00000128309	MPST	mercaptopyruvate sulfurtransferase	-3.14269	0	0.00058	-1.53368	0	0
ENSG00000135362	PRR5L	proline rich 5 like	-3.34035	0.00022	0.00291	-1.3323	2e-05	0.00012
ENSG00000167074	TEF	thyrotrophic embryonic factor	-3.38698	1e-05	0.00077	-1.26775	0.00092	0.00206
ENSG00000227471	AKR1B15	aldo-keto reductase family 1, member B15	-3.39638	0.00027	0.00333	-1.31057	0.002	0.00368
ENSG00000117592	PRDX6	peroxiredoxin 6	-3.42001	0.00016	0.00247	-1.36768	1e-05	9e-05
ENSG00000008394	MGST1	microsomal glutathione S-transferase 1	-4.11246	0.00017	0.00258	-1.26551	5e-05	0.00025
ENSG00000133315	MACROD1	MACRO domain containing 1	-4.3349	0.00011	0.00205	-1.24367	8e-05	0.00035
ENSG00000132170	PPARG	peroxisome proliferator-activated receptor gamma	-4.63317	0	0.0003	-1.36234	0.00163	0.00314
ENSG00000145545	SRD5A1	steroid-5-alpha-reductase, alpha polypeptide 1 (3-oxo-5 alpha-steroid delta 4-dehydrogenase alpha 1)	-5.01413	5e-05	0.00141	-1.1289	0.00301	0.00502
ENSG00000170439	METTL7B	methyltransferase like 7B	-5.11949	4e-05	0.00119	-1.76535	2e-05	0.00011
ENSG00000174827	PDZK1	PDZ domain containing 1	-5.37401	0.00138	0.00785	-1.227	0.01936	0.0211
ENSG00000181061	HIGD1A	HIG1 hypoxia inducible domain family, member 1A	-5.44903	0.00024	0.00303	-1.18376	0.00144	0.00286
ENSG00000074416	MGLL	monoglyceride lipase	-5.57125	6e-05	0.00147	-1.371	7e-05	0.00031
ENSG00000080493	SLC4A4	solute carrier family 4, sodium bicarbonate cotransporter, member 4	-5.96284	6e-05	0.00146	-1.67691	3e-05	0.00015
ENSG00000165092	ALDH1A1	aldehyde dehydrogenase 1 family, member A1	-6.84002	0.00767	0.02241	-1.21509	0.01005	0.01266
ENSG00000133742	CA1	carbonic anhydrase I	-7.74895	0.00037	0.00379	-2.08113	0.0004	0.0011
ENSG00000186198	OSTBETA	organic solute transporter beta	-8.92591	2e-05	0.00085	-1.82847	0	2e-05
ENSG00000178462	TUBAL3	tubulin, alpha-like 3	-9.22788	0.00014	0.00231	-1.50527	3e-05	0.00017
ENSG00000163959	AC069257.9	organic solute transporter alpha	-9.80828	0.00059	0.00489	-3.86862	0	0
ENSG00000108511	HOXB6	homeobox B6	-11.4716	0.00065	0.00516	-1.21972	0.01014	0.01274
ENSG00000182271	TMIGD1	transmembrane and immunoglobulin domain containing 1	-22.5648	2e-05	0.00082	-2.13956	1e-05	5e-05
ENSG00000120087	HOXB7	homeobox B7	-25.5279	0.00225	0.01058	-1.19714	0.00072	0.0017
ENSG00000138669	PRKG2	protein kinase, cGMP-dependent, type II	-30.2319	0.00023	0.00296	-1.47865	0	3e-05
