# Supplementary material for: Relevance of TNBS-Colitis in Rats: A Methodological Study with Endoscopic, Histologic and Transcriptomic Characterization and Correlation to IBD
Source: PLoS One. 2013 Jan 31;8(1):e54543. doi: 10.1371/journal.pone.0054543 (PMC3561356; doi:10.1371/journal.pone.0054543)
Supplement: Table S3 — Homologous pathways (KEGG, Sheet 1) and (Reactome, Sheet 2) in TNBS-colitis compared to CD and UC for different time points of TNBS-colitis (T3, T7 and T12). (XLS) [file pone.0054543.s005.xls]

## Sheet: KEGG
KEGG
T3-T0 AND CD-N		T7-T0 AND CD-N		T12-T0 AND CD-N		T3-T0 AND UC-N		T7-T0 AND UC-N		T12-T0 AND UC-N
hsa00010:Glycolysis / Gluconeogenesis		hsa00010:Glycolysis / Gluconeogenesis		hsa00010:Glycolysis / Gluconeogenesis		hsa00010:Glycolysis / Gluconeogenesis		hsa00010:Glycolysis / Gluconeogenesis		hsa00010:Glycolysis / Gluconeogenesis
hsa00020:Citrate cycle (TCA cycle)		hsa00020:Citrate cycle (TCA cycle)		hsa00020:Citrate cycle (TCA cycle)		hsa00020:Citrate cycle (TCA cycle)		hsa00020:Citrate cycle (TCA cycle)		hsa00020:Citrate cycle (TCA cycle)
hsa00030:Pentose phosphate pathway		hsa00030:Pentose phosphate pathway		hsa00030:Pentose phosphate pathway		hsa00030:Pentose phosphate pathway		hsa00030:Pentose phosphate pathway		hsa00030:Pentose phosphate pathway
hsa00031:Inositol metabolism		hsa00031:Inositol metabolism		hsa00031:Inositol metabolism		hsa00031:Inositol metabolism		hsa00031:Inositol metabolism		hsa00031:Inositol metabolism
hsa00040:Pentose and glucuronate interconversions		hsa00040:Pentose and glucuronate interconversions		hsa00040:Pentose and glucuronate interconversions		hsa00040:Pentose and glucuronate interconversions		hsa00040:Pentose and glucuronate interconversions		hsa00040:Pentose and glucuronate interconversions
hsa00051:Fructose and mannose metabolism		hsa00052:Galactose metabolism		hsa00053:Ascorbate and aldarate metabolism		hsa00051:Fructose and mannose metabolism		hsa00051:Fructose and mannose metabolism		hsa00053:Ascorbate and aldarate metabolism
hsa00052:Galactose metabolism		hsa00053:Ascorbate and aldarate metabolism		hsa00061:Fatty acid biosynthesis		hsa00052:Galactose metabolism		hsa00052:Galactose metabolism		hsa00061:Fatty acid biosynthesis
hsa00061:Fatty acid biosynthesis		hsa00061:Fatty acid biosynthesis		hsa00062:Fatty acid elongation in mitochondria		hsa00061:Fatty acid biosynthesis		hsa00061:Fatty acid biosynthesis		hsa00062:Fatty acid elongation in mitochondria
hsa00062:Fatty acid elongation in mitochondria		hsa00062:Fatty acid elongation in mitochondria		hsa00071:Fatty acid metabolism		hsa00062:Fatty acid elongation in mitochondria		hsa00062:Fatty acid elongation in mitochondria		hsa00071:Fatty acid metabolism
hsa00071:Fatty acid metabolism		hsa00071:Fatty acid metabolism		hsa00072:Synthesis and degradation of ketone bodies		hsa00071:Fatty acid metabolism		hsa00071:Fatty acid metabolism		hsa00072:Synthesis and degradation of ketone bodies
hsa00100:Biosynthesis of steroids		hsa00100:Biosynthesis of steroids		hsa00120:Bile acid biosynthesis		hsa00100:Biosynthesis of steroids		hsa00100:Biosynthesis of steroids		hsa00120:Bile acid biosynthesis
hsa00120:Bile acid biosynthesis		hsa00120:Bile acid biosynthesis		hsa00130:Ubiquinone biosynthesis		hsa00120:Bile acid biosynthesis		hsa00120:Bile acid biosynthesis		hsa00130:Ubiquinone biosynthesis
hsa00130:Ubiquinone biosynthesis		hsa00130:Ubiquinone biosynthesis		hsa00140:C21-Steroid hormone metabolism		hsa00130:Ubiquinone biosynthesis		hsa00130:Ubiquinone biosynthesis		hsa00140:C21-Steroid hormone metabolism
hsa00140:C21-Steroid hormone metabolism		hsa00140:C21-Steroid hormone metabolism		hsa00150:Androgen and estrogen metabolism		hsa00140:C21-Steroid hormone metabolism		hsa00140:C21-Steroid hormone metabolism		hsa00150:Androgen and estrogen metabolism
hsa00150:Androgen and estrogen metabolism		hsa00150:Androgen and estrogen metabolism		hsa00190:Oxidative phosphorylation		hsa00150:Androgen and estrogen metabolism		hsa00150:Androgen and estrogen metabolism		hsa00190:Oxidative phosphorylation
hsa00190:Oxidative phosphorylation		hsa00190:Oxidative phosphorylation		hsa00220:Urea cycle and metabolism of amino groups		hsa00190:Oxidative phosphorylation		hsa00190:Oxidative phosphorylation		hsa00220:Urea cycle and metabolism of amino groups
hsa00220:Urea cycle and metabolism of amino groups		hsa00220:Urea cycle and metabolism of amino groups		hsa00230:Purine metabolism		hsa00230:Purine metabolism		hsa00220:Urea cycle and metabolism of amino groups		hsa00230:Purine metabolism
hsa00230:Purine metabolism		hsa00230:Purine metabolism		hsa00240:Pyrimidine metabolism		hsa00240:Pyrimidine metabolism		hsa00230:Purine metabolism		hsa00240:Pyrimidine metabolism
hsa00240:Pyrimidine metabolism		hsa00240:Pyrimidine metabolism		hsa00251:Glutamate metabolism		hsa00252:Alanine and aspartate metabolism		hsa00240:Pyrimidine metabolism		hsa00251:Glutamate metabolism
hsa00251:Glutamate metabolism		hsa00251:Glutamate metabolism		hsa00252:Alanine and aspartate metabolism		hsa00260:Glycine, serine and threonine metabolism		hsa00252:Alanine and aspartate metabolism		hsa00252:Alanine and aspartate metabolism
hsa00252:Alanine and aspartate metabolism		hsa00252:Alanine and aspartate metabolism		hsa00260:Glycine, serine and threonine metabolism		hsa00271:Methionine metabolism		hsa00260:Glycine, serine and threonine metabolism		hsa00260:Glycine, serine and threonine metabolism
hsa00260:Glycine, serine and threonine metabolism		hsa00260:Glycine, serine and threonine metabolism		hsa00271:Methionine metabolism		hsa00272:Cysteine metabolism		hsa00271:Methionine metabolism		hsa00271:Methionine metabolism
hsa00271:Methionine metabolism		hsa00271:Methionine metabolism		hsa00272:Cysteine metabolism		hsa00280:Valine, leucine and isoleucine degradation		hsa00272:Cysteine metabolism		hsa00272:Cysteine metabolism
hsa00272:Cysteine metabolism		hsa00272:Cysteine metabolism		hsa00280:Valine, leucine and isoleucine degradation		hsa00281:Geraniol degradation		hsa00280:Valine, leucine and isoleucine degradation		hsa00280:Valine, leucine and isoleucine degradation
hsa00280:Valine, leucine and isoleucine degradation		hsa00280:Valine, leucine and isoleucine degradation		hsa00281:Geraniol degradation		hsa00290:Valine, leucine and isoleucine biosynthesis		hsa00281:Geraniol degradation		hsa00281:Geraniol degradation
hsa00281:Geraniol degradation		hsa00281:Geraniol degradation		hsa00290:Valine, leucine and isoleucine biosynthesis		hsa00300:Lysine biosynthesis		hsa00290:Valine, leucine and isoleucine biosynthesis		hsa00290:Valine, leucine and isoleucine biosynthesis
hsa00290:Valine, leucine and isoleucine biosynthesis		hsa00290:Valine, leucine and isoleucine biosynthesis		hsa00300:Lysine biosynthesis		hsa00310:Lysine degradation		hsa00300:Lysine biosynthesis		hsa00300:Lysine biosynthesis
hsa00300:Lysine biosynthesis		hsa00300:Lysine biosynthesis		hsa00310:Lysine degradation		hsa00330:Arginine and proline metabolism		hsa00310:Lysine degradation		hsa00310:Lysine degradation
hsa00310:Lysine degradation		hsa00310:Lysine degradation		hsa00330:Arginine and proline metabolism		hsa00340:Histidine metabolism		hsa00330:Arginine and proline metabolism		hsa00330:Arginine and proline metabolism
hsa00330:Arginine and proline metabolism		hsa00330:Arginine and proline metabolism		hsa00340:Histidine metabolism		hsa00350:Tyrosine metabolism		hsa00340:Histidine metabolism		hsa00340:Histidine metabolism
hsa00340:Histidine metabolism		hsa00340:Histidine metabolism		hsa00350:Tyrosine metabolism		hsa00360:Phenylalanine metabolism		hsa00350:Tyrosine metabolism		hsa00350:Tyrosine metabolism
hsa00350:Tyrosine metabolism		hsa00350:Tyrosine metabolism		hsa00360:Phenylalanine metabolism		hsa00361:gamma-Hexachlorocyclohexane degradation		hsa00360:Phenylalanine metabolism		hsa00360:Phenylalanine metabolism
hsa00360:Phenylalanine metabolism		hsa00360:Phenylalanine metabolism		hsa00363:Bisphenol A degradation		hsa00380:Tryptophan metabolism		hsa00380:Tryptophan metabolism		hsa00363:Bisphenol A degradation
hsa00361:gamma-Hexachlorocyclohexane degradation		hsa00380:Tryptophan metabolism		hsa00380:Tryptophan metabolism		hsa00410:beta-Alanine metabolism		hsa00410:beta-Alanine metabolism		hsa00380:Tryptophan metabolism
hsa00380:Tryptophan metabolism		hsa00400:Phenylalanine, tyrosine and tryptophan biosynthesis		hsa00400:Phenylalanine, tyrosine and tryptophan biosynthesis		hsa00430:Taurine and hypotaurine metabolism		hsa00430:Taurine and hypotaurine metabolism		hsa00400:Phenylalanine, tyrosine and tryptophan biosynthesis
hsa00410:beta-Alanine metabolism		hsa00410:beta-Alanine metabolism		hsa00410:beta-Alanine metabolism		hsa00440:Aminophosphonate metabolism		hsa00440:Aminophosphonate metabolism		hsa00410:beta-Alanine metabolism
hsa00430:Taurine and hypotaurine metabolism		hsa00430:Taurine and hypotaurine metabolism		hsa00430:Taurine and hypotaurine metabolism		hsa00450:Selenoamino acid metabolism		hsa00450:Selenoamino acid metabolism		hsa00430:Taurine and hypotaurine metabolism
hsa00440:Aminophosphonate metabolism		hsa00440:Aminophosphonate metabolism		hsa00440:Aminophosphonate metabolism		hsa00460:Cyanoamino acid metabolism		hsa00460:Cyanoamino acid metabolism		hsa00440:Aminophosphonate metabolism
hsa00450:Selenoamino acid metabolism		hsa00450:Selenoamino acid metabolism		hsa00450:Selenoamino acid metabolism		hsa00471:D-Glutamine and D-glutamate metabolism		hsa00471:D-Glutamine and D-glutamate metabolism		hsa00450:Selenoamino acid metabolism
hsa00460:Cyanoamino acid metabolism		hsa00460:Cyanoamino acid metabolism		hsa00471:D-Glutamine and D-glutamate metabolism		hsa00480:Glutathione metabolism		hsa00480:Glutathione metabolism		hsa00471:D-Glutamine and D-glutamate metabolism
hsa00471:D-Glutamine and D-glutamate metabolism		hsa00471:D-Glutamine and D-glutamate metabolism		hsa00480:Glutathione metabolism		hsa00500:Starch and sucrose metabolism		hsa00500:Starch and sucrose metabolism		hsa00480:Glutathione metabolism
hsa00480:Glutathione metabolism		hsa00480:Glutathione metabolism		hsa00500:Starch and sucrose metabolism		hsa00510:N-Glycan biosynthesis		hsa00510:N-Glycan biosynthesis		hsa00500:Starch and sucrose metabolism
hsa00500:Starch and sucrose metabolism		hsa00500:Starch and sucrose metabolism		hsa00510:N-Glycan biosynthesis		hsa00511:N-Glycan degradation		hsa00511:N-Glycan degradation		hsa00510:N-Glycan biosynthesis
hsa00510:N-Glycan biosynthesis		hsa00510:N-Glycan biosynthesis		hsa00511:N-Glycan degradation		hsa00512:O-Glycan biosynthesis		hsa00512:O-Glycan biosynthesis		hsa00512:O-Glycan biosynthesis
hsa00511:N-Glycan degradation		hsa00511:N-Glycan degradation		hsa00512:O-Glycan biosynthesis		hsa00520:Nucleotide sugars metabolism		hsa00520:Nucleotide sugars metabolism		hsa00520:Nucleotide sugars metabolism
hsa00512:O-Glycan biosynthesis		hsa00512:O-Glycan biosynthesis		hsa00520:Nucleotide sugars metabolism		hsa00521:Streptomycin biosynthesis		hsa00521:Streptomycin biosynthesis		hsa00521:Streptomycin biosynthesis
hsa00520:Nucleotide sugars metabolism		hsa00520:Nucleotide sugars metabolism		hsa00521:Streptomycin biosynthesis		hsa00530:Aminosugars metabolism		hsa00530:Aminosugars metabolism		hsa00530:Aminosugars metabolism
hsa00521:Streptomycin biosynthesis		hsa00521:Streptomycin biosynthesis		hsa00530:Aminosugars metabolism		hsa00531:Glycosaminoglycan degradation		hsa00531:Glycosaminoglycan degradation		hsa00531:Glycosaminoglycan degradation
hsa00530:Aminosugars metabolism		hsa00530:Aminosugars metabolism		hsa00531:Glycosaminoglycan degradation		hsa00532:Chondroitin sulfate biosynthesis		hsa00532:Chondroitin sulfate biosynthesis		hsa00532:Chondroitin sulfate biosynthesis
hsa00531:Glycosaminoglycan degradation		hsa00531:Glycosaminoglycan degradation		hsa00532:Chondroitin sulfate biosynthesis		hsa00533:Keratan sulfate biosynthesis		hsa00533:Keratan sulfate biosynthesis		hsa00533:Keratan sulfate biosynthesis
hsa00532:Chondroitin sulfate biosynthesis		hsa00532:Chondroitin sulfate biosynthesis		hsa00533:Keratan sulfate biosynthesis		hsa00534:Heparan sulfate biosynthesis		hsa00534:Heparan sulfate biosynthesis		hsa00534:Heparan sulfate biosynthesis
hsa00533:Keratan sulfate biosynthesis		hsa00533:Keratan sulfate biosynthesis		hsa00534:Heparan sulfate biosynthesis		hsa00561:Glycerolipid metabolism		hsa00561:Glycerolipid metabolism		hsa00561:Glycerolipid metabolism
hsa00534:Heparan sulfate biosynthesis		hsa00534:Heparan sulfate biosynthesis		hsa00561:Glycerolipid metabolism		hsa00562:Inositol phosphate metabolism		hsa00562:Inositol phosphate metabolism		hsa00562:Inositol phosphate metabolism
hsa00561:Glycerolipid metabolism		hsa00561:Glycerolipid metabolism		hsa00562:Inositol phosphate metabolism		hsa00563:Glycosylphosphatidylinositol(GPI)-anchor biosynthesis		hsa00563:Glycosylphosphatidylinositol(GPI)-anchor biosynthesis		hsa00563:Glycosylphosphatidylinositol(GPI)-anchor biosynthesis
hsa00562:Inositol phosphate metabolism		hsa00562:Inositol phosphate metabolism		hsa00563:Glycosylphosphatidylinositol(GPI)-anchor biosynthesis		hsa00564:Glycerophospholipid metabolism		hsa00564:Glycerophospholipid metabolism		hsa00564:Glycerophospholipid metabolism
hsa00563:Glycosylphosphatidylinositol(GPI)-anchor biosynthesis		hsa00563:Glycosylphosphatidylinositol(GPI)-anchor biosynthesis		hsa00564:Glycerophospholipid metabolism		hsa00565:Ether lipid metabolism		hsa00565:Ether lipid metabolism		hsa00565:Ether lipid metabolism
hsa00564:Glycerophospholipid metabolism		hsa00564:Glycerophospholipid metabolism		hsa00565:Ether lipid metabolism		hsa00590:Arachidonic acid metabolism		hsa00590:Arachidonic acid metabolism		hsa00590:Arachidonic acid metabolism
hsa00565:Ether lipid metabolism		hsa00565:Ether lipid metabolism		hsa00590:Arachidonic acid metabolism		hsa00591:Linoleic acid metabolism		hsa00591:Linoleic acid metabolism		hsa00591:Linoleic acid metabolism
hsa00590:Arachidonic acid metabolism		hsa00590:Arachidonic acid metabolism		hsa00591:Linoleic acid metabolism		hsa00592:alpha-Linolenic acid metabolism		hsa00592:alpha-Linolenic acid metabolism		hsa00592:alpha-Linolenic acid metabolism
hsa00591:Linoleic acid metabolism		hsa00591:Linoleic acid metabolism		hsa00592:alpha-Linolenic acid metabolism		hsa00600:Sphingolipid metabolism		hsa00600:Sphingolipid metabolism		hsa00600:Sphingolipid metabolism
hsa00592:alpha-Linolenic acid metabolism		hsa00592:alpha-Linolenic acid metabolism		hsa00600:Sphingolipid metabolism		hsa00601:Glycosphingolipid biosynthesis - lactoseries		hsa00601:Glycosphingolipid biosynthesis - lactoseries		hsa00601:Glycosphingolipid biosynthesis - lactoseries
hsa00600:Sphingolipid metabolism		hsa00600:Sphingolipid metabolism		hsa00601:Glycosphingolipid biosynthesis - lactoseries		hsa00602:Glycosphingolipid biosynthesis - neo-lactoseries		hsa00602:Glycosphingolipid biosynthesis - neo-lactoseries		hsa00602:Glycosphingolipid biosynthesis - neo-lactoseries
hsa00601:Glycosphingolipid biosynthesis - lactoseries		hsa00601:Glycosphingolipid biosynthesis - lactoseries		hsa00602:Glycosphingolipid biosynthesis - neo-lactoseries		hsa00603:Glycosphingolipid biosynthesis - globoseries		hsa00603:Glycosphingolipid biosynthesis - globoseries		hsa00603:Glycosphingolipid biosynthesis - globoseries
hsa00602:Glycosphingolipid biosynthesis - neo-lactoseries		hsa00602:Glycosphingolipid biosynthesis - neo-lactoseries		hsa00603:Glycosphingolipid biosynthesis - globoseries		hsa00604:Glycosphingolipid biosynthesis - ganglioseries		hsa00604:Glycosphingolipid biosynthesis - ganglioseries		hsa00604:Glycosphingolipid biosynthesis - ganglioseries
hsa00603:Glycosphingolipid biosynthesis - globoseries		hsa00603:Glycosphingolipid biosynthesis - globoseries		hsa00604:Glycosphingolipid biosynthesis - ganglioseries		hsa00620:Pyruvate metabolism		hsa00620:Pyruvate metabolism		hsa00620:Pyruvate metabolism
hsa00604:Glycosphingolipid biosynthesis - ganglioseries		hsa00604:Glycosphingolipid biosynthesis - ganglioseries		hsa00620:Pyruvate metabolism		hsa00624:1- and 2-Methylnaphthalene degradation		hsa00624:1- and 2-Methylnaphthalene degradation		hsa00624:1- and 2-Methylnaphthalene degradation
hsa00620:Pyruvate metabolism		hsa00620:Pyruvate metabolism		hsa00624:1- and 2-Methylnaphthalene degradation		hsa00625:Tetrachloroethene degradation		hsa00625:Tetrachloroethene degradation		hsa00625:Tetrachloroethene degradation
hsa00624:1- and 2-Methylnaphthalene degradation		hsa00624:1- and 2-Methylnaphthalene degradation		hsa00625:Tetrachloroethene degradation		hsa00626:Naphthalene and anthracene degradation		hsa00626:Naphthalene and anthracene degradation		hsa00626:Naphthalene and anthracene degradation
hsa00625:Tetrachloroethene degradation		hsa00625:Tetrachloroethene degradation		hsa00626:Naphthalene and anthracene degradation		hsa00630:Glyoxylate and dicarboxylate metabolism		hsa00630:Glyoxylate and dicarboxylate metabolism		hsa00630:Glyoxylate and dicarboxylate metabolism
hsa00626:Naphthalene and anthracene degradation		hsa00626:Naphthalene and anthracene degradation		hsa00630:Glyoxylate and dicarboxylate metabolism		hsa00632:Benzoate degradation via CoA ligation		hsa00632:Benzoate degradation via CoA ligation		hsa00632:Benzoate degradation via CoA ligation
hsa00630:Glyoxylate and dicarboxylate metabolism		hsa00630:Glyoxylate and dicarboxylate metabolism		hsa00632:Benzoate degradation via CoA ligation		hsa00643:Styrene degradation		hsa00643:Styrene degradation		hsa00640:Propanoate metabolism
hsa00632:Benzoate degradation via CoA ligation		hsa00632:Benzoate degradation via CoA ligation		hsa00640:Propanoate metabolism		hsa00650:Butanoate metabolism		hsa00650:Butanoate metabolism		hsa00643:Styrene degradation
hsa00640:Propanoate metabolism		hsa00640:Propanoate metabolism		hsa00641:3-Chloroacrylic acid degradation		hsa00660:C5-Branched dibasic acid metabolism		hsa00660:C5-Branched dibasic acid metabolism		hsa00650:Butanoate metabolism
hsa00643:Styrene degradation		hsa00643:Styrene degradation		hsa00643:Styrene degradation		hsa00670:One carbon pool by folate		hsa00670:One carbon pool by folate		hsa00660:C5-Branched dibasic acid metabolism
hsa00650:Butanoate metabolism		hsa00650:Butanoate metabolism		hsa00650:Butanoate metabolism		hsa00680:Methane metabolism		hsa00680:Methane metabolism		hsa00680:Methane metabolism
hsa00660:C5-Branched dibasic acid metabolism		hsa00660:C5-Branched dibasic acid metabolism		hsa00660:C5-Branched dibasic acid metabolism		hsa00710:Carbon fixation		hsa00710:Carbon fixation		hsa00710:Carbon fixation
hsa00670:One carbon pool by folate		hsa00670:One carbon pool by folate		hsa00680:Methane metabolism		hsa00720:Reductive carboxylate cycle (CO2 fixation)		hsa00720:Reductive carboxylate cycle (CO2 fixation)		hsa00720:Reductive carboxylate cycle (CO2 fixation)
hsa00680:Methane metabolism		hsa00680:Methane metabolism		hsa00720:Reductive carboxylate cycle (CO2 fixation)		hsa00740:Riboflavin metabolism		hsa00740:Riboflavin metabolism		hsa00740:Riboflavin metabolism
hsa00710:Carbon fixation		hsa00720:Reductive carboxylate cycle (CO2 fixation)		hsa00740:Riboflavin metabolism		hsa00750:Vitamin B6 metabolism		hsa00750:Vitamin B6 metabolism		hsa00750:Vitamin B6 metabolism
hsa00720:Reductive carboxylate cycle (CO2 fixation)		hsa00740:Riboflavin metabolism		hsa00750:Vitamin B6 metabolism		hsa00760:Nicotinate and nicotinamide metabolism		hsa00760:Nicotinate and nicotinamide metabolism		hsa00760:Nicotinate and nicotinamide metabolism
hsa00740:Riboflavin metabolism		hsa00750:Vitamin B6 metabolism		hsa00760:Nicotinate and nicotinamide metabolism		hsa00770:Pantothenate and CoA biosynthesis		hsa00770:Pantothenate and CoA biosynthesis		hsa00770:Pantothenate and CoA biosynthesis
hsa00750:Vitamin B6 metabolism		hsa00760:Nicotinate and nicotinamide metabolism		hsa00770:Pantothenate and CoA biosynthesis		hsa00780:Biotin metabolism		hsa00780:Biotin metabolism		hsa00780:Biotin metabolism
hsa00760:Nicotinate and nicotinamide metabolism		hsa00770:Pantothenate and CoA biosynthesis		hsa00780:Biotin metabolism		hsa00790:Folate biosynthesis		hsa00790:Folate biosynthesis		hsa00790:Folate biosynthesis
hsa00770:Pantothenate and CoA biosynthesis		hsa00780:Biotin metabolism		hsa00790:Folate biosynthesis		hsa00791:Atrazine degradation		hsa00791:Atrazine degradation		hsa00791:Atrazine degradation
hsa00780:Biotin metabolism		hsa00790:Folate biosynthesis		hsa00791:Atrazine degradation		hsa00830:Retinol metabolism		hsa00830:Retinol metabolism		hsa00830:Retinol metabolism
hsa00790:Folate biosynthesis		hsa00791:Atrazine degradation		hsa00860:Porphyrin and chlorophyll metabolism		hsa00860:Porphyrin and chlorophyll metabolism		hsa00860:Porphyrin and chlorophyll metabolism		hsa00860:Porphyrin and chlorophyll metabolism
hsa00791:Atrazine degradation		hsa00860:Porphyrin and chlorophyll metabolism		hsa00903:Limonene and pinene degradation		hsa00900:Terpenoid biosynthesis		hsa00900:Terpenoid biosynthesis		hsa00903:Limonene and pinene degradation
hsa00860:Porphyrin and chlorophyll metabolism		hsa00900:Terpenoid biosynthesis		hsa00910:Nitrogen metabolism		hsa00903:Limonene and pinene degradation		hsa00903:Limonene and pinene degradation		hsa00910:Nitrogen metabolism
hsa00900:Terpenoid biosynthesis		hsa00903:Limonene and pinene degradation		hsa00920:Sulfur metabolism		hsa00910:Nitrogen metabolism		hsa00910:Nitrogen metabolism		hsa00920:Sulfur metabolism
hsa00903:Limonene and pinene degradation		hsa00910:Nitrogen metabolism		hsa00930:Caprolactam degradation		hsa00920:Sulfur metabolism		hsa00920:Sulfur metabolism		hsa00930:Caprolactam degradation
hsa00910:Nitrogen metabolism		hsa00920:Sulfur metabolism		hsa00940:Phenylpropanoid biosynthesis		hsa00930:Caprolactam degradation		hsa00930:Caprolactam degradation		hsa00940:Phenylpropanoid biosynthesis
hsa00920:Sulfur metabolism		hsa00930:Caprolactam degradation		hsa00960:Alkaloid biosynthesis II		hsa00940:Phenylpropanoid biosynthesis		hsa00940:Phenylpropanoid biosynthesis		hsa00960:Alkaloid biosynthesis II
hsa00930:Caprolactam degradation		hsa00940:Phenylpropanoid biosynthesis		hsa00970:Aminoacyl-tRNA biosynthesis		hsa00960:Alkaloid biosynthesis II		hsa00960:Alkaloid biosynthesis II		hsa00970:Aminoacyl-tRNA biosynthesis
hsa00940:Phenylpropanoid biosynthesis		hsa00960:Alkaloid biosynthesis II		hsa00980:Metabolism of xenobiotics by cytochrome P450		hsa00970:Aminoacyl-tRNA biosynthesis		hsa00970:Aminoacyl-tRNA biosynthesis		hsa00980:Metabolism of xenobiotics by cytochrome P450
hsa00960:Alkaloid biosynthesis II		hsa00970:Aminoacyl-tRNA biosynthesis		hsa01030:Glycan structures - biosynthesis 1		hsa00980:Metabolism of xenobiotics by cytochrome P450		hsa00980:Metabolism of xenobiotics by cytochrome P450		hsa01030:Glycan structures - biosynthesis 1
hsa00970:Aminoacyl-tRNA biosynthesis		hsa00980:Metabolism of xenobiotics by cytochrome P450		hsa01031:Glycan structures - biosynthesis 2		hsa01030:Glycan structures - biosynthesis 1		hsa01030:Glycan structures - biosynthesis 1		hsa01031:Glycan structures - biosynthesis 2
hsa00980:Metabolism of xenobiotics by cytochrome P450		hsa01030:Glycan structures - biosynthesis 1		hsa01032:Glycan structures - degradation		hsa01031:Glycan structures - biosynthesis 2		hsa01031:Glycan structures - biosynthesis 2		hsa01032:Glycan structures - degradation
hsa01030:Glycan structures - biosynthesis 1		hsa01031:Glycan structures - biosynthesis 2		hsa01040:Polyunsaturated fatty acid biosynthesis		hsa01032:Glycan structures - degradation		hsa01032:Glycan structures - degradation		hsa01040:Polyunsaturated fatty acid biosynthesis
hsa01031:Glycan structures - biosynthesis 2		hsa01032:Glycan structures - degradation		hsa01430:Cell Communication		hsa01040:Polyunsaturated fatty acid biosynthesis		hsa01040:Polyunsaturated fatty acid biosynthesis		hsa01430:Cell Communication
hsa01032:Glycan structures - degradation		hsa01040:Polyunsaturated fatty acid biosynthesis		hsa01510:Neurodegenerative Diseases		hsa01430:Cell Communication		hsa01430:Cell Communication		hsa01510:Neurodegenerative Diseases
hsa01040:Polyunsaturated fatty acid biosynthesis		hsa01430:Cell Communication		hsa02010:ABC transporters - General		hsa01510:Neurodegenerative Diseases		hsa01510:Neurodegenerative Diseases		hsa02010:ABC transporters - General
hsa01430:Cell Communication		hsa01510:Neurodegenerative Diseases		hsa03010:Ribosome		hsa02010:ABC transporters - General		hsa02010:ABC transporters - General		hsa03010:Ribosome
hsa01510:Neurodegenerative Diseases		hsa02010:ABC transporters - General		hsa03020:RNA polymerase		hsa03010:Ribosome		hsa03010:Ribosome		hsa03020:RNA polymerase
hsa02010:ABC transporters - General		hsa03010:Ribosome		hsa03022:Basal transcription factors		hsa03020:RNA polymerase		hsa03020:RNA polymerase		hsa03022:Basal transcription factors
hsa03010:Ribosome		hsa03020:RNA polymerase		hsa03030:DNA polymerase		hsa03022:Basal transcription factors		hsa03022:Basal transcription factors		hsa03030:DNA polymerase
hsa03020:RNA polymerase		hsa03022:Basal transcription factors		hsa03050:Proteasome		hsa03030:DNA polymerase		hsa03030:DNA polymerase		hsa03050:Proteasome
hsa03022:Basal transcription factors		hsa03030:DNA polymerase		hsa03060:Protein export		hsa03050:Proteasome		hsa03050:Proteasome		hsa03060:Protein export
hsa03030:DNA polymerase		hsa03050:Proteasome		hsa03320:PPAR signaling pathway		hsa03060:Protein export		hsa03060:Protein export		hsa03320:PPAR signaling pathway
hsa03050:Proteasome		hsa03060:Protein export		hsa04010:MAPK signaling pathway		hsa03320:PPAR signaling pathway		hsa03320:PPAR signaling pathway		hsa04010:MAPK signaling pathway
hsa03060:Protein export		hsa03320:PPAR signaling pathway		hsa04012:ErbB signaling pathway		hsa04010:MAPK signaling pathway		hsa04010:MAPK signaling pathway		hsa04012:ErbB signaling pathway
hsa03320:PPAR signaling pathway		hsa04010:MAPK signaling pathway		hsa04020:Calcium signaling pathway		hsa04012:ErbB signaling pathway		hsa04012:ErbB signaling pathway		hsa04020:Calcium signaling pathway
hsa04010:MAPK signaling pathway		hsa04012:ErbB signaling pathway		hsa04060:Cytokine-cytokine receptor interaction		hsa04020:Calcium signaling pathway		hsa04020:Calcium signaling pathway		hsa04060:Cytokine-cytokine receptor interaction
hsa04012:ErbB signaling pathway		hsa04020:Calcium signaling pathway		hsa04070:Phosphatidylinositol signaling system		hsa04060:Cytokine-cytokine receptor interaction		hsa04060:Cytokine-cytokine receptor interaction		hsa04070:Phosphatidylinositol signaling system
hsa04020:Calcium signaling pathway		hsa04060:Cytokine-cytokine receptor interaction		hsa04080:Neuroactive ligand-receptor interaction		hsa04070:Phosphatidylinositol signaling system		hsa04070:Phosphatidylinositol signaling system		hsa04080:Neuroactive ligand-receptor interaction
hsa04060:Cytokine-cytokine receptor interaction		hsa04070:Phosphatidylinositol signaling system		hsa04110:Cell cycle		hsa04080:Neuroactive ligand-receptor interaction		hsa04080:Neuroactive ligand-receptor interaction		hsa04110:Cell cycle
hsa04070:Phosphatidylinositol signaling system		hsa04080:Neuroactive ligand-receptor interaction		hsa04115:p53 signaling pathway		hsa04110:Cell cycle		hsa04110:Cell cycle		hsa04115:p53 signaling pathway
hsa04080:Neuroactive ligand-receptor interaction		hsa04110:Cell cycle		hsa04120:Ubiquitin mediated proteolysis		hsa04115:p53 signaling pathway		hsa04115:p53 signaling pathway		hsa04120:Ubiquitin mediated proteolysis
hsa04110:Cell cycle		hsa04115:p53 signaling pathway		hsa04130:SNARE interactions in vesicular transport		hsa04120:Ubiquitin mediated proteolysis		hsa04120:Ubiquitin mediated proteolysis		hsa04130:SNARE interactions in vesicular transport
hsa04115:p53 signaling pathway		hsa04120:Ubiquitin mediated proteolysis		hsa04140:Regulation of autophagy		hsa04130:SNARE interactions in vesicular transport		hsa04130:SNARE interactions in vesicular transport		hsa04140:Regulation of autophagy
hsa04120:Ubiquitin mediated proteolysis		hsa04130:SNARE interactions in vesicular transport		hsa04150:mTOR signaling pathway		hsa04140:Regulation of autophagy		hsa04140:Regulation of autophagy		hsa04150:mTOR signaling pathway
hsa04130:SNARE interactions in vesicular transport		hsa04140:Regulation of autophagy		hsa04210:Apoptosis		hsa04150:mTOR signaling pathway		hsa04150:mTOR signaling pathway		hsa04210:Apoptosis
hsa04140:Regulation of autophagy		hsa04150:mTOR signaling pathway		hsa04310:Wnt signaling pathway		hsa04210:Apoptosis		hsa04210:Apoptosis		hsa04310:Wnt signaling pathway
hsa04150:mTOR signaling pathway		hsa04210:Apoptosis		hsa04320:Dorso-ventral axis formation		hsa04310:Wnt signaling pathway		hsa04310:Wnt signaling pathway		hsa04320:Dorso-ventral axis formation
hsa04210:Apoptosis		hsa04310:Wnt signaling pathway		hsa04330:Notch signaling pathway		hsa04320:Dorso-ventral axis formation		hsa04320:Dorso-ventral axis formation		hsa04330:Notch signaling pathway
hsa04310:Wnt signaling pathway		hsa04320:Dorso-ventral axis formation		hsa04340:Hedgehog signaling pathway		hsa04330:Notch signaling pathway		hsa04330:Notch signaling pathway		hsa04340:Hedgehog signaling pathway
hsa04320:Dorso-ventral axis formation		hsa04330:Notch signaling pathway		hsa04350:TGF-beta signaling pathway		hsa04340:Hedgehog signaling pathway		hsa04340:Hedgehog signaling pathway		hsa04350:TGF-beta signaling pathway
hsa04330:Notch signaling pathway		hsa04340:Hedgehog signaling pathway		hsa04360:Axon guidance		hsa04350:TGF-beta signaling pathway		hsa04350:TGF-beta signaling pathway		hsa04360:Axon guidance
hsa04340:Hedgehog signaling pathway		hsa04350:TGF-beta signaling pathway		hsa04370:VEGF signaling pathway		hsa04360:Axon guidance		hsa04360:Axon guidance		hsa04370:VEGF signaling pathway
hsa04350:TGF-beta signaling pathway		hsa04360:Axon guidance		hsa04510:Focal adhesion		hsa04370:VEGF signaling pathway		hsa04370:VEGF signaling pathway		hsa04510:Focal adhesion
hsa04360:Axon guidance		hsa04370:VEGF signaling pathway		hsa04512:ECM-receptor interaction		hsa04510:Focal adhesion		hsa04510:Focal adhesion		hsa04512:ECM-receptor interaction
hsa04370:VEGF signaling pathway		hsa04510:Focal adhesion		hsa04514:Cell adhesion molecules (CAMs)		hsa04512:ECM-receptor interaction		hsa04512:ECM-receptor interaction		hsa04514:Cell adhesion molecules (CAMs)
hsa04510:Focal adhesion		hsa04512:ECM-receptor interaction		hsa04520:Adherens junction		hsa04514:Cell adhesion molecules (CAMs)		hsa04514:Cell adhesion molecules (CAMs)		hsa04520:Adherens junction
hsa04512:ECM-receptor interaction		hsa04514:Cell adhesion molecules (CAMs)		hsa04530:Tight junction		hsa04520:Adherens junction		hsa04520:Adherens junction		hsa04530:Tight junction
hsa04514:Cell adhesion molecules (CAMs)		hsa04520:Adherens junction		hsa04540:Gap junction		hsa04530:Tight junction		hsa04530:Tight junction		hsa04540:Gap junction
hsa04520:Adherens junction		hsa04530:Tight junction		hsa04610:Complement and coagulation cascades		hsa04540:Gap junction		hsa04540:Gap junction		hsa04610:Complement and coagulation cascades
hsa04530:Tight junction		hsa04540:Gap junction		hsa04614:Renin-angiotensin system		hsa04610:Complement and coagulation cascades		hsa04610:Complement and coagulation cascades		hsa04614:Renin-angiotensin system
hsa04540:Gap junction		hsa04610:Complement and coagulation cascades		hsa04620:Toll-like receptor signaling pathway		hsa04612:Antigen processing and presentation		hsa04612:Antigen processing and presentation		hsa04620:Toll-like receptor signaling pathway
hsa04610:Complement and coagulation cascades		hsa04612:Antigen processing and presentation		hsa04630:Jak-STAT signaling pathway		hsa04614:Renin-angiotensin system		hsa04620:Toll-like receptor signaling pathway		hsa04630:Jak-STAT signaling pathway
hsa04612:Antigen processing and presentation		hsa04620:Toll-like receptor signaling pathway		hsa04640:Hematopoietic cell lineage		hsa04620:Toll-like receptor signaling pathway		hsa04630:Jak-STAT signaling pathway		hsa04640:Hematopoietic cell lineage
hsa04614:Renin-angiotensin system		hsa04630:Jak-STAT signaling pathway		hsa04650:Natural killer cell mediated cytotoxicity		hsa04630:Jak-STAT signaling pathway		hsa04640:Hematopoietic cell lineage		hsa04650:Natural killer cell mediated cytotoxicity
hsa04620:Toll-like receptor signaling pathway		hsa04640:Hematopoietic cell lineage		hsa04660:T cell receptor signaling pathway		hsa04640:Hematopoietic cell lineage		hsa04650:Natural killer cell mediated cytotoxicity		hsa04660:T cell receptor signaling pathway
hsa04630:Jak-STAT signaling pathway		hsa04650:Natural killer cell mediated cytotoxicity		hsa04662:B cell receptor signaling pathway		hsa04650:Natural killer cell mediated cytotoxicity		hsa04660:T cell receptor signaling pathway		hsa04662:B cell receptor signaling pathway
hsa04640:Hematopoietic cell lineage		hsa04660:T cell receptor signaling pathway		hsa04664:Fc epsilon RI signaling pathway		hsa04660:T cell receptor signaling pathway		hsa04662:B cell receptor signaling pathway		hsa04664:Fc epsilon RI signaling pathway
hsa04650:Natural killer cell mediated cytotoxicity		hsa04662:B cell receptor signaling pathway		hsa04670:Leukocyte transendothelial migration		hsa04662:B cell receptor signaling pathway		hsa04664:Fc epsilon RI signaling pathway		hsa04670:Leukocyte transendothelial migration
hsa04660:T cell receptor signaling pathway		hsa04664:Fc epsilon RI signaling pathway		hsa04710:Circadian rhythm		hsa04664:Fc epsilon RI signaling pathway		hsa04670:Leukocyte transendothelial migration		hsa04710:Circadian rhythm
hsa04662:B cell receptor signaling pathway		hsa04670:Leukocyte transendothelial migration		hsa04720:Long-term potentiation		hsa04670:Leukocyte transendothelial migration		hsa04710:Circadian rhythm		hsa04720:Long-term potentiation
hsa04664:Fc epsilon RI signaling pathway		hsa04710:Circadian rhythm		hsa04740:Olfactory transduction		hsa04710:Circadian rhythm		hsa04720:Long-term potentiation		hsa04740:Olfactory transduction
hsa04670:Leukocyte transendothelial migration		hsa04720:Long-term potentiation		hsa04742:Taste transduction		hsa04720:Long-term potentiation		hsa04730:Long-term depression		hsa04810:Regulation of actin cytoskeleton
hsa04710:Circadian rhythm		hsa04730:Long-term depression		hsa04810:Regulation of actin cytoskeleton		hsa04730:Long-term depression		hsa04740:Olfactory transduction		hsa04910:Insulin signaling pathway
hsa04720:Long-term potentiation		hsa04740:Olfactory transduction		hsa04910:Insulin signaling pathway		hsa04740:Olfactory transduction		hsa04742:Taste transduction		hsa04912:GnRH signaling pathway
hsa04730:Long-term depression		hsa04742:Taste transduction		hsa04912:GnRH signaling pathway		hsa04742:Taste transduction		hsa04810:Regulation of actin cytoskeleton		hsa04916:Melanogenesis
hsa04740:Olfactory transduction		hsa04810:Regulation of actin cytoskeleton		hsa04916:Melanogenesis		hsa04810:Regulation of actin cytoskeleton		hsa04910:Insulin signaling pathway		hsa04920:Adipocytokine signaling pathway
hsa04742:Taste transduction		hsa04910:Insulin signaling pathway		hsa04920:Adipocytokine signaling pathway		hsa04910:Insulin signaling pathway		hsa04912:GnRH signaling pathway		hsa04930:Type II diabetes mellitus
hsa04810:Regulation of actin cytoskeleton		hsa04912:GnRH signaling pathway		hsa04930:Type II diabetes mellitus		hsa04912:GnRH signaling pathway		hsa04916:Melanogenesis		hsa04940:Type I diabetes mellitus
hsa04910:Insulin signaling pathway		hsa04916:Melanogenesis		hsa04940:Type I diabetes mellitus		hsa04916:Melanogenesis		hsa04920:Adipocytokine signaling pathway		hsa05010:Alzheimer's disease
hsa04912:GnRH signaling pathway		hsa04920:Adipocytokine signaling pathway		hsa04950:Maturity onset diabetes of the young		hsa04920:Adipocytokine signaling pathway		hsa04930:Type II diabetes mellitus		hsa05020:Parkinson's disease
hsa04916:Melanogenesis		hsa04930:Type II diabetes mellitus		hsa05010:Alzheimer's disease		hsa04930:Type II diabetes mellitus		hsa04940:Type I diabetes mellitus		hsa05030:Amyotrophic lateral sclerosis (ALS)
hsa04920:Adipocytokine signaling pathway		hsa04940:Type I diabetes mellitus		hsa05020:Parkinson's disease		hsa04940:Type I diabetes mellitus		hsa05010:Alzheimer's disease		hsa05040:Huntington's disease
hsa04930:Type II diabetes mellitus		hsa04950:Maturity onset diabetes of the young		hsa05030:Amyotrophic lateral sclerosis (ALS)		hsa04950:Maturity onset diabetes of the young		hsa05020:Parkinson's disease		hsa05050:Dentatorubropallidoluysian atrophy (DRPLA)
hsa04940:Type I diabetes mellitus		hsa05010:Alzheimer's disease		hsa05040:Huntington's disease		hsa05010:Alzheimer's disease		hsa05030:Amyotrophic lateral sclerosis (ALS)		hsa05110:Cholera - Infection
hsa04950:Maturity onset diabetes of the young		hsa05020:Parkinson's disease		hsa05050:Dentatorubropallidoluysian atrophy (DRPLA)		hsa05020:Parkinson's disease		hsa05040:Huntington's disease		hsa05120:Epithelial cell signaling in Helicobacter pylori infection
hsa05010:Alzheimer's disease		hsa05030:Amyotrophic lateral sclerosis (ALS)		hsa05060:Prion disease		hsa05030:Amyotrophic lateral sclerosis (ALS)		hsa05050:Dentatorubropallidoluysian atrophy (DRPLA)		hsa05130:Pathogenic Escherichia coli infection - EHEC
hsa05020:Parkinson's disease		hsa05040:Huntington's disease		hsa05110:Cholera - Infection		hsa05040:Huntington's disease		hsa05060:Prion disease		hsa05131:Pathogenic Escherichia coli infection - EPEC
hsa05030:Amyotrophic lateral sclerosis (ALS)		hsa05050:Dentatorubropallidoluysian atrophy (DRPLA)		hsa05120:Epithelial cell signaling in Helicobacter pylori infection		hsa05050:Dentatorubropallidoluysian atrophy (DRPLA)		hsa05110:Cholera - Infection		hsa05210:Colorectal cancer
hsa05040:Huntington's disease		hsa05060:Prion disease		hsa05130:Pathogenic Escherichia coli infection - EHEC		hsa05060:Prion disease		hsa05120:Epithelial cell signaling in Helicobacter pylori infection		hsa05211:Renal cell carcinoma
hsa05050:Dentatorubropallidoluysian atrophy (DRPLA)		hsa05110:Cholera - Infection		hsa05131:Pathogenic Escherichia coli infection - EPEC		hsa05110:Cholera - Infection		hsa05130:Pathogenic Escherichia coli infection - EHEC		hsa05212:Pancreatic cancer
hsa05060:Prion disease		hsa05120:Epithelial cell signaling in Helicobacter pylori infection		hsa05210:Colorectal cancer		hsa05120:Epithelial cell signaling in Helicobacter pylori infection		hsa05131:Pathogenic Escherichia coli infection - EPEC		hsa05213:Endometrial cancer
hsa05110:Cholera - Infection		hsa05130:Pathogenic Escherichia coli infection - EHEC		hsa05211:Renal cell carcinoma		hsa05130:Pathogenic Escherichia coli infection - EHEC		hsa05210:Colorectal cancer		hsa05214:Glioma
hsa05120:Epithelial cell signaling in Helicobacter pylori infection		hsa05131:Pathogenic Escherichia coli infection - EPEC		hsa05212:Pancreatic cancer		hsa05131:Pathogenic Escherichia coli infection - EPEC		hsa05211:Renal cell carcinoma		hsa05215:Prostate cancer
hsa05130:Pathogenic Escherichia coli infection - EHEC		hsa05210:Colorectal cancer		hsa05213:Endometrial cancer		hsa05210:Colorectal cancer		hsa05212:Pancreatic cancer		hsa05216:Thyroid cancer
hsa05131:Pathogenic Escherichia coli infection - EPEC		hsa05211:Renal cell carcinoma		hsa05214:Glioma		hsa05211:Renal cell carcinoma		hsa05213:Endometrial cancer		hsa05217:Basal cell carcinoma
hsa05210:Colorectal cancer		hsa05212:Pancreatic cancer		hsa05215:Prostate cancer		hsa05212:Pancreatic cancer		hsa05214:Glioma		hsa05218:Melanoma
hsa05211:Renal cell carcinoma		hsa05213:Endometrial cancer		hsa05216:Thyroid cancer		hsa05213:Endometrial cancer		hsa05215:Prostate cancer		hsa05219:Bladder cancer
hsa05212:Pancreatic cancer		hsa05214:Glioma		hsa05217:Basal cell carcinoma		hsa05214:Glioma		hsa05216:Thyroid cancer		hsa05220:Chronic myeloid leukemia
hsa05213:Endometrial cancer		hsa05215:Prostate cancer		hsa05218:Melanoma		hsa05215:Prostate cancer		hsa05217:Basal cell carcinoma		hsa05221:Acute myeloid leukemia
hsa05214:Glioma		hsa05216:Thyroid cancer		hsa05219:Bladder cancer		hsa05216:Thyroid cancer		hsa05218:Melanoma		hsa05222:Small cell lung cancer
hsa05215:Prostate cancer		hsa05217:Basal cell carcinoma		hsa05220:Chronic myeloid leukemia		hsa05217:Basal cell carcinoma		hsa05219:Bladder cancer		hsa05223:Non-small cell lung cancer
hsa05216:Thyroid cancer		hsa05218:Melanoma		hsa05221:Acute myeloid leukemia		hsa05218:Melanoma		hsa05220:Chronic myeloid leukemia
hsa05217:Basal cell carcinoma		hsa05219:Bladder cancer		hsa05222:Small cell lung cancer		hsa05219:Bladder cancer		hsa05221:Acute myeloid leukemia
hsa05218:Melanoma		hsa05220:Chronic myeloid leukemia		hsa05223:Non-small cell lung cancer		hsa05220:Chronic myeloid leukemia		hsa05222:Small cell lung cancer
hsa05219:Bladder cancer		hsa05221:Acute myeloid leukemia				hsa05221:Acute myeloid leukemia		hsa05223:Non-small cell lung cancer
hsa05220:Chronic myeloid leukemia		hsa05222:Small cell lung cancer				hsa05222:Small cell lung cancer
hsa05221:Acute myeloid leukemia		hsa05223:Non-small cell lung cancer				hsa05223:Non-small cell lung cancer
hsa05222:Small cell lung cancer
hsa05223:Non-small cell lung cancer

## Sheet: Reactome
Reactome
T3-T0 AND CD-N		T7-T0 AND CD-N		T12-T0 AND CD-N		T3-T0 AND UC-N		T7-T0 AND UC-N		T12-T0 AND UC-N
Activation of the mRNA upon binding of the cap-binding complex and eIFs, and subsequent binding to 43S		Activation of the mRNA upon binding of the cap-binding complex and eIFs, and subsequent binding to 43S		Activation of the mRNA upon binding of the cap-binding complex and eIFs, and subsequent binding to 43S		Activation of the mRNA upon binding of the cap-binding complex and eIFs, and subsequent binding to 43S		Activation of the mRNA upon binding of the cap-binding complex and eIFs, and subsequent binding to 43S		Activation of the mRNA upon binding of the cap-binding complex and eIFs, and subsequent binding to 43S
Activation, translocation and oligomerization of BAX		Activation, translocation and oligomerization of BAX		Base-Excision Repair, AP Site Formation		Activation, translocation and oligomerization of BAX		Activation, translocation and oligomerization of BAX		Base-Excision Repair, AP Site Formation
Base-Excision Repair, AP Site Formation		Base-Excision Repair, AP Site Formation		Biosynthesis of the N-glycan precursor (dolichol lipid-linked oligosaccharide, LLO) and transfer to a nascent protein		Base-Excision Repair, AP Site Formation		Base-Excision Repair, AP Site Formation		Biosynthesis of the N-glycan precursor (dolichol lipid-linked oligosaccharide, LLO) and transfer to a nascent protein
Biosynthesis of the N-glycan precursor (dolichol lipid-linked oligosaccharide, LLO) and transfer to a nascent protein		Biosynthesis of the N-glycan precursor (dolichol lipid-linked oligosaccharide, LLO) and transfer to a nascent protein		Cell Cycle, Mitotic		Biosynthesis of the N-glycan precursor (dolichol lipid-linked oligosaccharide, LLO) and transfer to a nascent protein		Biosynthesis of the N-glycan precursor (dolichol lipid-linked oligosaccharide, LLO) and transfer to a nascent protein		Cell Cycle, Mitotic
Cell Cycle, Mitotic		Cell Cycle, Mitotic		Cell death signalling via NRAGE, NRIF and NADE		Cell Cycle, Mitotic		Cell Cycle, Mitotic		Cell death signalling via NRAGE, NRIF and NADE
Cell death signalling via NRAGE, NRIF and NADE		Cell death signalling via NRAGE, NRIF and NADE		Fatty acid, triacylglycerol, and ketone body metabolism		Cell death signalling via NRAGE, NRIF and NADE		Cell death signalling via NRAGE, NRIF and NADE		Fatty acid, triacylglycerol, and ketone body metabolism
Fatty acid, triacylglycerol, and ketone body metabolism		Fatty acid, triacylglycerol, and ketone body metabolism		Formation of the active cofactor, UDP-glucuronate		Fatty acid, triacylglycerol, and ketone body metabolism		Fatty acid, triacylglycerol, and ketone body metabolism		Formation of the active cofactor, UDP-glucuronate
Formation of the active cofactor, UDP-glucuronate		Formation of the active cofactor, UDP-glucuronate		Formation of the ternary complex, and subsequently, the 43S complex		Formation of the active cofactor, UDP-glucuronate		Formation of the active cofactor, UDP-glucuronate		Formation of the ternary complex, and subsequently, the 43S complex
Formation of the ternary complex, and subsequently, the 43S complex		Formation of the ternary complex, and subsequently, the 43S complex		GABA synthesis, release, reuptake and degradation		Formation of the ternary complex, and subsequently, the 43S complex		Formation of the ternary complex, and subsequently, the 43S complex		GABA synthesis, release, reuptake and degradation
GABA synthesis, release, reuptake and degradation		GABA synthesis, release, reuptake and degradation		Gamma-carboxylation, transport, and amino-terminal cleavage of proteins		GABA synthesis, release, reuptake and degradation		GABA synthesis, release, reuptake and degradation		Gamma-carboxylation, transport, and amino-terminal cleavage of proteins
Gamma-carboxylation, transport, and amino-terminal cleavage of proteins		Gamma-carboxylation, transport, and amino-terminal cleavage of proteins		Glutamate Binding, Activation of AMPA Receptors and Synaptic Plasticity		Gamma-carboxylation, transport, and amino-terminal cleavage of proteins		Gamma-carboxylation, transport, and amino-terminal cleavage of proteins		Glutamate Binding, Activation of AMPA Receptors and Synaptic Plasticity
Glutamate Binding, Activation of AMPA Receptors and Synaptic Plasticity		Glutamate Binding, Activation of AMPA Receptors and Synaptic Plasticity		Incretin Synthesis, Secretion, and Inactivation		Glutamate Binding, Activation of AMPA Receptors and Synaptic Plasticity		Glutamate Binding, Activation of AMPA Receptors and Synaptic Plasticity		Incretin Synthesis, Secretion, and Inactivation
Incretin Synthesis, Secretion, and Inactivation		Incretin Synthesis, Secretion, and Inactivation		Interleukin-3, 5 and GM-CSF signaling		Incretin Synthesis, Secretion, and Inactivation		Incretin Synthesis, Secretion, and Inactivation		Interleukin-3, 5 and GM-CSF signaling
Interleukin-3, 5 and GM-CSF signaling		Interleukin-3, 5 and GM-CSF signaling		Lipid digestion, mobilization, and transport		Interleukin-3, 5 and GM-CSF signaling		Interleukin-3, 5 and GM-CSF signaling		Lipid digestion, mobilization, and transport
Lipid digestion, mobilization, and transport		Lipid digestion, mobilization, and transport		Monoamines are oxidized to aldehydes by MAOA and MAOB, producing NH3 and H2O2		Lipid digestion, mobilization, and transport		Lipid digestion, mobilization, and transport		Monoamines are oxidized to aldehydes by MAOA and MAOB, producing NH3 and H2O2
Monoamines are oxidized to aldehydes by MAOA and MAOB, producing NH3 and H2O2		Monoamines are oxidized to aldehydes by MAOA and MAOB, producing NH3 and H2O2		Polyamines are oxidized to amines, aldehydes and H2O2 by PAOs		Monoamines are oxidized to aldehydes by MAOA and MAOB, producing NH3 and H2O2		Monoamines are oxidized to aldehydes by MAOA and MAOB, producing NH3 and H2O2		Polyamines are oxidized to amines, aldehydes and H2O2 by PAOs
Polyamines are oxidized to amines, aldehydes and H2O2 by PAOs		Polyamines are oxidized to amines, aldehydes and H2O2 by PAOs		Progressive trimming of alpha-1,2-linked mannose residues from Man9/8/7GlcNAc2 to produce Man5GlcNAc2		Polyamines are oxidized to amines, aldehydes and H2O2 by PAOs		Polyamines are oxidized to amines, aldehydes and H2O2 by PAOs		Progressive trimming of alpha-1,2-linked mannose residues from Man9/8/7GlcNAc2 to produce Man5GlcNAc2
Progressive trimming of alpha-1,2-linked mannose residues from Man9/8/7GlcNAc2 to produce Man5GlcNAc2		Progressive trimming of alpha-1,2-linked mannose residues from Man9/8/7GlcNAc2 to produce Man5GlcNAc2		RNA Polymerase I, RNA Polymerase III, and Mitochondrial Transcription		Progressive trimming of alpha-1,2-linked mannose residues from Man9/8/7GlcNAc2 to produce Man5GlcNAc2		Progressive trimming of alpha-1,2-linked mannose residues from Man9/8/7GlcNAc2 to produce Man5GlcNAc2		RNA Polymerase I, RNA Polymerase III, and Mitochondrial Transcription
RNA Polymerase I, RNA Polymerase III, and Mitochondrial Transcription		RNA Polymerase I, RNA Polymerase III, and Mitochondrial Transcription		Respiratory electron transport, ATP synthesis by chemiosmotic coupling, and heat production by uncoupling proteins.		RNA Polymerase I, RNA Polymerase III, and Mitochondrial Transcription		RNA Polymerase I, RNA Polymerase III, and Mitochondrial Transcription		Respiratory electron transport, ATP synthesis by chemiosmotic coupling, and heat production by uncoupling proteins.
Respiratory electron transport, ATP synthesis by chemiosmotic coupling, and heat production by uncoupling proteins.		Respiratory electron transport, ATP synthesis by chemiosmotic coupling, and heat production by uncoupling proteins.		Synthesis, Secretion, and Inactivation of Glucagon-like Peptide-1 (GLP-1)		Respiratory electron transport, ATP synthesis by chemiosmotic coupling, and heat production by uncoupling proteins.		Respiratory electron transport, ATP synthesis by chemiosmotic coupling, and heat production by uncoupling proteins.		Synthesis, Secretion, and Inactivation of Glucagon-like Peptide-1 (GLP-1)
Synthesis, Secretion, and Inactivation of Glucagon-like Peptide-1 (GLP-1)		Synthesis, Secretion, and Inactivation of Glucagon-like Peptide-1 (GLP-1)		Synthesis, Secretion, and Inactivation of Glucose-dependent Insulinotropic Polypeptide (GIP)		Synthesis, Secretion, and Inactivation of Glucagon-like Peptide-1 (GLP-1)		Synthesis, Secretion, and Inactivation of Glucagon-like Peptide-1 (GLP-1)		Synthesis, Secretion, and Inactivation of Glucose-dependent Insulinotropic Polypeptide (GIP)
Synthesis, Secretion, and Inactivation of Glucose-dependent Insulinotropic Polypeptide (GIP)		Synthesis, Secretion, and Inactivation of Glucose-dependent Insulinotropic Polypeptide (GIP)		Transport of glucose and other sugars, bile salts and organic acids, metal ions and amine compounds		Synthesis, Secretion, and Inactivation of Glucose-dependent Insulinotropic Polypeptide (GIP)		Synthesis, Secretion, and Inactivation of Glucose-dependent Insulinotropic Polypeptide (GIP)		Transport of vitamins, nucleosides, and related molecules
Transport of glucose and other sugars, bile salts and organic acids, metal ions and amine compounds		Transport of glucose and other sugars, bile salts and organic acids, metal ions and amine compounds		Transport of vitamins, nucleosides, and related molecules		Transport of vitamins, nucleosides, and related molecules		Transport of vitamins, nucleosides, and related molecules		Unblocking of NMDA receptor, glutamate binding and activation
Transport of vitamins, nucleosides, and related molecules		Transport of vitamins, nucleosides, and related molecules		Unblocking of NMDA receptor, glutamate binding and activation		Unblocking of NMDA receptor, glutamate binding and activation		Unblocking of NMDA receptor, glutamate binding and activation		3 -UTR-mediated translational regulation
Unblocking of NMDA receptor, glutamate binding and activation		Unblocking of NMDA receptor, glutamate binding and activation		3 -UTR-mediated translational regulation		3 -UTR-mediated translational regulation		3 -UTR-mediated translational regulation		A third proteolytic cleavage releases NICD
3 -UTR-mediated translational regulation		3 -UTR-mediated translational regulation		5-Phosphoribose 1-diphosphate biosynthesis		A third proteolytic cleavage releases NICD		A third proteolytic cleavage releases NICD		ABC-family proteins mediated transport
5-Phosphoribose 1-diphosphate biosynthesis		A third proteolytic cleavage releases NICD		A third proteolytic cleavage releases NICD		ABC-family proteins mediated transport		ABC-family proteins mediated transport		ABH2 mediated Reversal of Alkylation Damage
A third proteolytic cleavage releases NICD		ABC-family proteins mediated transport		ABC-family proteins mediated transport		ABH2 mediated Reversal of Alkylation Damage		ABH2 mediated Reversal of Alkylation Damage		ABH3 mediated Reversal of Alkylation Damage
ABC-family proteins mediated transport		ABH2 mediated Reversal of Alkylation Damage		ABH2 mediated Reversal of Alkylation Damage		ABH3 mediated Reversal of Alkylation Damage		ABH3 mediated Reversal of Alkylation Damage		ADP signalling through P2Y purinoceptor 1
ABH2 mediated Reversal of Alkylation Damage		ABH3 mediated Reversal of Alkylation Damage		ABH3 mediated Reversal of Alkylation Damage		ADP signalling through P2Y purinoceptor 1		ADP signalling through P2Y purinoceptor 1		ADP signalling through P2Y purinoceptor 12
ABH3 mediated Reversal of Alkylation Damage		ADP signalling through P2Y purinoceptor 1		ADP signalling through P2Y purinoceptor 1		ADP signalling through P2Y purinoceptor 12		ADP signalling through P2Y purinoceptor 12		AKT phosphorylates targets in the cytosol
ADP signalling through P2Y purinoceptor 1		ADP signalling through P2Y purinoceptor 12		ADP signalling through P2Y purinoceptor 12		AKT phosphorylates targets in the cytosol		AKT phosphorylates targets in the cytosol		AKT phosphorylates targets in the nucleus
ADP signalling through P2Y purinoceptor 12		AKT phosphorylates targets in the cytosol		AKT phosphorylates targets in the cytosol		AKT phosphorylates targets in the nucleus		AKT phosphorylates targets in the nucleus		AKT-mediated inactivation of FOXO1A
AKT phosphorylates targets in the cytosol		AKT phosphorylates targets in the nucleus		AKT phosphorylates targets in the nucleus		AKT-mediated inactivation of FOXO1A		AKT-mediated inactivation of FOXO1A		APC-Cdc20 mediated degradation of Nek2A
AKT phosphorylates targets in the nucleus		AKT-mediated inactivation of FOXO1A		AKT-mediated inactivation of FOXO1A		APC-Cdc20 mediated degradation of Nek2A		APC-Cdc20 mediated degradation of Nek2A		APC/C-mediated degradation of cell cycle proteins
AKT-mediated inactivation of FOXO1A		AMPK inhibits chREBP transcriptional activation activity		APC-Cdc20 mediated degradation of Nek2A		APC/C-mediated degradation of cell cycle proteins		APC/C-mediated degradation of cell cycle proteins		APC/C:Cdc20 mediated degradation of Cyclin B
APC-Cdc20 mediated degradation of Nek2A		APC-Cdc20 mediated degradation of Nek2A		APC/C-mediated degradation of cell cycle proteins		APC/C:Cdc20 mediated degradation of Cyclin B		APC/C:Cdc20 mediated degradation of Cyclin B		APC/C:Cdc20 mediated degradation of Securin
APC/C-mediated degradation of cell cycle proteins		APC/C-mediated degradation of cell cycle proteins		APC/C:Cdc20 mediated degradation of Cyclin B		APC/C:Cdc20 mediated degradation of Securin		APC/C:Cdc20 mediated degradation of Securin		APC/C:Cdc20 mediated degradation of mitotic proteins
APC/C:Cdc20 mediated degradation of Cyclin B		APC/C:Cdc20 mediated degradation of Cyclin B		APC/C:Cdc20 mediated degradation of Securin		APC/C:Cdc20 mediated degradation of mitotic proteins		APC/C:Cdc20 mediated degradation of mitotic proteins		APC/C:Cdh1 mediated degradation of Cdc20 and other APC/C:Cdh1 targeted proteins in late mitosis/early G1
APC/C:Cdc20 mediated degradation of Securin		APC/C:Cdc20 mediated degradation of Securin		APC/C:Cdc20 mediated degradation of mitotic proteins		APC/C:Cdh1 mediated degradation of Cdc20 and other APC/C:Cdh1 targeted proteins in late mitosis/early G1		APC/C:Cdh1 mediated degradation of Cdc20 and other APC/C:Cdh1 targeted proteins in late mitosis/early G1		ARMS-mediated activation
APC/C:Cdc20 mediated degradation of mitotic proteins		APC/C:Cdc20 mediated degradation of mitotic proteins		APC/C:Cdh1 mediated degradation of Cdc20 and other APC/C:Cdh1 targeted proteins in late mitosis/early G1		ARMS-mediated activation		ARMS-mediated activation		Acetylation
APC/C:Cdh1 mediated degradation of Cdc20 and other APC/C:Cdh1 targeted proteins in late mitosis/early G1		APC/C:Cdh1 mediated degradation of Cdc20 and other APC/C:Cdh1 targeted proteins in late mitosis/early G1		ARMS-mediated activation		Acetylation		Acetylation		Acetylcholine Neurotransmitter Release Cycle
ARMS-mediated activation		ARMS-mediated activation		ATM mediated phosphorylation of repair proteins		Acetylcholine Neurotransmitter Release Cycle		Acetylcholine Neurotransmitter Release Cycle		Activated AMPK stimulates fatty-acid oxidation in muscle
Acetylcholine Neurotransmitter Release Cycle		Acetylcholine Neurotransmitter Release Cycle		ATM mediated response to DNA double-strand break		Activated AMPK stimulates fatty-acid oxidation in muscle		Activated AMPK stimulates fatty-acid oxidation in muscle		Activation of APC/C and APC/C:Cdc20 mediated degradation of mitotic proteins
Activated AMPK stimulates fatty-acid oxidation in muscle		Activated AMPK stimulates fatty-acid oxidation in muscle		Acetylcholine Neurotransmitter Release Cycle		Activation and oligomerization of BAK protein		Activation and oligomerization of BAK protein		Activation of ATR in response to replication stress
Activation and oligomerization of BAK protein		Activation and oligomerization of BAK protein		Activated AMPK stimulates fatty-acid oxidation in muscle		Activation of APC/C and APC/C:Cdc20 mediated degradation of mitotic proteins		Activation of APC/C and APC/C:Cdc20 mediated degradation of mitotic proteins		Activation of BAD and translocation to mitochondria
Activation of APC/C and APC/C:Cdc20 mediated degradation of mitotic proteins		Activation of APC/C and APC/C:Cdc20 mediated degradation of mitotic proteins		Activation and oligomerization of BAK protein		Activation of ATR in response to replication stress		Activation of ATR in response to replication stress		Activation of BH3-only proteins
Activation of ATR in response to replication stress		Activation of ATR in response to replication stress		Activation of APC/C and APC/C:Cdc20 mediated degradation of mitotic proteins		Activation of BAD and translocation to mitochondria		Activation of BH3-only proteins		Activation of BIM and translocation to mitochondria
Activation of BAD and translocation to mitochondria		Activation of BAD and translocation to mitochondria		Activation of ATR in response to replication stress		Activation of BH3-only proteins		Activation of BIM and translocation to mitochondria		Activation of BMF and translocation to mitochondria
Activation of BH3-only proteins		Activation of BH3-only proteins		Activation of BAD and translocation to mitochondria		Activation of BIM and translocation to mitochondria		Activation of BMF and translocation to mitochondria		Activation of C3 and C5
Activation of BIM and translocation to mitochondria		Activation of BIM and translocation to mitochondria		Activation of BH3-only proteins		Activation of C3 and C5		Activation of C3 and C5		Activation of Ca-permeable Kainate Receptor
Activation of C3 and C5		Activation of BMF and translocation to mitochondria		Activation of BIM and translocation to mitochondria		Activation of Ca-permeable Kainate Receptor		Activation of Ca-permeable Kainate Receptor		Activation of CaMK IV
Activation of Ca-permeable Kainate Receptor		Activation of C3 and C5		Activation of BMF and translocation to mitochondria		Activation of CaMK IV		Activation of CaMK IV		Activation of Chaperones by ATF6-alpha
Activation of CaMK IV		Activation of Ca-permeable Kainate Receptor		Activation of C3 and C5		Activation of Chaperones by ATF6-alpha		Activation of Chaperones by ATF6-alpha		Activation of Chaperones by IRE1alpha
Activation of Chaperones by ATF6-alpha		Activation of CaMK IV		Activation of Ca-permeable Kainate Receptor		Activation of Chaperones by IRE1alpha		Activation of Chaperones by IRE1alpha		Activation of DNA fragmentation factor
Activation of Chaperones by IRE1alpha		Activation of Chaperones by ATF6-alpha		Activation of CaMK IV		Activation of DNA fragmentation factor		Activation of DNA fragmentation factor		Activation of GABAB receptors
Activation of DNA fragmentation factor		Activation of Chaperones by IRE1alpha		Activation of Chaperones by ATF6-alpha		Activation of GABAB receptors		Activation of GABAB receptors		Activation of Kainate Receptors upon glutamate binding
Activation of GABAB receptors		Activation of DNA fragmentation factor		Activation of Chaperones by IRE1alpha		Activation of Kainate Receptors upon glutamate binding		Activation of Kainate Receptors upon glutamate binding		Activation of NMDA receptor upon glutamate binding and postsynaptic events
Activation of Kainate Receptors upon glutamate binding		Activation of GABAB receptors		Activation of DNA fragmentation factor		Activation of NMDA receptor upon glutamate binding and postsynaptic events		Activation of NMDA receptor upon glutamate binding and postsynaptic events		Activation of NOXA and translocation to mitochondria
Activation of NMDA receptor upon glutamate binding and postsynaptic events		Activation of Kainate Receptors upon glutamate binding		Activation of GABAB receptors		Activation of NOXA and translocation to mitochondria		Activation of NOXA and translocation to mitochondria		Activation of Pro-Caspase 8
Activation of NOXA and translocation to mitochondria		Activation of NMDA receptor upon glutamate binding and postsynaptic events		Activation of Kainate Receptors upon glutamate binding		Activation of TRKA receptors		Activation of TRKA receptors		Activation of Rac
Activation of TRKA receptors		Activation of NOXA and translocation to mitochondria		Activation of NMDA receptor upon glutamate binding and postsynaptic events		Activation of caspases through apoptosome-mediated cleavage		Activation of caspases through apoptosome-mediated cleavage		Activation of TRKA receptors
Activation of caspases through apoptosome-mediated cleavage		Activation of TRKA receptors		Activation of NOXA and translocation to mitochondria		Activation of the pre-replicative complex		Activation of the AP-1 family of transcription factors		Activation of caspases through apoptosome-mediated cleavage
Activation of the pre-replicative complex		Activation of caspases through apoptosome-mediated cleavage		Activation of Rac		Adenosine P1 receptors		Activation of the pre-replicative complex		Activation of the pre-replicative complex
Adenosine P1 receptors		Activation of the AP-1 family of transcription factors		Activation of TRKA receptors		Adenylate cyclase activating pathway		Adenosine P1 receptors		Adenosine P1 receptors
Adenylate cyclase activating pathway		Activation of the pre-replicative complex		Activation of caspases through apoptosome-mediated cleavage		Adenylate cyclase inhibitory pathway		Adenylate cyclase activating pathway		Adenylate cyclase activating pathway
Adenylate cyclase inhibitory pathway		Adenylate cyclase activating pathway		Activation of the AP-1 family of transcription factors		Adherens junctions interactions		Adenylate cyclase inhibitory pathway		Adenylate cyclase inhibitory pathway
Adherens junctions interactions		Adenylate cyclase inhibitory pathway		Activation of the pre-replicative complex		Adrenoceptors		Adherens junctions interactions		Adherens junctions interactions
Adrenoceptors		Adherens junctions interactions		Adenosine P1 receptors		Advanced glycosylation endproduct receptor signaling		Adrenoceptors		Adrenoceptors
Advanced glycosylation endproduct receptor signaling		Adrenoceptors		Adenylate cyclase activating pathway		Alpha-oxidation of phytanate		Advanced glycosylation endproduct receptor signaling		Advanced glycosylation endproduct receptor signaling
Alpha-oxidation of phytanate		Advanced glycosylation endproduct receptor signaling		Adenylate cyclase inhibitory pathway		Amine Oxidase reactions		Alpha-oxidation of phytanate		Alpha-oxidation of phytanate
Amine Oxidase reactions		Alpha-oxidation of phytanate		Adherens junctions interactions		Amine compound SLC transporters		Amine Oxidase reactions		Alternative complement activation
Amine compound SLC transporters		Amine Oxidase reactions		Adrenoceptors		Amine ligand-binding receptors		Amine compound SLC transporters		Amine Oxidase reactions
Amine ligand-binding receptors		Amine compound SLC transporters		Advanced glycosylation endproduct receptor signaling		Amino acid synthesis and interconversion (transamination)		Amino acid synthesis and interconversion (transamination)		Amine compound SLC transporters
Amino acid synthesis and interconversion (transamination)		Amine ligand-binding receptors		Alpha-oxidation of phytanate		Amino acid transport across the plasma membrane		Amino acid transport across the plasma membrane		Amino acid and oligopeptide SLC transporters
Amplification of signal from unattached kinetochores via a MAD2 inhibitory signal		Amino acid synthesis and interconversion (transamination)		Alternative complement activation		Amplification of signal from unattached kinetochores via a MAD2 inhibitory signal		Amplification of signal from unattached kinetochores via a MAD2 inhibitory signal		Amino acid synthesis and interconversion (transamination)
Amplification of signal from the kinetochores		Amino acid transport across the plasma membrane		Amine Oxidase reactions		Amplification of signal from the kinetochores		Amplification of signal from the kinetochores		Amino acid transport across the plasma membrane
Apoptosis		Amplification of signal from unattached kinetochores via a MAD2 inhibitory signal		Amine compound SLC transporters		Apoptosis		Apoptosis		Amplification of signal from unattached kinetochores via a MAD2 inhibitory signal
Apoptosis induced DNA fragmentation		Amplification of signal from the kinetochores		Amine ligand-binding receptors		Apoptosis induced DNA fragmentation		Apoptosis induced DNA fragmentation		Amplification of signal from the kinetochores
Apoptotic cleavage of cell adhesion proteins		Apoptosis		Amino acid and oligopeptide SLC transporters		Apoptotic cleavage of cell adhesion proteins		Apoptotic cleavage of cell adhesion proteins		Apoptosis
Apoptotic cleavage of cellular proteins		Apoptosis induced DNA fragmentation		Amino acid synthesis and interconversion (transamination)		Apoptotic factor-mediated response		Apoptotic cleavage of cellular proteins		Apoptosis induced DNA fragmentation
Apoptotic execution phase		Apoptotic cleavage of cell adhesion proteins		Amino acid transport across the plasma membrane		Arachidonate production from DAG		Apoptotic execution phase		Apoptotic cleavage of cell adhesion proteins
Apoptotic factor-mediated response		Apoptotic cleavage of cellular proteins		Amplification of signal from unattached kinetochores via a MAD2 inhibitory signal		Asparagine N-linked glycosylation		Apoptotic factor-mediated response		Apoptotic cleavage of cellular proteins
Aquaporin-mediated transport		Apoptotic execution phase		Amplification of signal from the kinetochores		Assembly of the ORC complex at the origin of replication		Arachidonate production from DAG		Apoptotic execution phase
Arachidonate production from DAG		Apoptotic factor-mediated response		Apoptosis		Assembly of the RAD50-MRE11-NBS1 complex at DNA double-strand breaks		Asparagine N-linked glycosylation		Apoptotic factor-mediated response
Asparagine N-linked glycosylation		Arachidonate production from DAG		Apoptosis induced DNA fragmentation		Assembly of the RAD51-ssDNA nucleoprotein complex		Assembly of the ORC complex at the origin of replication		Arachidonate production from DAG
Assembly of the ORC complex at the origin of replication		Asparagine N-linked glycosylation		Apoptotic cleavage of cell adhesion proteins		Assembly of the pre-replicative complex		Assembly of the RAD51-ssDNA nucleoprotein complex		Asparagine N-linked glycosylation
Assembly of the RAD50-MRE11-NBS1 complex at DNA double-strand breaks		Assembly of the ORC complex at the origin of replication		Apoptotic cleavage of cellular proteins		Association of TriC/CCT with target proteins during biosynthesis		Assembly of the pre-replicative complex		Assembly of the ORC complex at the origin of replication
Assembly of the RAD51-ssDNA nucleoprotein complex		Assembly of the RAD51-ssDNA nucleoprotein complex		Apoptotic execution phase		Association of licensing factors with the pre-replicative complex		Association of TriC/CCT with target proteins during biosynthesis		Assembly of the RAD50-MRE11-NBS1 complex at DNA double-strand breaks
Assembly of the pre-replicative complex		Assembly of the pre-replicative complex		Apoptotic factor-mediated response		Autodegradation of Cdh1 by Cdh1:APC/C		Association of licensing factors with the pre-replicative complex		Assembly of the RAD51-ssDNA nucleoprotein complex
Association of TriC/CCT with target proteins during biosynthesis		Association of TriC/CCT with target proteins during biosynthesis		Arachidonate production from DAG		Autodegradation of the E3 ubiquitin ligase COP1		Autodegradation of Cdh1 by Cdh1:APC/C		Assembly of the pre-replicative complex
Association of licensing factors with the pre-replicative complex		Association of licensing factors with the pre-replicative complex		Asparagine N-linked glycosylation		Axon guidance		Autodegradation of the E3 ubiquitin ligase COP1		Association of TriC/CCT with target proteins during biosynthesis
Astrocytic Glutamate-Glutamine Uptake And Metabolism		Astrocytic Glutamate-Glutamine Uptake And Metabolism		Assembly of the ORC complex at the origin of replication		Axonal growth stimulation		Axon guidance		Association of licensing factors with the pre-replicative complex
Attachment of GPI anchor to uPAR		Attachment of GPI anchor to uPAR		Assembly of the RAD50-MRE11-NBS1 complex at DNA double-strand breaks		BH3-only proteins associate with and inactivate anti-apoptotic BCL-2 members		Axonal growth inhibition (RHOA activation)		Astrocytic Glutamate-Glutamine Uptake And Metabolism
Autodegradation of Cdh1 by Cdh1:APC/C		Autodegradation of Cdh1 by Cdh1:APC/C		Assembly of the RAD51-ssDNA nucleoprotein complex		Base Excision Repair		Axonal growth stimulation		Autodegradation of Cdh1 by Cdh1:APC/C
Autodegradation of the E3 ubiquitin ligase COP1		Autodegradation of the E3 ubiquitin ligase COP1		Assembly of the pre-replicative complex		Base-free sugar-phosphate removal via the single-nucleotide replacement pathway		BH3-only proteins associate with and inactivate anti-apoptotic BCL-2 members		Autodegradation of the E3 ubiquitin ligase COP1
Axon guidance		Axon guidance		Association of TriC/CCT with target proteins during biosynthesis		Basigin interactions		Base Excision Repair		Axon guidance
Axonal growth inhibition (RHOA activation)		Axonal growth inhibition (RHOA activation)		Association of licensing factors with the pre-replicative complex		Beta oxidation of butanoyl-CoA to acetyl-CoA		Base-free sugar-phosphate removal via the single-nucleotide replacement pathway		Axonal growth inhibition (RHOA activation)
Axonal growth stimulation		Axonal growth stimulation		Astrocytic Glutamate-Glutamine Uptake And Metabolism		Beta oxidation of decanoyl-CoA to octanoyl-CoA-CoA		Basigin interactions		Axonal growth stimulation
BH3-only proteins associate with and inactivate anti-apoptotic BCL-2 members		BH3-only proteins associate with and inactivate anti-apoptotic BCL-2 members		Attachment of GPI anchor to uPAR		Beta oxidation of hexanoyl-CoA to butanoyl-CoA		Beta oxidation of butanoyl-CoA to acetyl-CoA		Base Excision Repair
Base Excision Repair		Base Excision Repair		Autodegradation of Cdh1 by Cdh1:APC/C		Beta oxidation of lauroyl-CoA to decanoyl-CoA-CoA		Beta oxidation of decanoyl-CoA to octanoyl-CoA-CoA		Base-free sugar-phosphate removal via the single-nucleotide replacement pathway
Base-free sugar-phosphate removal via the single-nucleotide replacement pathway		Base-free sugar-phosphate removal via the single-nucleotide replacement pathway		Autodegradation of the E3 ubiquitin ligase COP1		Beta oxidation of myristoyl-CoA to lauroyl-CoA		Beta oxidation of hexanoyl-CoA to butanoyl-CoA		Basigin interactions
Basigin interactions		Basigin interactions		Axon guidance		Beta oxidation of octanoyl-CoA to hexanoyl-CoA		Beta oxidation of lauroyl-CoA to decanoyl-CoA-CoA		Beta oxidation of butanoyl-CoA to acetyl-CoA
Beta oxidation of butanoyl-CoA to acetyl-CoA		Beta oxidation of butanoyl-CoA to acetyl-CoA		Axonal growth inhibition (RHOA activation)		Beta oxidation of palmitoyl-CoA to myristoyl-CoA		Beta oxidation of myristoyl-CoA to lauroyl-CoA		Beta oxidation of decanoyl-CoA to octanoyl-CoA-CoA
Beta oxidation of decanoyl-CoA to octanoyl-CoA-CoA		Beta oxidation of decanoyl-CoA to octanoyl-CoA-CoA		Axonal growth stimulation		Beta-oxidation of pristanoyl-CoA		Beta oxidation of octanoyl-CoA to hexanoyl-CoA		Beta oxidation of hexanoyl-CoA to butanoyl-CoA
Beta oxidation of hexanoyl-CoA to butanoyl-CoA		Beta oxidation of hexanoyl-CoA to butanoyl-CoA		BH3-only proteins associate with and inactivate anti-apoptotic BCL-2 members		Beta-oxidation of very long chain fatty acids		Beta oxidation of palmitoyl-CoA to myristoyl-CoA		Beta oxidation of lauroyl-CoA to decanoyl-CoA-CoA
Beta oxidation of lauroyl-CoA to decanoyl-CoA-CoA		Beta oxidation of lauroyl-CoA to decanoyl-CoA-CoA		Base Excision Repair		Bicarbonate transporters		Beta-catenin phosphorylation cascade		Beta oxidation of myristoyl-CoA to lauroyl-CoA
Beta oxidation of myristoyl-CoA to lauroyl-CoA		Beta oxidation of myristoyl-CoA to lauroyl-CoA		Base-free sugar-phosphate removal via the single-nucleotide replacement pathway		Bile acid and bile salt metabolism		Beta-oxidation of pristanoyl-CoA		Beta oxidation of octanoyl-CoA to hexanoyl-CoA
Beta oxidation of octanoyl-CoA to hexanoyl-CoA		Beta oxidation of octanoyl-CoA to hexanoyl-CoA		Basigin interactions		Bile salt and organic anion SLC transporters		Beta-oxidation of very long chain fatty acids		Beta oxidation of palmitoyl-CoA to myristoyl-CoA
Beta oxidation of palmitoyl-CoA to myristoyl-CoA		Beta oxidation of palmitoyl-CoA to myristoyl-CoA		Beta oxidation of butanoyl-CoA to acetyl-CoA		Biological oxidations		Bicarbonate transporters		Beta-catenin phosphorylation cascade
Beta-oxidation of pristanoyl-CoA		Beta-catenin phosphorylation cascade		Beta oxidation of decanoyl-CoA to octanoyl-CoA-CoA		Biotin metabolism		Bile acid and bile salt metabolism		Beta-oxidation of pristanoyl-CoA
Beta-oxidation of very long chain fatty acids		Beta-oxidation of pristanoyl-CoA		Beta oxidation of hexanoyl-CoA to butanoyl-CoA		Branched-chain amino acid catabolism		Bile salt and organic anion SLC transporters		Beta-oxidation of very long chain fatty acids
Bicarbonate transporters		Beta-oxidation of very long chain fatty acids		Beta oxidation of lauroyl-CoA to decanoyl-CoA-CoA		Breakdown of the nuclear lamina		Biological oxidations		Bicarbonate transporters
Bile acid and bile salt metabolism		Bicarbonate transporters		Beta oxidation of myristoyl-CoA to lauroyl-CoA		C6 deamination of adenosine		Branched-chain amino acid catabolism		Bile acid and bile salt metabolism
Bile salt and organic anion SLC transporters		Bile acid and bile salt metabolism		Beta oxidation of octanoyl-CoA to hexanoyl-CoA		CD28 co-stimulation		Breakdown of the nuclear lamina		Bile salt and organic anion SLC transporters
Biological oxidations		Bile salt and organic anion SLC transporters		Beta oxidation of palmitoyl-CoA to myristoyl-CoA		CD28 dependent PI3K/Akt signaling		C6 deamination of adenosine		Biological oxidations
Biotin metabolism		Biological oxidations		Beta-catenin phosphorylation cascade		CD28 dependent Vav1 pathway		CD28 co-stimulation		Branched-chain amino acid catabolism
Branched-chain amino acid catabolism		Branched-chain amino acid catabolism		Beta-oxidation of pristanoyl-CoA		CDC6 association with the ORC:origin complex		CD28 dependent PI3K/Akt signaling		Breakdown of the nuclear lamina
Breakdown of the nuclear lamina		Breakdown of the nuclear lamina		Beta-oxidation of very long chain fatty acids		CDK-mediated phosphorylation and removal of Cdc6		CD28 dependent Vav1 pathway		C6 deamination of adenosine
C6 deamination of adenosine		C6 deamination of adenosine		Bicarbonate transporters		CDO in myogenesis		CDC6 association with the ORC:origin complex		CD28 co-stimulation
CD28 co-stimulation		CD28 co-stimulation		Bile acid and bile salt metabolism		CDT1 association with the CDC6:ORC:origin complex		CDK-mediated phosphorylation and removal of Cdc6		CD28 dependent PI3K/Akt signaling
CD28 dependent PI3K/Akt signaling		CD28 dependent PI3K/Akt signaling		Bile salt and organic anion SLC transporters		CHL1 interactions		CDO in myogenesis		CD28 dependent Vav1 pathway
CD28 dependent Vav1 pathway		CD28 dependent Vav1 pathway		Biological oxidations		COPI Mediated Transport		CDT1 association with the CDC6:ORC:origin complex		CDC6 association with the ORC:origin complex
CDC6 association with the ORC:origin complex		CDC6 association with the ORC:origin complex		Branched-chain amino acid catabolism		COPII (Coat Protein 2) Mediated Vesicle Transport		CHL1 interactions		CDK-mediated phosphorylation and removal of Cdc6
CDK-mediated phosphorylation and removal of Cdc6		CDK-mediated phosphorylation and removal of Cdc6		Breakdown of the nuclear lamina		COX reactions		COPI Mediated Transport		CDO in myogenesis
CDO in myogenesis		CDO in myogenesis		C6 deamination of adenosine		CREB phosphorylation		COPII (Coat Protein 2) Mediated Vesicle Transport		CDT1 association with the CDC6:ORC:origin complex
CDT1 association with the CDC6:ORC:origin complex		CDT1 association with the CDC6:ORC:origin complex		CD28 co-stimulation		CREB phosphorylation through the activation of Adenylate Cyclase		COX reactions		CHL1 interactions
CHL1 interactions		CHL1 interactions		CD28 dependent PI3K/Akt signaling		CREB phosphorylation through the activation of CaMKII		CREB phosphorylation		COPI Mediated Transport
COPI Mediated Transport		COPI Mediated Transport		CD28 dependent Vav1 pathway		CREB phosphorylation through the activation of CaMKK		CREB phosphorylation through the activation of Adenylate Cyclase		COPII (Coat Protein 2) Mediated Vesicle Transport
COPII (Coat Protein 2) Mediated Vesicle Transport		COPII (Coat Protein 2) Mediated Vesicle Transport		CDC6 association with the ORC:origin complex		CREB phosphorylation through the activation of Ras		CREB phosphorylation through the activation of CaMKII		COX reactions
COX reactions		COX reactions		CDK-mediated phosphorylation and removal of Cdc6		CRMPs in Sema3A signaling		CREB phosphorylation through the activation of CaMKK		CREB phosphorylation
CREB phosphorylation		CREB phosphorylation		CDO in myogenesis		Ca-dependent events		CREB phosphorylation through the activation of Ras		CREB phosphorylation through the activation of Adenylate Cyclase
CREB phosphorylation through the activation of Adenylate Cyclase		CREB phosphorylation through the activation of Adenylate Cyclase		CDT1 association with the CDC6:ORC:origin complex		CaM pathway		CRMPs in Sema3A signaling		CREB phosphorylation through the activation of CaMKII
CREB phosphorylation through the activation of CaMKII		CREB phosphorylation through the activation of CaMKII		CHL1 interactions		CaMK IV-mediated phosphorylation of CREB		CTLA4 inhibitory signaling		CREB phosphorylation through the activation of CaMKK
CREB phosphorylation through the activation of CaMKK		CREB phosphorylation through the activation of CaMKK		COPI Mediated Transport		Calcitonin-like ligand receptors		Ca-dependent events		CREB phosphorylation through the activation of Ras
CREB phosphorylation through the activation of Ras		CREB phosphorylation through the activation of Ras		COPII (Coat Protein 2) Mediated Vesicle Transport		Calmodulin induced events		CaM pathway		CRMPs in Sema3A signaling
CRMPs in Sema3A signaling		CRMPs in Sema3A signaling		COX reactions		Calnexin/calreticulin cycle		CaMK IV-mediated phosphorylation of CREB		CTLA4 inhibitory signaling
CTLA4 inhibitory signaling		CTLA4 inhibitory signaling		CREB phosphorylation		Cap-dependent Translation Initiation		Calcitonin-like ligand receptors		Ca-dependent events
Ca-dependent events		Ca-dependent events		CREB phosphorylation through the activation of Adenylate Cyclase		Carnitine synthesis		Calmodulin induced events		CaM pathway
CaM pathway		CaM pathway		CREB phosphorylation through the activation of CaMKII		Caspase-mediated cleavage of cytoskeletal proteins		Calnexin/calreticulin cycle		CaMK IV-mediated phosphorylation of CREB
CaMK IV-mediated phosphorylation of CREB		CaMK IV-mediated phosphorylation of CREB		CREB phosphorylation through the activation of CaMKK		Cation-coupled Chloride cotransporters		Cap-dependent Translation Initiation		Calmodulin induced events
Calcitonin-like ligand receptors		Calcitonin-like ligand receptors		CREB phosphorylation through the activation of Ras		Cdc20:Phospho-APC/C mediated degradation of Cyclin A		Carnitine synthesis		Calnexin/calreticulin cycle
Calmodulin induced events		Calmodulin induced events		CRMPs in Sema3A signaling		Cell Cycle Checkpoints		Caspase-mediated cleavage of cytoskeletal proteins		Cap-dependent Translation Initiation
Calnexin/calreticulin cycle		Calnexin/calreticulin cycle		CTLA4 inhibitory signaling		Cell junction organization		Cation-coupled Chloride cotransporters		Carnitine synthesis
Cap-dependent Translation Initiation		Cap-dependent Translation Initiation		Ca-dependent events		Cell surface interactions at the vascular wall		Cdc20:Phospho-APC/C mediated degradation of Cyclin A		Caspase-8 is formed from procaspase-8
Carnitine synthesis		Carnitine synthesis		CaM pathway		Cell-extracellular matrix interactions		Cell Cycle Checkpoints		Caspase-mediated cleavage of cytoskeletal proteins
Caspase-mediated cleavage of cytoskeletal proteins		Caspase-mediated cleavage of cytoskeletal proteins		CaMK IV-mediated phosphorylation of CREB		Centrosome maturation		Cell junction organization		Cation-coupled Chloride cotransporters
Cation-coupled Chloride cotransporters		Cation-coupled Chloride cotransporters		Calmodulin induced events		Ceramide signalling		Cell surface interactions at the vascular wall		Cdc20:Phospho-APC/C mediated degradation of Cyclin A
Cdc20:Phospho-APC/C mediated degradation of Cyclin A		Cdc20:Phospho-APC/C mediated degradation of Cyclin A		Calnexin/calreticulin cycle		ChREBP activates metabolic gene expression		Cell-cell junction organization		Cell Cycle Checkpoints
Cell Cycle Checkpoints		Cell Cycle Checkpoints		Cap-dependent Translation Initiation		Chaperonin-mediated protein folding		Cell-extracellular matrix interactions		Cell junction organization
Cell junction organization		Cell junction organization		Carnitine synthesis		Chk1/Chk2(Cds1) mediated inactivation of Cyclin B:Cdk1 complex		Centrosome maturation		Cell surface interactions at the vascular wall
Cell surface interactions at the vascular wall		Cell surface interactions at the vascular wall		Caspase-mediated cleavage of cytoskeletal proteins		Cholesterol biosynthesis		Ceramide signalling		Cell-cell junction organization
Cell-cell junction organization		Cell-cell junction organization		Cation-coupled Chloride cotransporters		Chromosome Maintenance		ChREBP activates metabolic gene expression		Cell-extracellular matrix interactions
Cell-extracellular matrix interactions		Cell-extracellular matrix interactions		Cdc20:Phospho-APC/C mediated degradation of Cyclin A		Chylomicron-mediated lipid transport		Chaperonin-mediated protein folding		Centrosome maturation
Centrosome maturation		Centrosome maturation		Cell Cycle Checkpoints		Circadian Clock		Chk1/Chk2(Cds1) mediated inactivation of Cyclin B:Cdk1 complex		Ceramide signalling
Ceramide signalling		Ceramide signalling		Cell junction organization		Citric acid cycle (TCA cycle)		Cholesterol biosynthesis		ChREBP activates metabolic gene expression
ChREBP activates metabolic gene expression		ChREBP activates metabolic gene expression		Cell surface interactions at the vascular wall		Class A/1 (Rhodopsin-like receptors)		Chromosome Maintenance		Chaperonin-mediated protein folding
Chaperonin-mediated protein folding		Chaperonin-mediated protein folding		Cell-cell junction organization		Class B/2 (Secretin family receptors)		Circadian Clock		Chk1/Chk2(Cds1) mediated inactivation of Cyclin B:Cdk1 complex
Chk1/Chk2(Cds1) mediated inactivation of Cyclin B:Cdk1 complex		Chk1/Chk2(Cds1) mediated inactivation of Cyclin B:Cdk1 complex		Cell-extracellular matrix interactions		Class II GLUTs		Citric acid cycle (TCA cycle)		Cholesterol biosynthesis
Cholesterol biosynthesis		Cholesterol biosynthesis		Centrosome maturation		Classical antibody-mediated complement activation		Class A/1 (Rhodopsin-like receptors)		Chromosome Maintenance
Chromosome Maintenance		Chromosome Maintenance		Ceramide signalling		Clathrin derived vesicle budding		Class B/2 (Secretin family receptors)		Circadian Clock
Chylomicron-mediated lipid transport		Chylomicron-mediated lipid transport		ChREBP activates metabolic gene expression		Cleavage of Growing Transcript in the Termination Region		Class II GLUTs		Citric acid cycle (TCA cycle)
Circadian Clock		Circadian Clock		Chaperonin-mediated protein folding		Cleavage of the damaged purine		Classical antibody-mediated complement activation		Class A/1 (Rhodopsin-like receptors)
Citric acid cycle (TCA cycle)		Citric acid cycle (TCA cycle)		Chk1/Chk2(Cds1) mediated inactivation of Cyclin B:Cdk1 complex		Coenzyme A biosynthesis		Clathrin derived vesicle budding		Class B/2 (Secretin family receptors)
Class A/1 (Rhodopsin-like receptors)		Class A/1 (Rhodopsin-like receptors)		Cholesterol biosynthesis		Collagen adhesion via GPVI		Cleavage of Growing Transcript in the Termination Region		Class II GLUTs
Class B/2 (Secretin family receptors)		Class B/2 (Secretin family receptors)		Chromosome Maintenance		Collagen adhesion via Gp IV		Cleavage of the damaged purine		Classical antibody-mediated complement activation
Classical antibody-mediated complement activation		Classical antibody-mediated complement activation		Circadian Clock		Collagen adhesion via alpha 2 beta 1 glycoprotein		Cleavage of the damaged pyrimidine		Clathrin derived vesicle budding
Clathrin derived vesicle budding		Clathrin derived vesicle budding		Citric acid cycle (TCA cycle)		Common Pathway		Coenzyme A biosynthesis		Cleavage of Growing Transcript in the Termination Region
Cleavage of Growing Transcript in the Termination Region		Cleavage of Growing Transcript in the Termination Region		Class A/1 (Rhodopsin-like receptors)		Complement cascade		Collagen adhesion via GPVI		Cleavage of the damaged purine
Cleavage of the damaged purine		Cleavage of the damaged purine		Class B/2 (Secretin family receptors)		Conversion from APC/C:Cdc20 to APC/C:Cdh1 in late anaphase		Collagen adhesion via Gp IV		Cleavage of the damaged pyrimidine
Cleavage of the damaged pyrimidine		Cleavage of the damaged pyrimidine		Classical antibody-mediated complement activation		Cooperation of Prefoldin and TriC/CCT in actin and tubulin folding		Collagen adhesion via alpha 2 beta 1 glycoprotein		Coenzyme A biosynthesis
Coenzyme A biosynthesis		Coenzyme A biosynthesis		Clathrin derived vesicle budding		Costimulation by the CD28 family		Common Pathway		Collagen adhesion via GPVI
Collagen adhesion via GPVI		Collagen adhesion via GPVI		Cleavage of Growing Transcript in the Termination Region		Creation of C4 and C2 activators		Complement cascade		Collagen adhesion via Gp IV
Collagen adhesion via Gp IV		Collagen adhesion via Gp IV		Cleavage of the damaged purine		Cyclin A/B1 associated events during G2/M transition		Conversion from APC/C:Cdc20 to APC/C:Cdh1 in late anaphase		Collagen adhesion via alpha 2 beta 1 glycoprotein
Collagen adhesion via alpha 2 beta 1 glycoprotein		Collagen adhesion via alpha 2 beta 1 glycoprotein		Cleavage of the damaged pyrimidine		Cyclin A:Cdk2-associated events at S phase entry		Cooperation of Prefoldin and TriC/CCT in actin and tubulin folding		Common Pathway
Common Pathway		Common Pathway		Coenzyme A biosynthesis		Cyclin B2 mediated events		Costimulation by the CD28 family		Complement cascade
Complement cascade		Complement cascade		Collagen adhesion via GPVI		Cyclin D associated events in G1		Creation of C4 and C2 activators		Conversion from APC/C:Cdc20 to APC/C:Cdh1 in late anaphase
Conversion from APC/C:Cdc20 to APC/C:Cdh1 in late anaphase		Conversion from APC/C:Cdc20 to APC/C:Cdh1 in late anaphase		Collagen adhesion via Gp IV		Cyclin E associated events during G1/S transition		Cyclin A/B1 associated events during G2/M transition		Cooperation of Prefoldin and TriC/CCT in actin and tubulin folding
Cooperation of Prefoldin and TriC/CCT in actin and tubulin folding		Cooperation of Prefoldin and TriC/CCT in actin and tubulin folding		Collagen adhesion via alpha 2 beta 1 glycoprotein		Cytochrome P450 - arranged by substrate type		Cyclin A:Cdk2-associated events at S phase entry		Costimulation by the CD28 family
Costimulation by the CD28 family		Costimulation by the CD28 family		Common Pathway		Cytochrome c-mediated apoptotic response		Cyclin B2 mediated events		Creation of C4 and C2 activators
Creation of C4 and C2 activators		Creation of C4 and C2 activators		Conversion from APC/C:Cdc20 to APC/C:Cdh1 in late anaphase		Cytosolic sulfonation of small molecules		Cyclin D associated events in G1		Cyclin A/B1 associated events during G2/M transition
Cyclin A/B1 associated events during G2/M transition		Cyclin A/B1 associated events during G2/M transition		Cooperation of Prefoldin and TriC/CCT in actin and tubulin folding		Cytosolic tRNA aminoacylation		Cyclin E associated events during G1/S transition		Cyclin A:Cdk2-associated events at S phase entry
Cyclin A:Cdk2-associated events at S phase entry		Cyclin A:Cdk2-associated events at S phase entry		Costimulation by the CD28 family		DARPP-32 events		Cytochrome P450 - arranged by substrate type		Cyclin B2 mediated events
Cyclin B2 mediated events		Cyclin B2 mediated events		Creation of C4 and C2 activators		DCC mediated attractive signaling		Cytochrome c-mediated apoptotic response		Cyclin D associated events in G1
Cyclin D associated events in G1		Cyclin D associated events in G1		Cyclin A/B1 associated events during G2/M transition		DNA Damage Recognition in GG-NER		Cytosolic sulfonation of small molecules		Cyclin E associated events during G1/S transition
Cyclin E associated events during G1/S transition		Cyclin E associated events during G1/S transition		Cyclin A:Cdk2-associated events at S phase entry		DNA Damage Reversal		Cytosolic tRNA aminoacylation		Cytochrome P450 - arranged by substrate type
Cytochrome P450 - arranged by substrate type		Cytochrome P450 - arranged by substrate type		Cyclin B2 mediated events		DNA Repair		DARPP-32 events		Cytochrome c-mediated apoptotic response
Cytochrome c-mediated apoptotic response		Cytochrome c-mediated apoptotic response		Cyclin D associated events in G1		DNA Replication		DCC mediated attractive signaling		Cytosolic sulfonation of small molecules
Cytosolic sulfonation of small molecules		Cytosolic sulfonation of small molecules		Cyclin E associated events during G1/S transition		DNA Replication Pre-Initiation		DNA Damage Recognition in GG-NER		Cytosolic tRNA aminoacylation
Cytosolic tRNA aminoacylation		Cytosolic tRNA aminoacylation		Cytochrome P450 - arranged by substrate type		DNA replication initiation		DNA Damage Reversal		DARPP-32 events
DARPP-32 events		DARPP-32 events		Cytochrome c-mediated apoptotic response		DNA strand elongation		DNA Repair		DCC mediated attractive signaling
DCC mediated attractive signaling		DCC mediated attractive signaling		Cytosolic sulfonation of small molecules		Deadenylation of mRNA		DNA Replication		DNA Damage Recognition in GG-NER
DNA Damage Recognition in GG-NER		DNA Damage Recognition in GG-NER		Cytosolic tRNA aminoacylation		Deadenylation-dependent mRNA decay		DNA Replication Pre-Initiation		DNA Damage Reversal
DNA Damage Reversal		DNA Damage Reversal		DARPP-32 events		Degradation of GABA		DNA replication initiation		DNA Repair
DNA Repair		DNA Repair		DCC mediated attractive signaling		Degradation of beta-catenin by the destruction complex		DNA strand elongation		DNA Replication
DNA Replication		DNA Replication		DNA Damage Bypass		Depolarization of the Presynaptic Terminal Triggers the Opening of Calcium Channels		Deadenylation of mRNA		DNA Replication Pre-Initiation
DNA Replication Pre-Initiation		DNA Replication Pre-Initiation		DNA Damage Recognition in GG-NER		Deposition of New CENPA-containing Nucleosomes at the Centromere		Deadenylation-dependent mRNA decay		DNA replication initiation
DNA replication initiation		DNA replication initiation		DNA Damage Reversal		Depurination		Degradation of GABA		DNA strand elongation
DNA strand elongation		DNA strand elongation		DNA Repair		Destabilization of mRNA by AUF1 (hnRNP D0)		Degradation of beta-catenin by the destruction complex		DSCAM interactions
DSCAM interactions		DSCAM interactions		DNA Replication		Destabilization of mRNA by Butyrate Response Factor 1 (BRF1)		Depolarization of the Presynaptic Terminal Triggers the Opening of Calcium Channels		Deadenylation of mRNA
Deadenylation of mRNA		Deadenylation of mRNA		DNA Replication Pre-Initiation		Destabilization of mRNA by KSRP		Deposition of New CENPA-containing Nucleosomes at the Centromere		Deadenylation-dependent mRNA decay
Deadenylation-dependent mRNA decay		Deadenylation-dependent mRNA decay		DNA strand elongation		Destabilization of mRNA by Tristetraprolin (TTP)		Depurination		Death Receptor Signalling
Degradation of GABA		Degradation of GABA		DSCAM interactions		Diabetes pathways		Depyrimidination		Degradation of GABA
Degradation of beta-catenin by the destruction complex		Degradation of beta-catenin by the destruction complex		Deadenylation of mRNA		Disinhibition of SNARE formation		Destabilization of mRNA by AUF1 (hnRNP D0)		Degradation of beta-catenin by the destruction complex
Depolarization of the Presynaptic Terminal Triggers the Opening of Calcium Channels		Depolarization of the Presynaptic Terminal Triggers the Opening of Calcium Channels		Deadenylation-dependent mRNA decay		Displacement of DNA glycosylase by APE1		Destabilization of mRNA by Butyrate Response Factor 1 (BRF1)		Depolarization of the Presynaptic Terminal Triggers the Opening of Calcium Channels
Deposition of New CENPA-containing Nucleosomes at the Centromere		Deposition of New CENPA-containing Nucleosomes at the Centromere		Degradation of GABA		Dissolution of Fibrin Clot		Destabilization of mRNA by KSRP		Deposition of New CENPA-containing Nucleosomes at the Centromere
Depurination		Depurination		Degradation of beta-catenin by the destruction complex		Dopamine Neurotransmitter Release Cycle		Destabilization of mRNA by Tristetraprolin (TTP)		Depurination
Depyrimidination		Depyrimidination		Depolarization of the Presynaptic Terminal Triggers the Opening of Calcium Channels		Dopamine clearance from the synaptic cleft		Diabetes pathways		Depyrimidination
Destabilization of mRNA by AUF1 (hnRNP D0)		Destabilization of mRNA by AUF1 (hnRNP D0)		Deposition of New CENPA-containing Nucleosomes at the Centromere		Double-Strand Break Repair		Disinhibition of SNARE formation		Destabilization of mRNA by AUF1 (hnRNP D0)
Destabilization of mRNA by Butyrate Response Factor 1 (BRF1)		Destabilization of mRNA by Butyrate Response Factor 1 (BRF1)		Depurination		Down-stream signal transduction		Displacement of DNA glycosylase by APE1		Destabilization of mRNA by Butyrate Response Factor 1 (BRF1)
Destabilization of mRNA by KSRP		Destabilization of mRNA by KSRP		Depyrimidination		Downstream TCR signaling		Dissolution of Fibrin Clot		Destabilization of mRNA by KSRP
Destabilization of mRNA by Tristetraprolin (TTP)		Destabilization of mRNA by Tristetraprolin (TTP)		Destabilization of mRNA by AUF1 (hnRNP D0)		Downstream signaling of activated FGFR		Dopamine Neurotransmitter Release Cycle		Destabilization of mRNA by Tristetraprolin (TTP)
Diabetes pathways		Diabetes pathways		Destabilization of mRNA by Butyrate Response Factor 1 (BRF1)		Dual incision reaction in GG-NER		Dopamine clearance from the synaptic cleft		Diabetes pathways
Disinhibition of SNARE formation		Disinhibition of SNARE formation		Destabilization of mRNA by KSRP		Dual incision reaction in TC-NER		Double-Strand Break Repair		Disinhibition of SNARE formation
Displacement of DNA glycosylase by APE1		Displacement of DNA glycosylase by APE1		Destabilization of mRNA by Tristetraprolin (TTP)		E2F mediated regulation of DNA replication		Down-stream signal transduction		Displacement of DNA glycosylase by APE1
Dissolution of Fibrin Clot		Dissolution of Fibrin Clot		Diabetes pathways		E2F-enabled inhibition of pre-replication complex formation		Downstream TCR signaling		Dissolution of Fibrin Clot
Dopamine Neurotransmitter Release Cycle		Dopamine Neurotransmitter Release Cycle		Disinhibition of SNARE formation		EGFR downregulation		Downstream signaling of activated FGFR		Dopamine Neurotransmitter Release Cycle
Dopamine clearance from the synaptic cleft		Dopamine clearance from the synaptic cleft		Displacement of DNA glycosylase by APE1		ER Quality Control Compartment (ERQC)		Dual incision reaction in GG-NER		Dopamine clearance from the synaptic cleft
Double-Strand Break Repair		Double-Strand Break Repair		Dissolution of Fibrin Clot		ER to Golgi Transport		Dual incision reaction in TC-NER		Double-Strand Break Repair
Down-stream signal transduction		Down-stream signal transduction		Dopamine Neurotransmitter Release Cycle		ERK activation		E2F mediated regulation of DNA replication		Down-stream signal transduction
Downstream TCR signaling		Downstream TCR signaling		Dopamine clearance from the synaptic cleft		ERK/MAPK targets		E2F-enabled inhibition of pre-replication complex formation		Downstream TCR signaling
Downstream signaling of activated FGFR		Downstream signaling of activated FGFR		Double-Strand Break Repair		ERK1 activation		EGFR downregulation		Downstream signaling of activated FGFR
Dual incision reaction in GG-NER		Dual incision reaction in GG-NER		Down-stream signal transduction		ERK2 activation		EGFR interacts with phospholipase C-gamma		Dual incision reaction in GG-NER
Dual incision reaction in TC-NER		Dual incision reaction in TC-NER		Downstream TCR signaling		ERKs are inactivated		ER Quality Control Compartment (ERQC)		Dual incision reaction in TC-NER
E2F mediated regulation of DNA replication		E2F mediated regulation of DNA replication		Downstream signaling of activated FGFR		Effects of PIP2 hydrolysis		ER to Golgi Transport		E2F mediated regulation of DNA replication
E2F-enabled inhibition of pre-replication complex formation		E2F-enabled inhibition of pre-replication complex formation		Dual incision reaction in GG-NER		Eicosanoid ligand-binding receptors		ERK activation		E2F-enabled inhibition of pre-replication complex formation
EGFR downregulation		EGFR downregulation		Dual incision reaction in TC-NER		Eicosanoids		ERK/MAPK targets		EGFR downregulation
EGFR interacts with phospholipase C-gamma		EGFR interacts with phospholipase C-gamma		E2F mediated regulation of DNA replication		Elevation of cytosolic Ca2+ levels		ERK1 activation		ER Quality Control Compartment (ERQC)
ER Quality Control Compartment (ERQC)		ER Quality Control Compartment (ERQC)		E2F-enabled inhibition of pre-replication complex formation		Elongation arrest and recovery		ERK2 activation		ER to Golgi Transport
ER to Golgi Transport		ER to Golgi Transport		EGFR downregulation		Endogenous sterols		ERKs are inactivated		ERK activation
ERK activation		ERK activation		EGFR interacts with phospholipase C-gamma		Energy dependent regulation of mTOR by LKB1-AMPK		Effects of PIP2 hydrolysis		ERK/MAPK targets
ERK/MAPK targets		ERK/MAPK targets		ER Quality Control Compartment (ERQC)		Enzymatic degradation of Dopamine by monoamine oxidase		Eicosanoid ligand-binding receptors		ERK1 activation
ERK1 activation		ERK1 activation		ER to Golgi Transport		Enzymatic degradation of dopamine by COMT		Elevation of cytosolic Ca2+ levels		ERK2 activation
ERK2 activation		ERK2 activation		ERK activation		Ethanol oxidation		Elongation arrest and recovery		ERKs are inactivated
ERKs are inactivated		ERKs are inactivated		ERK/MAPK targets		Eukaryotic Translation Elongation		Endogenous sterols		Effects of PIP2 hydrolysis
Effects of PIP2 hydrolysis		Effects of PIP2 hydrolysis		ERK1 activation		Eukaryotic Translation Initiation		Energy dependent regulation of mTOR by LKB1-AMPK		Eicosanoid ligand-binding receptors
Eicosanoid ligand-binding receptors		Eicosanoid ligand-binding receptors		ERK2 activation		Eukaryotic Translation Termination		Enzymatic degradation of Dopamine by monoamine oxidase		Elevation of cytosolic Ca2+ levels
Eicosanoids		Elevation of cytosolic Ca2+ levels		ERKs are inactivated		Export of Viral Ribonucleoproteins from Nucleus		Enzymatic degradation of dopamine by COMT		Elongation arrest and recovery
Elevation of cytosolic Ca2+ levels		Elongation arrest and recovery		Effects of PIP2 hydrolysis		Extension of Telomeres		Ethanol oxidation		Endogenous sterols
Elongation arrest and recovery		Endogenous sterols		Eicosanoid ligand-binding receptors		FGFR ligand binding and activation		Eukaryotic Translation Elongation		Energy dependent regulation of mTOR by LKB1-AMPK
Endogenous sterols		Energy dependent regulation of mTOR by LKB1-AMPK		Elevation of cytosolic Ca2+ levels		FGFR4 ligand binding and activation		Eukaryotic Translation Initiation		Enzymatic degradation of Dopamine by monoamine oxidase
Energy dependent regulation of mTOR by LKB1-AMPK		Enzymatic degradation of Dopamine by monoamine oxidase		Elongation arrest and recovery		FRS2-mediated cascade		Eukaryotic Translation Termination		Enzymatic degradation of dopamine by COMT
Enzymatic degradation of Dopamine by monoamine oxidase		Enzymatic degradation of dopamine by COMT		Endogenous sterols		Facilitative Na+-independent glucose transporters		Export of Viral Ribonucleoproteins from Nucleus		Ethanol oxidation
Enzymatic degradation of dopamine by COMT		Ethanol oxidation		Energy dependent regulation of mTOR by LKB1-AMPK		Factors involved in megakaryocyte development and platelet production		Extension of Telomeres		Eukaryotic Translation Elongation
Ethanol oxidation		Eukaryotic Translation Elongation		Enzymatic degradation of Dopamine by monoamine oxidase		Fanconi Anemia pathway		FGFR ligand binding and activation		Eukaryotic Translation Initiation
Eukaryotic Translation Elongation		Eukaryotic Translation Initiation		Enzymatic degradation of dopamine by COMT		Fatty Acyl-CoA Biosynthesis		FGFR4 ligand binding and activation		Eukaryotic Translation Termination
Eukaryotic Translation Initiation		Eukaryotic Translation Termination		Ethanol oxidation		Fatty acids		FRS2-mediated cascade		Export of Viral Ribonucleoproteins from Nucleus
Eukaryotic Translation Termination		Export of Viral Ribonucleoproteins from Nucleus		Eukaryotic Translation Elongation		Folding of actin by CCT/TriC		Facilitative Na+-independent glucose transporters		Extension of Telomeres
Export of Viral Ribonucleoproteins from Nucleus		Extension of Telomeres		Eukaryotic Translation Initiation		Formation and Maturation of mRNA Transcript		Factors involved in megakaryocyte development and platelet production		Extrinsic Pathway for Apoptosis
Extension of Telomeres		FGFR ligand binding and activation		Eukaryotic Translation Termination		Formation of ATP by chemiosmotic coupling		Fanconi Anemia pathway		FGFR4 ligand binding and activation
FGFR ligand binding and activation		FGFR4 ligand binding and activation		Export of Viral Ribonucleoproteins from Nucleus		Formation of Acetoacetic Acid		Fatty Acyl-CoA Biosynthesis		Factors involved in megakaryocyte development and platelet production
FGFR4 ligand binding and activation		FRS2-mediated cascade		Extension of Telomeres		Formation of Fibrin Clot (Clotting Cascade)		Fatty acids		Fanconi Anemia pathway
FRS2-mediated cascade		Facilitative Na+-independent glucose transporters		Extrinsic Pathway		Formation of Platelet plug		Folding of actin by CCT/TriC		Fatty Acyl-CoA Biosynthesis
Facilitative Na+-independent glucose transporters		Factors involved in megakaryocyte development and platelet production		FGFR4 ligand binding and activation		Formation of RNA Pol II elongation complex		Formation and Maturation of mRNA Transcript		Folding of actin by CCT/TriC
Factors involved in megakaryocyte development and platelet production		Fanconi Anemia pathway		FRS2-mediated cascade		Formation of a pool of free 40S subunits		Formation of ATP by chemiosmotic coupling		Formation and Maturation of mRNA Transcript
Fanconi Anemia pathway		Fatty Acyl-CoA Biosynthesis		Factors involved in megakaryocyte development and platelet production		Formation of annular gap junctions		Formation of Acetoacetic Acid		Formation of ATP by chemiosmotic coupling
Fatty Acyl-CoA Biosynthesis		Fatty acids		Fanconi Anemia pathway		Formation of apoptosome		Formation of Fibrin Clot (Clotting Cascade)		Formation of Acetoacetic Acid
Fatty acids		Folding of actin by CCT/TriC		Fatty Acyl-CoA Biosynthesis		Formation of editosomes by ADAR proteins		Formation of Platelet plug		Formation of Fibrin Clot (Clotting Cascade)
Folding of actin by CCT/TriC		Formation and Maturation of mRNA Transcript		Fatty acids		Formation of incision complex in GG-NER		Formation of RNA Pol II elongation complex		Formation of Platelet plug
Formation and Maturation of mRNA Transcript		Formation of ATP by chemiosmotic coupling		Folding of actin by CCT/TriC		Formation of the Early Elongation Complex		Formation of a pool of free 40S subunits		Formation of RNA Pol II elongation complex
Formation of ATP by chemiosmotic coupling		Formation of Acetoacetic Acid		Formation and Maturation of mRNA Transcript		Formation of transcription-coupled NER (TC-NER) repair complex		Formation of annular gap junctions		Formation of a pool of free 40S subunits
Formation of Acetoacetic Acid		Formation of Fibrin Clot (Clotting Cascade)		Formation of ATP by chemiosmotic coupling		Formation of tubulin folding intermediates by CCT/TriC		Formation of apoptosome		Formation of annular gap junctions
Formation of Fibrin Clot (Clotting Cascade)		Formation of Platelet plug		Formation of Acetoacetic Acid		Formyl peptide receptors bind formyl peptides and many other ligands		Formation of editosomes by ADAR proteins		Formation of apoptosome
Formation of Platelet plug		Formation of RNA Pol II elongation complex		Formation of Fibrin Clot (Clotting Cascade)		Free fatty acid receptors		Formation of incision complex in GG-NER		Formation of editosomes by ADAR proteins
Formation of RNA Pol II elongation complex		Formation of a pool of free 40S subunits		Formation of Platelet plug		Frs2-mediated activation		Formation of the Early Elongation Complex		Formation of incision complex in GG-NER
Formation of a pool of free 40S subunits		Formation of annular gap junctions		Formation of RNA Pol II elongation complex		G alpha (12/13) signalling events		Formation of the Editosome		Formation of the Early Elongation Complex
Formation of annular gap junctions		Formation of apoptosome		Formation of a pool of free 40S subunits		G alpha (i) signalling events		Formation of transcription-coupled NER (TC-NER) repair complex		Formation of the Editosome
Formation of apoptosome		Formation of editosomes by ADAR proteins		Formation of annular gap junctions		G alpha (q) signalling events		Formation of tubulin folding intermediates by CCT/TriC		Formation of transcription-coupled NER (TC-NER) repair complex
Formation of editosomes by ADAR proteins		Formation of incision complex in GG-NER		Formation of apoptosome		G alpha (s) signalling events		Formyl peptide receptors bind formyl peptides and many other ligands		Formation of tubulin folding intermediates by CCT/TriC
Formation of incision complex in GG-NER		Formation of the Early Elongation Complex		Formation of editosomes by ADAR proteins		G alpha (z) signalling events		Frs2-mediated activation		Formyl peptide receptors bind formyl peptides and many other ligands
Formation of the Early Elongation Complex		Formation of transcription-coupled NER (TC-NER) repair complex		Formation of incision complex in GG-NER		G beta:gamma signalling through PI3Kgamma		G alpha (12/13) signalling events		Free fatty acid receptors
Formation of the Editosome		Formation of tubulin folding intermediates by CCT/TriC		Formation of the Early Elongation Complex		G beta:gamma signalling through PLC beta		G alpha (i) signalling events		Frs2-mediated activation
Formation of transcription-coupled NER (TC-NER) repair complex		Formyl peptide receptors bind formyl peptides and many other ligands		Formation of the Editosome		G-protein activation		G alpha (q) signalling events		G alpha (12/13) signalling events
Formation of tubulin folding intermediates by CCT/TriC		Free fatty acid receptors		Formation of transcription-coupled NER (TC-NER) repair complex		G-protein beta:gamma signalling		G alpha (s) signalling events		G alpha (i) signalling events
Formyl peptide receptors bind formyl peptides and many other ligands		Frs2-mediated activation		Formation of tubulin folding intermediates by CCT/TriC		G-protein mediated events		G alpha (z) signalling events		G alpha (q) signalling events
Free fatty acid receptors		G alpha (12/13) signalling events		Formyl peptide receptors bind formyl peptides and many other ligands		G1 Phase		G beta:gamma signalling through PI3Kgamma		G alpha (s) signalling events
Frs2-mediated activation		G alpha (i) signalling events		Free fatty acid receptors		G1/S DNA Damage Checkpoints		G beta:gamma signalling through PLC beta		G alpha (z) signalling events
G alpha (12/13) signalling events		G alpha (q) signalling events		Frs2-mediated activation		G1/S Transition		G-protein activation		G beta:gamma signalling through PI3Kgamma
G alpha (i) signalling events		G alpha (s) signalling events		G alpha (12/13) signalling events		G1/S-Specific Transcription		G-protein beta:gamma signalling		G beta:gamma signalling through PLC beta
G alpha (q) signalling events		G alpha (z) signalling events		G alpha (i) signalling events		G2 Phase		G-protein mediated events		G-protein activation
G alpha (s) signalling events		G beta:gamma signalling through PI3Kgamma		G alpha (q) signalling events		G2/M Checkpoints		G1 Phase		G-protein beta:gamma signalling
G alpha (z) signalling events		G beta:gamma signalling through PLC beta		G alpha (s) signalling events		G2/M DNA damage checkpoint		G1/S DNA Damage Checkpoints		G-protein mediated events
G beta:gamma signalling through PI3Kgamma		G-protein activation		G alpha (z) signalling events		G2/M DNA replication checkpoint		G1/S Transition		G1 Phase
G beta:gamma signalling through PLC beta		G-protein beta:gamma signalling		G beta:gamma signalling through PI3Kgamma		G2/M Transition		G1/S-Specific Transcription		G1/S DNA Damage Checkpoints
G-protein activation		G-protein mediated events		G beta:gamma signalling through PLC beta		GABA B receptor activation		G2 Phase		G1/S Transition
G-protein beta:gamma signalling		G1 Phase		G-protein activation		GABA receptor activation		G2/M Checkpoints		G2 Phase
G-protein mediated events		G1/S DNA Damage Checkpoints		G-protein beta:gamma signalling		GP1b-IX-V activation signalling		G2/M DNA damage checkpoint		G2/M Checkpoints
G1 Phase		G1/S Transition		G-protein mediated events		GPCR downstream signaling		G2/M DNA replication checkpoint		G2/M DNA damage checkpoint
G1/S DNA Damage Checkpoints		G1/S-Specific Transcription		G1 Phase		GPCR ligand binding		G2/M Transition		G2/M DNA replication checkpoint
G1/S Transition		G2 Phase		G1/S DNA Damage Checkpoints		GPVI-mediated activation cascade		GABA B receptor activation		G2/M Transition
G1/S-Specific Transcription		G2/M Checkpoints		G1/S Transition		GRB2:SOS provides linkage to MAPK signaling for Intergrins		GP1b-IX-V activation signalling		GABA B receptor activation
G2 Phase		G2/M DNA damage checkpoint		G2 Phase		GTP hydrolysis and joining of the 60S ribosomal subunit		GPCR downstream signaling		GP1b-IX-V activation signalling
G2/M Checkpoints		G2/M DNA replication checkpoint		G2/M Checkpoints		Gab1 signalosome		GPCR ligand binding		GPCR downstream signaling
G2/M DNA damage checkpoint		G2/M Transition		G2/M DNA damage checkpoint		Galactose catabolism		GPVI-mediated activation cascade		GPCR ligand binding
G2/M DNA replication checkpoint		GABA B receptor activation		G2/M DNA replication checkpoint		Gap junction assembly		GRB2:SOS provides linkage to MAPK signaling for Intergrins		GPVI-mediated activation cascade
G2/M Transition		GABA receptor activation		G2/M Transition		Gap junction degradation		GTP hydrolysis and joining of the 60S ribosomal subunit		GRB2:SOS provides linkage to MAPK signaling for Intergrins
GABA B receptor activation		GP1b-IX-V activation signalling		GABA B receptor activation		Gap junction trafficking		Gab1 signalosome		GTP hydrolysis and joining of the 60S ribosomal subunit
GABA receptor activation		GPCR downstream signaling		GABA receptor activation		Gap junction trafficking and regulation		Gap junction assembly		Gab1 signalosome
GP1b-IX-V activation signalling		GPCR ligand binding		GP1b-IX-V activation signalling		Gap-filling DNA repair synthesis and ligation in GG-NER		Gap junction degradation		Gap junction assembly
GPCR downstream signaling		GPVI-mediated activation cascade		GPCR downstream signaling		Gap-filling DNA repair synthesis and ligation in TC-NER		Gap junction trafficking		Gap junction degradation
GPCR ligand binding		GRB2:SOS provides linkage to MAPK signaling for Intergrins		GPCR ligand binding		Gene Expression		Gap junction trafficking and regulation		Gap junction trafficking
GPVI-mediated activation cascade		GTP hydrolysis and joining of the 60S ribosomal subunit		GPVI-mediated activation cascade		Generation of second messenger molecules		Gap-filling DNA repair synthesis and ligation in GG-NER		Gap junction trafficking and regulation
GRB2:SOS provides linkage to MAPK signaling for Intergrins		Gab1 signalosome		GRB2:SOS provides linkage to MAPK signaling for Intergrins		Generic Transcription Pathway		Gap-filling DNA repair synthesis and ligation in TC-NER		Gap-filling DNA repair synthesis and ligation in GG-NER
GTP hydrolysis and joining of the 60S ribosomal subunit		Gap junction assembly		GTP hydrolysis and joining of the 60S ribosomal subunit		Global Genomic NER (GG-NER)		Gene Expression		Gap-filling DNA repair synthesis and ligation in TC-NER
Gab1 signalosome		Gap junction degradation		Gab1 signalosome		Glucagon signaling in metabolic regulation		Generation of second messenger molecules		Gene Expression
Galactose catabolism		Gap junction trafficking		Gap junction assembly		Glucagon-type ligand receptors		Generic Transcription Pathway		Generation of second messenger molecules
Gap junction assembly		Gap junction trafficking and regulation		Gap junction degradation		Gluconeogenesis		Global Genomic NER (GG-NER)		Generic Transcription Pathway
Gap junction degradation		Gap-filling DNA repair synthesis and ligation in GG-NER		Gap junction trafficking		Glucose metabolism		Glucagon signaling in metabolic regulation		Global Genomic NER (GG-NER)
Gap junction trafficking		Gap-filling DNA repair synthesis and ligation in TC-NER		Gap junction trafficking and regulation		Glucose transport		Gluconeogenesis		Glucagon signaling in metabolic regulation
Gap junction trafficking and regulation		Gene Expression		Gap-filling DNA repair synthesis and ligation in GG-NER		Glucuronidation		Glucose metabolism		Gluconeogenesis
Gap-filling DNA repair synthesis and ligation in GG-NER		Generation of second messenger molecules		Gap-filling DNA repair synthesis and ligation in TC-NER		Glutamate Neurotransmitter Release Cycle		Glucose transport		Glucose metabolism
Gap-filling DNA repair synthesis and ligation in TC-NER		Generic Transcription Pathway		Gene Expression		Glutathione conjugation		Glucuronidation		Glucose transport
Gene Expression		Global Genomic NER (GG-NER)		Generation of second messenger molecules		Glycogen breakdown (glycogenolysis)		Glutamate Neurotransmitter Release Cycle		Glucuronidation
Generation of second messenger molecules		Glucagon signaling in metabolic regulation		Generic Transcription Pathway		Glycogen synthesis		Glutathione conjugation		Glutamate Neurotransmitter Release Cycle
Generic Transcription Pathway		Glucagon-type ligand receptors		Global Genomic NER (GG-NER)		Glycolysis		Glycogen breakdown (glycogenolysis)		Glutathione conjugation
Global Genomic NER (GG-NER)		Gluconeogenesis		Glucagon signaling in metabolic regulation		Glyoxylate metabolism		Glycogen synthesis		Glutathione synthesis
Glucagon signaling in metabolic regulation		Glucose metabolism		Glucagon-type ligand receptors		Golgi Associated Vesicle Biogenesis		Glyoxylate metabolism		Glycogen breakdown (glycogenolysis)
Glucagon-type ligand receptors		Glucose transport		Gluconeogenesis		Golgi Cisternae Pericentriolar Stack Reorganization		Golgi Associated Vesicle Biogenesis		Glycogen synthesis
Gluconeogenesis		Glucuronidation		Glucose metabolism		Golgi to ER Retrograde Transport		Golgi Cisternae Pericentriolar Stack Reorganization		Glyoxylate metabolism
Glucose metabolism		Glutamate Neurotransmitter Release Cycle		Glucose transport		Grb2 events in EGFR signaling		Golgi to ER Retrograde Transport		Golgi Associated Vesicle Biogenesis
Glucose transport		Glutathione conjugation		Glucuronidation		HDL-mediated lipid transport		Grb2 events in EGFR signaling		Golgi Cisternae Pericentriolar Stack Reorganization
Glucuronidation		Glycogen breakdown (glycogenolysis)		Glutamate Neurotransmitter Release Cycle		Heme biosynthesis		Guanine formation		Golgi to ER Retrograde Transport
Glutamate Neurotransmitter Release Cycle		Glycogen synthesis		Glutathione conjugation		Hemostasis		HDL-mediated lipid transport		Grb2 events in EGFR signaling
Glutathione conjugation		Glyoxylate metabolism		Glutathione synthesis		Hexose transport		Heme biosynthesis		Guanine formation
Glycogen breakdown (glycogenolysis)		Golgi Associated Vesicle Biogenesis		Glycogen breakdown (glycogenolysis)		Histamine receptors		Heme degradation		HDL-mediated lipid transport
Glycogen synthesis		Golgi Cisternae Pericentriolar Stack Reorganization		Glycogen synthesis		Homologous DNA pairing and strand exchange		Hemostasis		Heme biosynthesis
Glycolysis		Golgi to ER Retrograde Transport		Glyoxylate metabolism		Homologous Recombination Repair		Hexose transport		Heme degradation
Glyoxylate metabolism		Grb2 events in EGFR signaling		Golgi Associated Vesicle Biogenesis		Homologous recombination repair of replication-independent double-strand breaks		Histamine receptors		Hemostasis
Golgi Associated Vesicle Biogenesis		Guanine formation		Golgi Cisternae Pericentriolar Stack Reorganization		Hormone biosynthesis		Homologous DNA pairing and strand exchange		Hexose transport
Golgi Cisternae Pericentriolar Stack Reorganization		HDL-mediated lipid transport		Golgi to ER Retrograde Transport		Hormone-sensitive lipase (HSL)-mediated triacylglycerol hydrolysis		Homologous Recombination Repair		Histamine receptors
Golgi to ER Retrograde Transport		Heme biosynthesis		Grb2 events in EGFR signaling		Hypusine synthesis from eIF5A-lysine		Homologous recombination repair of replication-independent double-strand breaks		Homologous DNA pairing and strand exchange
Grb2 events in EGFR signaling		Hemostasis		Guanine formation		IRAK1 recruits IKK comlex		Hormone-sensitive lipase (HSL)-mediated triacylglycerol hydrolysis		Hormone-sensitive lipase (HSL)-mediated triacylglycerol hydrolysis
HDL-mediated lipid transport		Hexose transport		HDL-mediated lipid transport		IRAK1 recruits IKK comlex upon TLR7/8 or 9 stimulation		Hypusine synthesis from eIF5A-lysine		Hypusine synthesis from eIF5A-lysine
Heme biosynthesis		Histamine receptors		Heme biosynthesis		IRAK2 mediated activation of TAK1 complex upon TLR7/8 or 9 stimulation		IRAK1 recruits IKK comlex		IRAK1 recruits IKK comlex
Hemostasis		Homologous DNA pairing and strand exchange		Heme degradation		IRS-mediated signalling		IRAK1 recruits IKK comlex upon TLR7/8 or 9 stimulation		IRAK1 recruits IKK comlex upon TLR7/8 or 9 stimulation
Hexose transport		Homologous Recombination Repair		Hemostasis		IRS-related events		IRAK2 mediated activation of TAK1 complex upon TLR7/8 or 9 stimulation		IRAK2 mediated activation of TAK1 complex upon TLR7/8 or 9 stimulation
Histamine receptors		Homologous recombination repair of replication-independent double-strand breaks		Hexose transport		Immunoregulatory interactions between a Lymphoid and a non-Lymphoid cell		IRS-mediated signalling		IRS-mediated signalling
Homologous DNA pairing and strand exchange		Hormone biosynthesis		Histamine receptors		Import of palmitoyl-CoA into the mitochondrial matrix		IRS-related events		IRS-related events
Homologous Recombination Repair		Hormone ligand-binding receptors		Homologous DNA pairing and strand exchange		Inactivation of APC/C via direct inhibition of the APC/C complex		Immunoregulatory interactions between a Lymphoid and a non-Lymphoid cell		Immunoregulatory interactions between a Lymphoid and a non-Lymphoid cell
Homologous recombination repair of replication-independent double-strand breaks		Hormone-sensitive lipase (HSL)-mediated triacylglycerol hydrolysis		Hormone biosynthesis		Inactivation of Cdc42 and Rac		Import of palmitoyl-CoA into the mitochondrial matrix		Import of palmitoyl-CoA into the mitochondrial matrix
Hormone biosynthesis		Hypusine synthesis from eIF5A-lysine		Hormone ligand-binding receptors		Influenza Viral RNA Transcription and Replication		Inactivation of APC/C via direct inhibition of the APC/C complex		Inactivation of APC/C via direct inhibition of the APC/C complex
Hormone ligand-binding receptors		IRAK1 recruits IKK comlex		Hormone-sensitive lipase (HSL)-mediated triacylglycerol hydrolysis		Inhibition of HSL		Inactivation of Cdc42 and Rac		Inactivation of Cdc42 and Rac
Hormone-sensitive lipase (HSL)-mediated triacylglycerol hydrolysis		IRAK1 recruits IKK comlex upon TLR7/8 or 9 stimulation		Hypusine synthesis from eIF5A-lysine		Inhibition of Insulin Secretion by Adrenaline/Noradrenaline		Influenza Viral RNA Transcription and Replication		Influenza Viral RNA Transcription and Replication
Hypusine synthesis from eIF5A-lysine		IRAK2 mediated activation of TAK1 complex upon TLR7/8 or 9 stimulation		IRAK1 recruits IKK comlex		Inhibition of TSC complex formation by PKB		Inhibition of voltage gated Ca2+ channels via Gbeta/gamma subunits		Inhibition of voltage gated Ca2+ channels via Gbeta/gamma subunits
IRAK1 recruits IKK comlex		IRS-mediated signalling		IRAK1 recruits IKK comlex upon TLR7/8 or 9 stimulation		Inhibition of adenylate cyclase pathway		Inhibition of HSL		Inhibition of HSL
IRAK1 recruits IKK comlex upon TLR7/8 or 9 stimulation		IRS-related events		IRAK2 mediated activation of TAK1 complex upon TLR7/8 or 9 stimulation		Inhibition of replication initiation of damaged DNA by Rb/E2F1		Inhibition of Insulin Secretion by Adrenaline/Noradrenaline		Inhibition of Insulin Secretion by Adrenaline/Noradrenaline
IRAK2 mediated activation of TAK1 complex upon TLR7/8 or 9 stimulation		Immunoregulatory interactions between a Lymphoid and a non-Lymphoid cell		IRS-mediated signalling		Inhibition of the proteolytic activity of APC/C required for the onset of anaphase by mitotic spindle checkpoint components		Inhibition of adenylate cyclase pathway		Inhibition of TSC complex formation by PKB
IRS-mediated signalling		Import of palmitoyl-CoA into the mitochondrial matrix		IRS-related events		Initial triggering of complement		Inhibition of replication initiation of damaged DNA by Rb/E2F1		Inhibition of adenylate cyclase pathway
IRS-related events		Inactivation of APC/C via direct inhibition of the APC/C complex		Immunoregulatory interactions between a Lymphoid and a non-Lymphoid cell		Inositol transporters		Inhibition of the proteolytic activity of APC/C required for the onset of anaphase by mitotic spindle checkpoint components		Inhibition of replication initiation of damaged DNA by Rb/E2F1
Immunoregulatory interactions between a Lymphoid and a non-Lymphoid cell		Inactivation of Cdc42 and Rac		Import of palmitoyl-CoA into the mitochondrial matrix		Insulin Synthesis and Processing		Initial triggering of complement		Inhibition of the proteolytic activity of APC/C required for the onset of anaphase by mitotic spindle checkpoint components
Import of palmitoyl-CoA into the mitochondrial matrix		Influenza Viral RNA Transcription and Replication		Inactivation of APC/C via direct inhibition of the APC/C complex		Insulin effects increased synthesis of Xylulose-5-Phosphate		Inositol transporters		Initial triggering of complement
Inactivation of APC/C via direct inhibition of the APC/C complex		Inhibition of voltage gated Ca2+ channels via Gbeta/gamma subunits		Inactivation of Cdc42 and Rac		Insulin receptor recycling		Insulin Synthesis and Processing		Inositol transporters
Inactivation of Cdc42 and Rac		Inhibition of HSL		Influenza Viral RNA Transcription and Replication		Insulin receptor signalling cascade		Insulin effects increased synthesis of Xylulose-5-Phosphate		Insulin Synthesis and Processing
Influenza Viral RNA Transcription and Replication		Inhibition of Insulin Secretion by Adrenaline/Noradrenaline		Inhibition of voltage gated Ca2+ channels via Gbeta/gamma subunits		Integration of energy metabolism		Insulin receptor recycling		Insulin effects increased synthesis of Xylulose-5-Phosphate
Inhibition of voltage gated Ca2+ channels via Gbeta/gamma subunits		Inhibition of TSC complex formation by PKB		Inhibition of HSL		Integrin alphaIIb beta3 signaling		Insulin receptor signalling cascade		Insulin receptor recycling
Inhibition of HSL		Inhibition of adenylate cyclase pathway		Inhibition of Insulin Secretion by Adrenaline/Noradrenaline		Integrin cell surface interactions		Integration of energy metabolism		Insulin receptor signalling cascade
Inhibition of Insulin Secretion by Adrenaline/Noradrenaline		Inhibition of replication initiation of damaged DNA by Rb/E2F1		Inhibition of TSC complex formation by PKB		Interaction between L1 and Ankyrins		Integrin alphaIIb beta3 signaling		Integration of energy metabolism
Inhibition of TSC complex formation by PKB		Inhibition of the proteolytic activity of APC/C required for the onset of anaphase by mitotic spindle checkpoint components		Inhibition of adenylate cyclase pathway		Interactions of the immunoglobulin superfamily (IgSF) member proteins		Integrin cell surface interactions		Integrin alphaIIb beta3 signaling
Inhibition of adenylate cyclase pathway		Initial triggering of complement		Inhibition of replication initiation of damaged DNA by Rb/E2F1		Interconversion of polyamines		Interaction between L1 and Ankyrins		Integrin cell surface interactions
Inhibition of replication initiation of damaged DNA by Rb/E2F1		Inositol transporters		Inhibition of the proteolytic activity of APC/C required for the onset of anaphase by mitotic spindle checkpoint components		Interferon gamma signaling		Interactions of the immunoglobulin superfamily (IgSF) member proteins		Interaction between L1 and Ankyrins
Inhibition of the proteolytic activity of APC/C required for the onset of anaphase by mitotic spindle checkpoint components		Insulin Synthesis and Processing		Inositol transporters		Interleukin receptor SHC signaling		Interconversion of polyamines		Interactions of the immunoglobulin superfamily (IgSF) member proteins
Initial triggering of complement		Insulin effects increased synthesis of Xylulose-5-Phosphate		Insulin Synthesis and Processing		Interleukin-1 processing		Interferon Signaling		Interconversion of 2-oxoglutarate and 2-hydroxyglutarate
Inositol transporters		Insulin receptor recycling		Insulin effects increased synthesis of Xylulose-5-Phosphate		Interleukin-1 signaling		Interferon gamma signaling		Interconversion of polyamines
Insulin Synthesis and Processing		Insulin receptor signalling cascade		Insulin receptor recycling		Intrinsic Pathway		Interleukin receptor SHC signaling		Interferon Signaling
Insulin effects increased synthesis of Xylulose-5-Phosphate		Integration of energy metabolism		Insulin receptor signalling cascade		Intrinsic Pathway for Apoptosis		Interleukin-1 processing		Interferon alpha/beta signaling
Insulin receptor recycling		Integrin alphaIIb beta3 signaling		Integration of energy metabolism		Ion channel transport		Interleukin-1 signaling		Interferon gamma signaling
Insulin receptor signalling cascade		Integrin cell surface interactions		Integrin alphaIIb beta3 signaling		Ion transport by P-type ATPases		Intrinsic Pathway		Interleukin receptor SHC signaling
Integration of energy metabolism		Interaction between L1 and Ankyrins		Integrin cell surface interactions		Ionotropic activity of Kainate Receptors		Intrinsic Pathway for Apoptosis		Interleukin-1 processing
Integrin alphaIIb beta3 signaling		Interactions of the immunoglobulin superfamily (IgSF) member proteins		Interaction between L1 and Ankyrins		Iron uptake and transport		Ion channel transport		Interleukin-1 signaling
Integrin cell surface interactions		Interconversion of 2-oxoglutarate and 2-hydroxyglutarate		Interactions of the immunoglobulin superfamily (IgSF) member proteins		JNK (c-Jun kinases) phosphorylation and activation mediated by activated human TAK1		Ion transport by P-type ATPases		Intrinsic Pathway
Interaction between L1 and Ankyrins		Interconversion of polyamines		Interconversion of 2-oxoglutarate and 2-hydroxyglutarate		Ketone body metabolism		Ionotropic activity of Kainate Receptors		Intrinsic Pathway for Apoptosis
Interactions of the immunoglobulin superfamily (IgSF) member proteins		Interferon Signaling		Interconversion of polyamines		Kinesins		Iron uptake and transport		Ion channel transport
Interconversion of 2-oxoglutarate and 2-hydroxyglutarate		Interferon alpha/beta signaling		Interferon Signaling		L13a-mediated translational silencing of Ceruloplasmin expression		JNK (c-Jun kinases) phosphorylation and activation mediated by activated human TAK1		Ion transport by P-type ATPases
Interconversion of polyamines		Interferon gamma signaling		Interferon alpha/beta signaling		L1CAM interactions		Ketone body metabolism		Ionotropic activity of Kainate Receptors
Interferon Signaling		Interleukin receptor SHC signaling		Interferon gamma signaling		LDL-mediated lipid transport		Kinesins		Iron uptake and transport
Interferon gamma signaling		Interleukin-1 processing		Interleukin receptor SHC signaling		LPS transferred from LBP carrier to CD14		L13a-mediated translational silencing of Ceruloplasmin expression		JNK (c-Jun kinases) phosphorylation and activation mediated by activated human TAK1
Interleukin receptor SHC signaling		Interleukin-1 signaling		Interleukin-1 processing		Lagging Strand Synthesis		L1CAM interactions		Ketone body metabolism
Interleukin-1 processing		Intrinsic Pathway		Interleukin-1 signaling		Leading Strand Synthesis		LDL-mediated lipid transport		Kinesins
Interleukin-1 signaling		Intrinsic Pathway for Apoptosis		Intrinsic Pathway		Leukotriene synthesis		LPS transferred from LBP carrier to CD14		L13a-mediated translational silencing of Ceruloplasmin expression
Intrinsic Pathway		Ion channel transport		Intrinsic Pathway for Apoptosis		Lipoprotein metabolism		Lagging Strand Synthesis		L1CAM interactions
Intrinsic Pathway for Apoptosis		Ion transport by P-type ATPases		Ion channel transport		Localization of the PINCH-ILK-PARVIN complex to focal adhesions		Leading Strand Synthesis		LDL-mediated lipid transport
Ion channel transport		Ionotropic activity of Kainate Receptors		Ion transport by P-type ATPases		Loss of Nlp from mitotic centrosomes		Leukotriene receptors		LPS transferred from LBP carrier to CD14
Ion transport by P-type ATPases		Iron uptake and transport		Ionotropic activity of Kainate Receptors		Loss of proteins required for interphase microtubule organization from the centrosome		Leukotriene synthesis		Lagging Strand Synthesis
Ionotropic activity of Kainate Receptors		JNK (c-Jun kinases) phosphorylation and activation mediated by activated human TAK1		Iron uptake and transport		Lysine catabolism		Lipoprotein metabolism		Leading Strand Synthesis
Iron uptake and transport		Ketone body metabolism		JNK (c-Jun kinases) phosphorylation and activation mediated by activated human TAK1		Lysosome Vesicle Biogenesis		Localization of the PINCH-ILK-PARVIN complex to focal adhesions		Leukotriene receptors
JNK (c-Jun kinases) phosphorylation and activation mediated by activated human TAK1		Kinesins		Ketone body metabolism		Lysosphingolipid and LPA receptors		Loss of Nlp from mitotic centrosomes		Leukotriene synthesis
Ketone body metabolism		L13a-mediated translational silencing of Ceruloplasmin expression		Kinesins		M Phase		Loss of proteins required for interphase microtubule organization from the centrosome		Lipoprotein metabolism
Kinesins		L1CAM interactions		L13a-mediated translational silencing of Ceruloplasmin expression		M/G1 Transition		Lysine catabolism		Localization of the PINCH-ILK-PARVIN complex to focal adhesions
L13a-mediated translational silencing of Ceruloplasmin expression		LDL-mediated lipid transport		L1CAM interactions		MAP kinase activation in TLR cascade		Lysosome Vesicle Biogenesis		Loss of Nlp from mitotic centrosomes
L1CAM interactions		Lagging Strand Synthesis		LDL-mediated lipid transport		MAP kinase cascade		Lysosphingolipid and LPA receptors		Loss of proteins required for interphase microtubule organization from the centrosome
LDL-mediated lipid transport		Leading Strand Synthesis		Lagging Strand Synthesis		MAPK targets/ Nuclear events mediated by MAP kinases		M Phase		Lysine catabolism
Lagging Strand Synthesis		Leukotriene receptors		Leading Strand Synthesis		MEK activation		M/G1 Transition		Lysosome Vesicle Biogenesis
Leading Strand Synthesis		Leukotriene synthesis		Leukotriene receptors		MRN complex relocalizes to nuclear foci		MAP kinase activation in TLR cascade		Lysosphingolipid and LPA receptors
Leukotriene synthesis		Lipoprotein metabolism		Leukotriene synthesis		Maturation of Notch precursor via proteolytic cleavage		MAP kinase cascade		M Phase
Lipoprotein metabolism		Localization of the PINCH-ILK-PARVIN complex to focal adhesions		Lipoprotein metabolism		Mature Notch receptor trafficks to plasma membrane		MAPK targets/ Nuclear events mediated by MAP kinases		M/G1 Transition
Localization of the PINCH-ILK-PARVIN complex to focal adhesions		Loss of Nlp from mitotic centrosomes		Localization of the PINCH-ILK-PARVIN complex to focal adhesions		Membrane Trafficking		MEK activation		MAP kinase activation in TLR cascade
Loss of Nlp from mitotic centrosomes		Loss of proteins required for interphase microtubule organization from the centrosome		Loss of Nlp from mitotic centrosomes		Metabolism of RNA		Maturation of Notch precursor via proteolytic cleavage		MAP kinase cascade
Loss of proteins required for interphase microtubule organization from the centrosome		Lysine catabolism		Loss of proteins required for interphase microtubule organization from the centrosome		Metabolism of amino acids and derivatives		Mature Notch receptor trafficks to plasma membrane		MAPK targets/ Nuclear events mediated by MAP kinases
Lysine catabolism		Lysosome Vesicle Biogenesis		Lysine catabolism		Metabolism of carbohydrates		Membrane Trafficking		MEK activation
Lysosome Vesicle Biogenesis		Lysosphingolipid and LPA receptors		Lysosome Vesicle Biogenesis		Metabolism of folate and pterines		Metabolism of RNA		MRN complex relocalizes to nuclear foci
Lysosphingolipid and LPA receptors		M Phase		Lysosphingolipid and LPA receptors		Metabolism of lipids and lipoproteins		Metabolism of amino acids and derivatives		Maturation of Notch precursor via proteolytic cleavage
M Phase		M/G1 Transition		M Phase		Metabolism of mRNA		Metabolism of carbohydrates		Mature Notch receptor trafficks to plasma membrane
M/G1 Transition		MAP kinase activation in TLR cascade		M/G1 Transition		Metabolism of nitric oxide		Metabolism of folate and pterines		Membrane Trafficking
MAP kinase activation in TLR cascade		MAP kinase cascade		MAP kinase activation in TLR cascade		Metabolism of non-coding RNA		Metabolism of lipids and lipoproteins		Metabolism of RNA
MAP kinase cascade		MAPK targets/ Nuclear events mediated by MAP kinases		MAP kinase cascade		Metabolism of nucleotides		Metabolism of mRNA		Metabolism of amino acids and derivatives
MAPK targets/ Nuclear events mediated by MAP kinases		MEK activation		MAPK targets/ Nuclear events mediated by MAP kinases		Metabolism of polyamines		Metabolism of nitric oxide		Metabolism of carbohydrates
MEK activation		Maturation of Notch precursor via proteolytic cleavage		MEK activation		Metabolism of porphyrins		Metabolism of non-coding RNA		Metabolism of folate and pterines
MRN complex relocalizes to nuclear foci		Mature Notch receptor trafficks to plasma membrane		MRN complex relocalizes to nuclear foci		Metabolism of proteins		Metabolism of nucleotides		Metabolism of lipids and lipoproteins
Maturation of Notch precursor via proteolytic cleavage		Membrane Trafficking		Maturation of Notch precursor via proteolytic cleavage		Metabolism of serotonin		Metabolism of polyamines		Metabolism of mRNA
Mature Notch receptor trafficks to plasma membrane		Metabolism of RNA		Mature Notch receptor trafficks to plasma membrane		Metabolism of steroid hormones and vitamins A and D		Metabolism of porphyrins		Metabolism of nitric oxide
Membrane Trafficking		Metabolism of amino acids and derivatives		Membrane Trafficking		Metabolism of vitamins and cofactors		Metabolism of proteins		Metabolism of non-coding RNA
Metabolism of RNA		Metabolism of carbohydrates		Metabolism of RNA		Metabolism of water-soluble vitamins and cofactors		Metabolism of serotonin		Metabolism of nucleotides
Metabolism of amino acids and derivatives		Metabolism of folate and pterines		Metabolism of amino acids and derivatives		MicroRNA (miRNA) Biogenesis		Metabolism of steroid hormones and vitamins A and D		Metabolism of polyamines
Metabolism of carbohydrates		Metabolism of lipids and lipoproteins		Metabolism of carbohydrates		Microtubule-dependent trafficking of connexons from Golgi to the plasma membrane		Metabolism of vitamins and cofactors		Metabolism of porphyrins
Metabolism of folate and pterines		Metabolism of mRNA		Metabolism of folate and pterines		Mitochondrial Fatty Acid Beta-Oxidation		Metabolism of water-soluble vitamins and cofactors		Metabolism of proteins
Metabolism of lipids and lipoproteins		Metabolism of nitric oxide		Metabolism of lipids and lipoproteins		Mitochondrial Uncoupling Proteins		Metal ion SLC transporters		Metabolism of serotonin
Metabolism of mRNA		Metabolism of non-coding RNA		Metabolism of mRNA		Mitochondrial tRNA aminoacylation		MicroRNA (miRNA) Biogenesis		Metabolism of vitamins and cofactors
Metabolism of nitric oxide		Metabolism of nucleotides		Metabolism of nitric oxide		Mitochondrial transcription initiation		Microtubule-dependent trafficking of connexons from Golgi to the plasma membrane		Metabolism of water-soluble vitamins and cofactors
Metabolism of non-coding RNA		Metabolism of polyamines		Metabolism of non-coding RNA		Mitotic G1-G1/S phases		Mitochondrial Fatty Acid Beta-Oxidation		Metal ion SLC transporters
Metabolism of nucleotides		Metabolism of porphyrins		Metabolism of nucleotides		Mitotic G2-G2/M phases		Mitochondrial Uncoupling Proteins		Methylation
Metabolism of polyamines		Metabolism of proteins		Metabolism of polyamines		Mitotic M-M/G1 phases		Mitochondrial tRNA aminoacylation		MicroRNA (miRNA) Biogenesis
Metabolism of proteins		Metabolism of serotonin		Metabolism of porphyrins		Mitotic Metaphase/Anaphase Transition		Mitochondrial transcription initiation		Microtubule-dependent trafficking of connexons from Golgi to the plasma membrane
Metabolism of serotonin		Metabolism of vitamins and cofactors		Metabolism of proteins		Mitotic Prometaphase		Mitotic G1-G1/S phases		Mitochondrial Fatty Acid Beta-Oxidation
Metabolism of vitamins and cofactors		Metabolism of water-soluble vitamins and cofactors		Metabolism of serotonin		Mitotic Prophase		Mitotic G2-G2/M phases		Mitochondrial Uncoupling Proteins
Metabolism of water-soluble vitamins and cofactors		Metal ion SLC transporters		Metabolism of vitamins and cofactors		Mitotic Spindle Checkpoint		Mitotic M-M/G1 phases		Mitochondrial tRNA aminoacylation
Metal ion SLC transporters		Methylation		Metabolism of water-soluble vitamins and cofactors		Mitotic Telophase /Cytokinesis		Mitotic Metaphase/Anaphase Transition		Mitochondrial transcription initiation
Methylation		MicroRNA (miRNA) Biogenesis		Metal ion SLC transporters		Multifunctional anion exchangers		Mitotic Prometaphase		Mitotic G1-G1/S phases
MicroRNA (miRNA) Biogenesis		Mitochondrial Fatty Acid Beta-Oxidation		Methylation		Muscle contraction		Mitotic Prophase		Mitotic G2-G2/M phases
Mitochondrial Fatty Acid Beta-Oxidation		Mitochondrial Uncoupling Proteins		MicroRNA (miRNA) Biogenesis		MyD88 dependent cascade initiated on endosome		Mitotic Spindle Checkpoint		Mitotic M-M/G1 phases
Mitochondrial Uncoupling Proteins		Mitochondrial tRNA aminoacylation		Microtubule-dependent trafficking of connexons from Golgi to the plasma membrane		Myogenesis		Mitotic Telophase /Cytokinesis		Mitotic Metaphase/Anaphase Transition
Mitochondrial tRNA aminoacylation		Mitochondrial transcription initiation		Mitochondrial Fatty Acid Beta-Oxidation		N-Glycan antennae elongation		Multifunctional anion exchangers		Mitotic Prometaphase
Mitochondrial transcription initiation		Mitotic G1-G1/S phases		Mitochondrial Uncoupling Proteins		N-glycan antennae elongation in the medial/trans-Golgi		Muscle contraction		Mitotic Prophase
Mitotic G1-G1/S phases		Mitotic G2-G2/M phases		Mitochondrial tRNA aminoacylation		N-glycan trimming and elongation in the cis-Golgi		MyD88 dependent cascade initiated on endosome		Mitotic Spindle Checkpoint
Mitotic G2-G2/M phases		Mitotic M-M/G1 phases		Mitochondrial transcription initiation		N-glycan trimming in the ER and Calnexin/Calreticulin cycle		Myogenesis		Mitotic Telophase /Cytokinesis
Mitotic M-M/G1 phases		Mitotic Metaphase/Anaphase Transition		Mitotic G1-G1/S phases		NADE modulates death signalling		N-Glycan antennae elongation		Multifunctional anion exchangers
Mitotic Metaphase/Anaphase Transition		Mitotic Prometaphase		Mitotic G2-G2/M phases		NCAM signaling for neurite out-growth		N-glycan antennae elongation in the medial/trans-Golgi		Muscle contraction
Mitotic Prometaphase		Mitotic Prophase		Mitotic M-M/G1 phases		NCAM1 interactions		N-glycan trimming and elongation in the cis-Golgi		MyD88 dependent cascade initiated on endosome
Mitotic Prophase		Mitotic Spindle Checkpoint		Mitotic Metaphase/Anaphase Transition		NEP/NS2 Interacts with the Cellular Export Machinery		N-glycan trimming in the ER and Calnexin/Calreticulin cycle		Myogenesis
Mitotic Spindle Checkpoint		Mitotic Telophase /Cytokinesis		Mitotic Prometaphase		NF-kB activation through FADD/RIP-1 pathway mediated by caspase-8 and -10		NADE modulates death signalling		N-Glycan antennae elongation
Mitotic Telophase /Cytokinesis		Multifunctional anion exchangers		Mitotic Prophase		NF-kB is activated and signals survival		NCAM signaling for neurite out-growth		N-glycan antennae elongation in the medial/trans-Golgi
Molybdenum cofactor biosynthesis		Muscle contraction		Mitotic Spindle Checkpoint		NGF processing		NCAM1 interactions		N-glycan trimming and elongation in the cis-Golgi
Multifunctional anion exchangers		MyD88 dependent cascade initiated on endosome		Mitotic Telophase /Cytokinesis		NGF signalling via TRKA from the plasma membrane		NEP/NS2 Interacts with the Cellular Export Machinery		N-glycan trimming in the ER and Calnexin/Calreticulin cycle
Muscle contraction		Myogenesis		Multifunctional anion exchangers		NGF-independant TRKA activation		NF-kB activation through FADD/RIP-1 pathway mediated by caspase-8 and -10		NADE modulates death signalling
MyD88 dependent cascade initiated on endosome		N-Glycan antennae elongation		Muscle contraction		NICD trafficks to nucleus		NF-kB is activated and signals survival		NADPH regeneration
Myogenesis		N-glycan antennae elongation in the medial/trans-Golgi		MyD88 dependent cascade initiated on endosome		NOSIP mediated eNOS trafficking		NGF processing		NCAM signaling for neurite out-growth
N-Glycan antennae elongation		N-glycan trimming and elongation in the cis-Golgi		Myogenesis		NOSTRIN mediated eNOS trafficking		NGF signalling via TRKA from the plasma membrane		NCAM1 interactions
N-glycan antennae elongation in the medial/trans-Golgi		N-glycan trimming in the ER and Calnexin/Calreticulin cycle		N-Glycan antennae elongation		NRAGE signals death through JNK		NGF-independant TRKA activation		NEP/NS2 Interacts with the Cellular Export Machinery
N-glycan trimming and elongation in the cis-Golgi		NADE modulates death signalling		N-glycan antennae elongation in the medial/trans-Golgi		NRIF signals cell death from the nucleus		NICD trafficks to nucleus		NF-kB activation through FADD/RIP-1 pathway mediated by caspase-8 and -10
N-glycan trimming in the ER and Calnexin/Calreticulin cycle		NCAM signaling for neurite out-growth		N-glycan trimming and elongation in the cis-Golgi		Na+/Cl- dependent neurotransmitter transporters		NOSIP mediated eNOS trafficking		NF-kB is activated and signals survival
NADE modulates death signalling		NCAM1 interactions		N-glycan trimming in the ER and Calnexin/Calreticulin cycle		Negative regulation of the PI3K/AKT network		NRAGE signals death through JNK		NGF processing
NCAM signaling for neurite out-growth		NEP/NS2 Interacts with the Cellular Export Machinery		NADE modulates death signalling		Negative regulators of RIG-I/MDA5 signaling		NRIF signals cell death from the nucleus		NGF signalling via TRKA from the plasma membrane
NCAM1 interactions		NF-kB activation through FADD/RIP-1 pathway mediated by caspase-8 and -10		NADPH regeneration		Nephrin interactions		Na+/Cl- dependent neurotransmitter transporters		NGF-independant TRKA activation
NEP/NS2 Interacts with the Cellular Export Machinery		NF-kB is activated and signals survival		NCAM signaling for neurite out-growth		Netrin mediated repulsion signals		Negative regulation of the PI3K/AKT network		NICD trafficks to nucleus
NF-kB activation through FADD/RIP-1 pathway mediated by caspase-8 and -10		NGF processing		NCAM1 interactions		Netrin-1 signaling		Negative regulators of RIG-I/MDA5 signaling		NOSIP mediated eNOS trafficking
NF-kB is activated and signals survival		NGF signalling via TRKA from the plasma membrane		NEP/NS2 Interacts with the Cellular Export Machinery		Neurofascin interactions		Nephrin interactions		NOSTRIN mediated eNOS trafficking
NGF processing		NGF-independant TRKA activation		NF-kB activation through FADD/RIP-1 pathway mediated by caspase-8 and -10		Neurophilin interactions with VEGF and VEGFR		Netrin mediated repulsion signals		NRAGE signals death through JNK
NGF signalling via TRKA from the plasma membrane		NICD trafficks to nucleus		NF-kB is activated and signals survival		Neuroransmitter Receptor Binding And Downstream Transmission In The Postsynaptic Cell		Netrin-1 signaling		NRIF signals cell death from the nucleus
NGF-independant TRKA activation		NOSIP mediated eNOS trafficking		NGF processing		Neurotransmitter Clearance In The Synaptic Cleft		Neurofascin interactions		Na+/Cl- dependent neurotransmitter transporters
NICD trafficks to nucleus		NOSTRIN mediated eNOS trafficking		NGF signalling via TRKA from the plasma membrane		Neurotransmitter Release Cycle		Neurophilin interactions with VEGF and VEGFR		Nectin/Necl trans heterodimerization
NOSIP mediated eNOS trafficking		NRAGE signals death through JNK		NGF-independant TRKA activation		Nicotinamide salvaging		Neuroransmitter Receptor Binding And Downstream Transmission In The Postsynaptic Cell		Negative regulators of RIG-I/MDA5 signaling
NOSTRIN mediated eNOS trafficking		NRIF signals cell death from the nucleus		NICD trafficks to nucleus		Nicotinate metabolism		Neurotransmitter Clearance In The Synaptic Cleft		Nephrin interactions
NRAGE signals death through JNK		Na+/Cl- dependent neurotransmitter transporters		NOSIP mediated eNOS trafficking		Nitric oxide stimulates guanylate cyclase		Neurotransmitter Release Cycle		Netrin mediated repulsion signals
NRIF signals cell death from the nucleus		Negative regulation of the PI3K/AKT network		NOSTRIN mediated eNOS trafficking		Nonhomologous End-joining (NHEJ)		Nicotinamide salvaging		Netrin-1 signaling
Na+/Cl- dependent neurotransmitter transporters		Negative regulators of RIG-I/MDA5 signaling		NRAGE signals death through JNK		Norepinephrine Neurotransmitter Release Cycle		Nicotinate metabolism		Neurofascin interactions
Negative regulation of the PI3K/AKT network		Nephrin interactions		NRIF signals cell death from the nucleus		Notch receptor binds with a ligand		Nonhomologous End-joining (NHEJ)		Neurophilin interactions with VEGF and VEGFR
Negative regulators of RIG-I/MDA5 signaling		Netrin mediated repulsion signals		Na+/Cl- dependent neurotransmitter transporters		Notch-HLH transcription pathway		Norepinephrine Neurotransmitter Release Cycle		Neuroransmitter Receptor Binding And Downstream Transmission In The Postsynaptic Cell
Nephrin interactions		Netrin-1 signaling		Nectin/Necl trans heterodimerization		NrCAM interactions		Notch receptor binds with a ligand		Neurotransmitter Clearance In The Synaptic Cleft
Netrin mediated repulsion signals		Neurofascin interactions		Negative regulation of the PI3K/AKT network		Nuclear Events (kinase and transcription factor activation)		Notch-HLH transcription pathway		Neurotransmitter Release Cycle
Netrin-1 signaling		Neurophilin interactions with VEGF and VEGFR		Negative regulators of RIG-I/MDA5 signaling		Nuclear Receptor transcription pathway		NrCAM interactions		Neurotransmitter uptake and Metabolism In Glial Cells
Neurofascin interactions		Neuroransmitter Receptor Binding And Downstream Transmission In The Postsynaptic Cell		Nephrin interactions		Nucleosome assembly		Nuclear Events (kinase and transcription factor activation)		Nicotinamide salvaging
Neurophilin interactions with VEGF and VEGFR		Neurotransmitter Clearance In The Synaptic Cleft		Netrin mediated repulsion signals		Nucleotide Excision Repair		Nuclear Receptor transcription pathway		Nicotinate metabolism
Neuroransmitter Receptor Binding And Downstream Transmission In The Postsynaptic Cell		Neurotransmitter Release Cycle		Netrin-1 signaling		Nucleotide-like (purinergic) receptors		Nucleosome assembly		Nonhomologous End-joining (NHEJ)
Neurotransmitter Clearance In The Synaptic Cleft		Neurotransmitter uptake and Metabolism In Glial Cells		Neurofascin interactions		Olfactory Signaling Pathway		Nucleotide Excision Repair		Norepinephrine Neurotransmitter Release Cycle
Neurotransmitter Release Cycle		Nicotinamide salvaging		Neurophilin interactions with VEGF and VEGFR		Opioid Signalling		Nucleotide-like (purinergic) receptors		Notch receptor binds with a ligand
Neurotransmitter uptake and Metabolism In Glial Cells		Nicotinate metabolism		Neuroransmitter Receptor Binding And Downstream Transmission In The Postsynaptic Cell		Orc1 removal from chromatin		Olfactory Signaling Pathway		Notch-HLH transcription pathway
Nicotinamide salvaging		Nonhomologous End-joining (NHEJ)		Neurotransmitter Clearance In The Synaptic Cleft		Organic cation transport		Oligomerization of connexins into connexons		NrCAM interactions
Nicotinate metabolism		Norepinephrine Neurotransmitter Release Cycle		Neurotransmitter Release Cycle		Organic cation/anion/zwitterion transport		Opioid Signalling		Nuclear Events (kinase and transcription factor activation)
Nitric oxide stimulates guanylate cyclase		Notch receptor binds with a ligand		Neurotransmitter uptake and Metabolism In Glial Cells		Other semaphorin interactions		Orc1 removal from chromatin		Nuclear Receptor transcription pathway
Nonhomologous End-joining (NHEJ)		Notch-HLH transcription pathway		Nicotinamide salvaging		P2Y receptors		Organic cation transport		Nucleosome assembly
Norepinephrine Neurotransmitter Release Cycle		NrCAM interactions		Nicotinate metabolism		PD-1 signaling		Organic cation/anion/zwitterion transport		Nucleotide Excision Repair
Notch receptor binds with a ligand		Nuclear Events (kinase and transcription factor activation)		Nonhomologous End-joining (NHEJ)		PDE3B signalling		Other semaphorin interactions		Nucleotide-like (purinergic) receptors
Notch-HLH transcription pathway		Nuclear Receptor transcription pathway		Norepinephrine Neurotransmitter Release Cycle		PECAM1 interactions		P2Y receptors		Olfactory Signaling Pathway
NrCAM interactions		Nucleosome assembly		Notch receptor binds with a ligand		PERK regulated gene expression		PD-1 signaling		Oligomerization of connexins into connexons
Nuclear Events (kinase and transcription factor activation)		Nucleotide Excision Repair		Notch-HLH transcription pathway		PI-3K cascade		PDE3B signalling		Opioid Signalling
Nuclear Receptor transcription pathway		Nucleotide-like (purinergic) receptors		NrCAM interactions		PI3K Cascade		PECAM1 interactions		Orc1 removal from chromatin
Nucleosome assembly		Olfactory Signaling Pathway		Nuclear Events (kinase and transcription factor activation)		PI3K/AKT signalling		PERK regulated gene expression		Organic cation transport
Nucleotide Excision Repair		Oligomerization of connexins into connexons		Nuclear Receptor transcription pathway		PKA activation		PI-3K cascade		Organic cation/anion/zwitterion transport
Nucleotide-like (purinergic) receptors		Opioid Signalling		Nucleosome assembly		PKA activation in glucagon signalling		PI3K Cascade		Other semaphorin interactions
Olfactory Signaling Pathway		Orc1 removal from chromatin		Nucleotide Excision Repair		PKA-mediated phosphorylation of CREB		PI3K/AKT signalling		P2Y receptors
Opioid Signalling		Organic cation transport		Nucleotide-like (purinergic) receptors		PKB-mediated events		PKA activation		PD-1 signaling
Orc1 removal from chromatin		Organic cation/anion/zwitterion transport		Olfactory Signaling Pathway		PLC beta mediated events		PKA activation in glucagon signalling		PDE3B signalling
Organic cation transport		Other semaphorin interactions		Oligomerization of connexins into connexons		PLC-gamma1 signalling		PKA-mediated phosphorylation of CREB		PECAM1 interactions
Organic cation/anion/zwitterion transport		P2Y receptors		Opioid Signalling		PLC-mediated hydrolysis of PIP2		PKB-mediated events		PI3K Cascade
Other semaphorin interactions		PD-1 signaling		Orc1 removal from chromatin		PP2A-mediated dephosphorylation of key metabolic factors		PLC beta mediated events		PI3K/AKT signalling
P2Y receptors		PDE3B signalling		Organic cation transport		Packaging Of Telomere Ends		PLC-gamma1 signalling		PKA activation
PD-1 signaling		PECAM1 interactions		Organic cation/anion/zwitterion transport		Pausing and recovery of elongation		PLC-mediated hydrolysis of PIP2		PKA activation in glucagon signalling
PDE3B signalling		PERK regulated gene expression		Other semaphorin interactions		Pentose phosphate pathway (hexose monophosphate shunt)		PP2A-mediated dephosphorylation of key metabolic factors		PKA-mediated phosphorylation of CREB
PECAM1 interactions		PI-3K cascade		P2Y receptors		Peptide chain elongation		Packaging Of Telomere Ends		PKB-mediated events
PERK regulated gene expression		PI3K Cascade		PD-1 signaling		Peptide ligand-binding receptors		Pausing and recovery of elongation		PLC beta mediated events
PI-3K cascade		PI3K/AKT signalling		PDE3B signalling		Peroxisomal lipid metabolism		Pentose phosphate pathway (hexose monophosphate shunt)		PLC-gamma1 signalling
PI3K Cascade		PKA activation		PECAM1 interactions		Phase 1 - Functionalization of compounds		Peptide chain elongation		PLC-mediated hydrolysis of PIP2
PI3K/AKT signalling		PKA activation in glucagon signalling		PI-3K cascade		Phase II conjugation		Peroxisomal lipid metabolism		PP2A-mediated dephosphorylation of key metabolic factors
PKA activation		PKA-mediated phosphorylation of CREB		PI3K Cascade		Phenylalanine and tyrosine catabolism		Phase 1 - Functionalization of compounds		Packaging Of Telomere Ends
PKA activation in glucagon signalling		PKB-mediated events		PI3K/AKT signalling		Phospholipase C-mediated cascade		Phase II conjugation		Pausing and recovery of elongation
PKA-mediated phosphorylation of CREB		PLC beta mediated events		PKA activation		Phosphorylation of CD3 and TCR zeta chains		Phenylalanine and tyrosine catabolism		Pentose phosphate pathway (hexose monophosphate shunt)
PKB-mediated events		PLC-gamma1 signalling		PKA activation in glucagon signalling		Phosphorylation of Emi1		Phospholipase C-mediated cascade		Peptide chain elongation
PLC beta mediated events		PLC-mediated hydrolysis of PIP2		PKA-mediated phosphorylation of CREB		Phosphorylation of proteins involved in G1/S transition by active Cyclin E:Cdk2 complexes		Phosphorylation of CD3 and TCR zeta chains		Peroxisomal lipid metabolism
PLC-gamma1 signalling		PP2A-mediated dephosphorylation of key metabolic factors		PKB-mediated events		Phosphorylation of proteins involved in the G2/M transition by Cyclin A:Cdc2 complexes		Phosphorylation of Emi1		Phase 1 - Functionalization of compounds
PLC-mediated hydrolysis of PIP2		Packaging Of Telomere Ends		PLC beta mediated events		Phosphorylation of the APC/C		Phosphorylation of proteins involved in G1/S transition by active Cyclin E:Cdk2 complexes		Phase II conjugation
PP2A-mediated dephosphorylation of key metabolic factors		Pausing and recovery of elongation		PLC-gamma1 signalling		Plasmalogen biosynthesis		Phosphorylation of proteins involved in the G2/M transition by Cyclin A:Cdc2 complexes		Phenylalanine and tyrosine catabolism
Packaging Of Telomere Ends		Pentose phosphate pathway (hexose monophosphate shunt)		PLC-mediated hydrolysis of PIP2		Platelet Activation		Phosphorylation of the APC/C		Phosphorylation of CD3 and TCR zeta chains
Pausing and recovery of elongation		Peptide chain elongation		PP2A-mediated dephosphorylation of key metabolic factors		Platelet Adhesion to exposed collagen		Plasmalogen biosynthesis		Phosphorylation of Emi1
Pentose phosphate pathway (hexose monophosphate shunt)		Peroxisomal lipid metabolism		Packaging Of Telomere Ends		Platelet Aggregation (Plug Formation)		Platelet Activation		Phosphorylation of proteins involved in G1/S transition by active Cyclin E:Cdk2 complexes
Peptide chain elongation		Phase 1 - Functionalization of compounds		Pausing and recovery of elongation		Platelet activation triggers		Platelet Adhesion to exposed collagen		Phosphorylation of proteins involved in the G2/M transition by Cyclin A:Cdc2 complexes
Peptide ligand-binding receptors		Phase II conjugation		Pentose phosphate pathway (hexose monophosphate shunt)		Platelet calcium homeostasis		Platelet Aggregation (Plug Formation)		Phosphorylation of the APC/C
Peroxisomal lipid metabolism		Phenylalanine and tyrosine catabolism		Peptide chain elongation		Platelet degranulation		Platelet activation triggers		Plasmalogen biosynthesis
Phase 1 - Functionalization of compounds		Phospholipase C-mediated cascade		Peroxisomal lipid metabolism		Platelet homeostasis		Platelet calcium homeostasis		Platelet Activation
Phase II conjugation		Phosphorylation of CD3 and TCR zeta chains		Phase 1 - Functionalization of compounds		Polymerase switching		Platelet degranulation		Platelet Adhesion to exposed collagen
Phenylalanine and tyrosine catabolism		Phosphorylation of Emi1		Phase II conjugation		Polymerase switching on the C-strand of the telomere		Platelet homeostasis		Platelet Aggregation (Plug Formation)
Phospholipase C-mediated cascade		Phosphorylation of proteins involved in G1/S transition by active Cyclin E:Cdk2 complexes		Phenylalanine and tyrosine catabolism		Post NMDA receptor activation events		Platelet sensitization by LDL		Platelet activation triggers
Phosphorylation of CD3 and TCR zeta chains		Phosphorylation of proteins involved in the G2/M transition by Cyclin A:Cdc2 complexes		Phosphorylation of CD3 and TCR zeta chains		Post-Elongation Processing of Intron-Containing pre-mRNA		Polymerase switching		Platelet calcium homeostasis
Phosphorylation of Emi1		Phosphorylation of the APC/C		Phosphorylation of Emi1		Post-Elongation Processing of Intronless pre-mRNA		Polymerase switching on the C-strand of the telomere		Platelet degranulation
Phosphorylation of proteins involved in G1/S transition by active Cyclin E:Cdk2 complexes		Platelet Activation		Phosphorylation of proteins involved in the G2/M transition by Cyclin A:Cdc2 complexes		Post-Elongation Processing of the Transcript		Post NMDA receptor activation events		Platelet homeostasis
Phosphorylation of proteins involved in the G2/M transition by Cyclin A:Cdc2 complexes		Platelet Adhesion to exposed collagen		Phosphorylation of the APC/C		Post-chaperonin tubulin folding pathway		Post-Elongation Processing of Intron-Containing pre-mRNA		Platelet sensitization by LDL
Phosphorylation of the APC/C		Platelet Aggregation (Plug Formation)		Platelet Activation		Post-translational modification: gamma carboxylation and hypusine formation		Post-Elongation Processing of Intronless pre-mRNA		Polo-like kinase mediated events
Platelet Activation		Platelet activation triggers		Platelet Adhesion to exposed collagen		Post-translational modification: synthesis of GPI-anchored proteins		Post-Elongation Processing of the Transcript		Polymerase switching
Platelet Adhesion to exposed collagen		Platelet calcium homeostasis		Platelet Aggregation (Plug Formation)		Post-translational protein modification		Post-chaperonin tubulin folding pathway		Polymerase switching on the C-strand of the telomere
Platelet Aggregation (Plug Formation)		Platelet degranulation		Platelet activation triggers		Prefoldin mediated transfer of substrate to CCT/TriC		Post-translational modification: gamma carboxylation and hypusine formation		Post NMDA receptor activation events
Platelet activation triggers		Platelet homeostasis		Platelet calcium homeostasis		Presynaptic function of Kainate receptors		Post-translational modification: synthesis of GPI-anchored proteins		Post-Elongation Processing of Intron-Containing pre-mRNA
Platelet calcium homeostasis		Platelet sensitization by LDL		Platelet degranulation		Presynaptic phase of homologous DNA pairing and strand exchange		Post-translational protein modification		Post-Elongation Processing of Intronless pre-mRNA
Platelet degranulation		Polo-like kinase mediated events		Platelet homeostasis		Processing of Capped Intron-Containing Pre-mRNA		Prefoldin mediated transfer of substrate to CCT/TriC		Post-Elongation Processing of the Transcript
Platelet homeostasis		Polymerase switching		Platelet sensitization by LDL		Processing of Capped Intronless Pre-mRNA		Presynaptic function of Kainate receptors		Post-chaperonin tubulin folding pathway
Polymerase switching		Polymerase switching on the C-strand of the telomere		Polo-like kinase mediated events		Processing of DNA double-strand break ends		Presynaptic phase of homologous DNA pairing and strand exchange		Post-translational modification: gamma carboxylation and hypusine formation
Polymerase switching on the C-strand of the telomere		Post NMDA receptor activation events		Polymerase switching		Processing of Intronless Pre-mRNAs		Processing of Capped Intron-Containing Pre-mRNA		Post-translational modification: synthesis of GPI-anchored proteins
Post NMDA receptor activation events		Post-Elongation Processing of Intron-Containing pre-mRNA		Polymerase switching on the C-strand of the telomere		Processive synthesis on the C-strand of the telomere		Processing of Capped Intronless Pre-mRNA		Post-translational protein modification
Post-Elongation Processing of Intron-Containing pre-mRNA		Post-Elongation Processing of Intronless pre-mRNA		Post NMDA receptor activation events		Processive synthesis on the lagging strand		Processing of DNA double-strand break ends		Prefoldin mediated transfer of substrate to CCT/TriC
Post-Elongation Processing of Intronless pre-mRNA		Post-Elongation Processing of the Transcript		Post-Elongation Processing of Intron-Containing pre-mRNA		Prolonged ERK activation events		Processing of DNA ends prior to end rejoining		Presynaptic function of Kainate receptors
Post-Elongation Processing of the Transcript		Post-translational modification: gamma carboxylation and hypusine formation		Post-Elongation Processing of Intronless pre-mRNA		Propionyl-CoA catabolism		Processing of Intronless Pre-mRNAs		Presynaptic phase of homologous DNA pairing and strand exchange
Post-translational modification: gamma carboxylation and hypusine formation		Post-translational modification: synthesis of GPI-anchored proteins		Post-Elongation Processing of the Transcript		Prostacyclin signalling through prostacyclin receptor		Processive synthesis on the C-strand of the telomere		Processing of Capped Intron-Containing Pre-mRNA
Post-translational modification: synthesis of GPI-anchored proteins		Post-translational protein modification		Post-translational modification: gamma carboxylation and hypusine formation		Prostanoid ligand receptors		Processive synthesis on the lagging strand		Processing of Capped Intronless Pre-mRNA
Post-translational protein modification		Prefoldin mediated transfer of substrate to CCT/TriC		Post-translational modification: synthesis of GPI-anchored proteins		Prostanoid metabolism		Prolonged ERK activation events		Processing of DNA double-strand break ends
Prefoldin mediated transfer of substrate to CCT/TriC		Presynaptic function of Kainate receptors		Post-translational protein modification		Protein folding		Propionyl-CoA catabolism		Processing of DNA ends prior to end rejoining
Presynaptic function of Kainate receptors		Presynaptic phase of homologous DNA pairing and strand exchange		Prefoldin mediated transfer of substrate to CCT/TriC		Proton-coupled monocarboxylate transport		Prostacyclin signalling through prostacyclin receptor		Processing of Intronless Pre-mRNAs
Presynaptic phase of homologous DNA pairing and strand exchange		Processing of Capped Intron-Containing Pre-mRNA		Presynaptic function of Kainate receptors		Proton/oligonucleotide cotransporters		Prostanoid ligand receptors		Processive synthesis on the C-strand of the telomere
Processing of Capped Intron-Containing Pre-mRNA		Processing of Capped Intronless Pre-mRNA		Presynaptic phase of homologous DNA pairing and strand exchange		Purine catabolism		Prostanoid metabolism		Processive synthesis on the lagging strand
Processing of Capped Intronless Pre-mRNA		Processing of DNA double-strand break ends		Processing of Capped Intron-Containing Pre-mRNA		Purine metabolism		Protein folding		Prolonged ERK activation events
Processing of DNA double-strand break ends		Processing of DNA ends prior to end rejoining		Processing of Capped Intronless Pre-mRNA		Purine ribonucleoside monophosphate biosynthesis		Proton-coupled monocarboxylate transport		Propionyl-CoA catabolism
Processing of DNA ends prior to end rejoining		Processing of Intronless Pre-mRNAs		Processing of DNA double-strand break ends		Purine salvage		Proton/oligonucleotide cotransporters		Prostacyclin signalling through prostacyclin receptor
Processing of Intronless Pre-mRNAs		Processive synthesis on the C-strand of the telomere		Processing of DNA ends prior to end rejoining		Pyrimidine biosynthesis		Purine catabolism		Prostanoid ligand receptors
Processive synthesis on the C-strand of the telomere		Processive synthesis on the lagging strand		Processing of Intronless Pre-mRNAs		Pyrimidine catabolism		Purine metabolism		Prostanoid metabolism
Processive synthesis on the lagging strand		Prolonged ERK activation events		Processive synthesis on the C-strand of the telomere		Pyrimidine metabolism		Purine ribonucleoside monophosphate biosynthesis		Protein folding
Prolonged ERK activation events		Propionyl-CoA catabolism		Processive synthesis on the lagging strand		Pyrophosphate hydrolysis		Purine salvage		Proton-coupled monocarboxylate transport
Propionyl-CoA catabolism		Prostacyclin signalling through prostacyclin receptor		Prolonged ERK activation events		Pyruvate metabolism		Pyrimidine biosynthesis		Proton/oligonucleotide cotransporters
Prostacyclin signalling through prostacyclin receptor		Prostanoid ligand receptors		Propionyl-CoA catabolism		Pyruvate metabolism and Citric Acid (TCA) cycle		Pyrimidine catabolism		Purine catabolism
Prostanoid ligand receptors		Prostanoid metabolism		Prostacyclin signalling through prostacyclin receptor		RAF phosphorylates MEK		Pyrophosphate hydrolysis		Purine metabolism
Prostanoid metabolism		Protein folding		Prostanoid ligand receptors		RIG-I/MDA5 mediated induction of IFN-alpha/beta pathways		Pyruvate metabolism		Purine ribonucleoside monophosphate biosynthesis
Protein folding		Proton-coupled monocarboxylate transport		Prostanoid metabolism		RNA Pol II CTD phosphorylation and interaction with CE		Pyruvate metabolism and Citric Acid (TCA) cycle		Purine salvage
Proton-coupled monocarboxylate transport		Proton/oligonucleotide cotransporters		Protein folding		RNA Polymerase I Chain Elongation		RAF phosphorylates MEK		Pyrimidine catabolism
Proton/oligonucleotide cotransporters		Purine catabolism		Proton-coupled monocarboxylate transport		RNA Polymerase I Promoter Clearance		RIG-I/MDA5 mediated induction of IFN-alpha/beta pathways		Pyrophosphate hydrolysis
Purine catabolism		Purine metabolism		Proton/oligonucleotide cotransporters		RNA Polymerase I Promoter Escape		RNA Pol II CTD phosphorylation and interaction with CE		Pyruvate metabolism
Purine metabolism		Purine ribonucleoside monophosphate biosynthesis		Purine catabolism		RNA Polymerase I Transcription		RNA Polymerase I Chain Elongation		Pyruvate metabolism and Citric Acid (TCA) cycle
Purine ribonucleoside monophosphate biosynthesis		Purine salvage		Purine metabolism		RNA Polymerase I Transcription Initiation		RNA Polymerase I Promoter Clearance		RAF phosphorylates MEK
Purine salvage		Pyrimidine biosynthesis		Purine ribonucleoside monophosphate biosynthesis		RNA Polymerase I Transcription Termination		RNA Polymerase I Promoter Escape		RIG-I/MDA5 mediated induction of IFN-alpha/beta pathways
Pyrimidine biosynthesis		Pyrimidine catabolism		Purine salvage		RNA Polymerase II Pre-transcription Events		RNA Polymerase I Transcription		RNA Pol II CTD phosphorylation and interaction with CE
Pyrimidine catabolism		Pyrophosphate hydrolysis		Pyrimidine catabolism		RNA Polymerase II Promoter Escape		RNA Polymerase I Transcription Initiation		RNA Polymerase I Chain Elongation
Pyrimidine metabolism		Pyruvate metabolism		Pyrophosphate hydrolysis		RNA Polymerase II Transcription		RNA Polymerase I Transcription Termination		RNA Polymerase I Promoter Clearance
Pyrophosphate hydrolysis		Pyruvate metabolism and Citric Acid (TCA) cycle		Pyruvate metabolism		RNA Polymerase II Transcription Elongation		RNA Polymerase II Pre-transcription Events		RNA Polymerase I Promoter Escape
Pyruvate metabolism		RAF phosphorylates MEK		Pyruvate metabolism and Citric Acid (TCA) cycle		RNA Polymerase II Transcription Initiation		RNA Polymerase II Promoter Escape		RNA Polymerase I Transcription
Pyruvate metabolism and Citric Acid (TCA) cycle		RIG-I/MDA5 mediated induction of IFN-alpha/beta pathways		RAF phosphorylates MEK		RNA Polymerase II Transcription Initiation And Promoter Clearance		RNA Polymerase II Transcription		RNA Polymerase I Transcription Initiation
RAF activation		RNA Pol II CTD phosphorylation and interaction with CE		RIG-I/MDA5 mediated induction of IFN-alpha/beta pathways		RNA Polymerase II Transcription Pre-Initiation And Promoter Opening		RNA Polymerase II Transcription Elongation		RNA Polymerase I Transcription Termination
RAF phosphorylates MEK		RNA Polymerase I Chain Elongation		RNA Pol II CTD phosphorylation and interaction with CE		RNA Polymerase II Transcription Termination		RNA Polymerase II Transcription Initiation		RNA Polymerase II Pre-transcription Events
RIG-I/MDA5 mediated induction of IFN-alpha/beta pathways		RNA Polymerase I Promoter Clearance		RNA Polymerase I Chain Elongation		RNA Polymerase III Abortive And Retractive Initiation		RNA Polymerase II Transcription Initiation And Promoter Clearance		RNA Polymerase II Promoter Escape
RNA Pol II CTD phosphorylation and interaction with CE		RNA Polymerase I Promoter Escape		RNA Polymerase I Promoter Clearance		RNA Polymerase III Chain Elongation		RNA Polymerase II Transcription Pre-Initiation And Promoter Opening		RNA Polymerase II Transcription
RNA Polymerase I Chain Elongation		RNA Polymerase I Transcription		RNA Polymerase I Promoter Escape		RNA Polymerase III Transcription		RNA Polymerase II Transcription Termination		RNA Polymerase II Transcription Elongation
RNA Polymerase I Promoter Clearance		RNA Polymerase I Transcription Initiation		RNA Polymerase I Transcription		RNA Polymerase III Transcription Initiation		RNA Polymerase III Abortive And Retractive Initiation		RNA Polymerase II Transcription Initiation
RNA Polymerase I Promoter Escape		RNA Polymerase I Transcription Termination		RNA Polymerase I Transcription Initiation		RNA Polymerase III Transcription Initiation From Type 1 Promoter		RNA Polymerase III Chain Elongation		RNA Polymerase II Transcription Initiation And Promoter Clearance
RNA Polymerase I Transcription		RNA Polymerase II Pre-transcription Events		RNA Polymerase I Transcription Termination		RNA Polymerase III Transcription Initiation From Type 2 Promoter		RNA Polymerase III Transcription		RNA Polymerase II Transcription Pre-Initiation And Promoter Opening
RNA Polymerase I Transcription Initiation		RNA Polymerase II Promoter Escape		RNA Polymerase II Pre-transcription Events		RNA Polymerase III Transcription Initiation From Type 3 Promoter		RNA Polymerase III Transcription Initiation		RNA Polymerase II Transcription Termination
RNA Polymerase I Transcription Termination		RNA Polymerase II Transcription		RNA Polymerase II Promoter Escape		RNA Polymerase III Transcription Termination		RNA Polymerase III Transcription Initiation From Type 1 Promoter		RNA Polymerase III Abortive And Retractive Initiation
RNA Polymerase II Pre-transcription Events		RNA Polymerase II Transcription Elongation		RNA Polymerase II Transcription		RSK activation		RNA Polymerase III Transcription Initiation From Type 2 Promoter		RNA Polymerase III Chain Elongation
RNA Polymerase II Promoter Escape		RNA Polymerase II Transcription Initiation		RNA Polymerase II Transcription Elongation		Rap1 signalling		RNA Polymerase III Transcription Initiation From Type 3 Promoter		RNA Polymerase III Transcription
RNA Polymerase II Transcription		RNA Polymerase II Transcription Initiation And Promoter Clearance		RNA Polymerase II Transcription Initiation		Ras activation uopn Ca2+ infux through NMDA receptor		RNA Polymerase III Transcription Termination		RNA Polymerase III Transcription Initiation
RNA Polymerase II Transcription Elongation		RNA Polymerase II Transcription Pre-Initiation And Promoter Opening		RNA Polymerase II Transcription Initiation And Promoter Clearance		Reactions specific to the complex N-glycan synthesis pathway		RSK activation		RNA Polymerase III Transcription Initiation From Type 1 Promoter
RNA Polymerase II Transcription Initiation		RNA Polymerase II Transcription Termination		RNA Polymerase II Transcription Pre-Initiation And Promoter Opening		Receptor-ligand binding initiates the second proteolytic cleavage of Notch receptor		Rap1 signalling		RNA Polymerase III Transcription Initiation From Type 2 Promoter
RNA Polymerase II Transcription Initiation And Promoter Clearance		RNA Polymerase III Abortive And Retractive Initiation		RNA Polymerase II Transcription Termination		Recognition and association of DNA glycosylase with site containing an affected purine		Ras activation uopn Ca2+ infux through NMDA receptor		RNA Polymerase III Transcription Initiation From Type 3 Promoter
RNA Polymerase II Transcription Pre-Initiation And Promoter Opening		RNA Polymerase III Chain Elongation		RNA Polymerase III Abortive And Retractive Initiation		Recruitment of NuMA to mitotic centrosomes		Reactions specific to the complex N-glycan synthesis pathway		RNA Polymerase III Transcription Termination
RNA Polymerase II Transcription Termination		RNA Polymerase III Transcription		RNA Polymerase III Chain Elongation		Recruitment of mitotic centrosome proteins and complexes		Receptor-ligand binding initiates the second proteolytic cleavage of Notch receptor		RSK activation
RNA Polymerase III Abortive And Retractive Initiation		RNA Polymerase III Transcription Initiation		RNA Polymerase III Transcription		Recruitment of repair and signaling proteins to double-strand breaks		Recognition and association of DNA glycosylase with site containing an affected purine		Rap1 signalling
RNA Polymerase III Chain Elongation		RNA Polymerase III Transcription Initiation From Type 1 Promoter		RNA Polymerase III Transcription Initiation		Recycling of eIF2:GDP		Recognition and association of DNA glycosylase with site containing an affected pyrimidine		Ras activation uopn Ca2+ infux through NMDA receptor
RNA Polymerase III Transcription		RNA Polymerase III Transcription Initiation From Type 2 Promoter		RNA Polymerase III Transcription Initiation From Type 1 Promoter		Recycling pathway of L1		Recruitment of NuMA to mitotic centrosomes		Reactions specific to the complex N-glycan synthesis pathway
RNA Polymerase III Transcription Initiation		RNA Polymerase III Transcription Initiation From Type 3 Promoter		RNA Polymerase III Transcription Initiation From Type 2 Promoter		Reduction of cytosolic Ca++ levels		Recruitment of mitotic centrosome proteins and complexes		Receptor-ligand binding initiates the second proteolytic cleavage of Notch receptor
RNA Polymerase III Transcription Initiation From Type 1 Promoter		RNA Polymerase III Transcription Termination		RNA Polymerase III Transcription Initiation From Type 3 Promoter		Regulated proteolysis of p75NTR		Recycling of eIF2:GDP		Recognition and association of DNA glycosylase with site containing an affected purine
RNA Polymerase III Transcription Initiation From Type 2 Promoter		RSK activation		RNA Polymerase III Transcription Termination		Regulation of AMPK activity via LKB1		Recycling pathway of L1		Recognition and association of DNA glycosylase with site containing an affected pyrimidine
RNA Polymerase III Transcription Initiation From Type 3 Promoter		Rap1 signalling		RSK activation		Regulation of APC/C activators between G1/S and early anaphase		Reduction of cytosolic Ca++ levels		Recruitment of NuMA to mitotic centrosomes
RNA Polymerase III Transcription Termination		Ras activation uopn Ca2+ infux through NMDA receptor		Rap1 signalling		Regulation of Apoptosis		Regulated proteolysis of p75NTR		Recruitment of mitotic centrosome proteins and complexes
RSK activation		Reactions specific to the complex N-glycan synthesis pathway		Ras activation uopn Ca2+ infux through NMDA receptor		Regulation of Commissural axon pathfinding by Slit and Robo		Regulation of AMPK activity via LKB1		Recruitment of repair and signaling proteins to double-strand breaks
Rap1 signalling		Receptor-ligand binding initiates the second proteolytic cleavage of Notch receptor		Reactions specific to the complex N-glycan synthesis pathway		Regulation of DNA replication		Regulation of APC/C activators between G1/S and early anaphase		Recycling of eIF2:GDP
Ras activation uopn Ca2+ infux through NMDA receptor		Recognition and association of DNA glycosylase with site containing an affected purine		Receptor-ligand binding initiates the second proteolytic cleavage of Notch receptor		Regulation of Glucokinase by Glucokinase Regulatory Protein		Regulation of Apoptosis		Recycling pathway of L1
Reactions specific to the complex N-glycan synthesis pathway		Recognition and association of DNA glycosylase with site containing an affected pyrimidine		Recognition and association of DNA glycosylase with site containing an affected purine		Regulation of IFNA signaling		Regulation of Commissural axon pathfinding by Slit and Robo		Reduction of cytosolic Ca++ levels
Receptor-ligand binding initiates the second proteolytic cleavage of Notch receptor		Recruitment of NuMA to mitotic centrosomes		Recognition and association of DNA glycosylase with site containing an affected pyrimidine		Regulation of IFNG signaling		Regulation of DNA replication		Regulated proteolysis of p75NTR
Recognition and association of DNA glycosylase with site containing an affected purine		Recruitment of mitotic centrosome proteins and complexes		Recruitment of NuMA to mitotic centrosomes		Regulation of Insulin Secretion		Regulation of Glucokinase by Glucokinase Regulatory Protein		Regulation of AMPK activity via LKB1
Recognition and association of DNA glycosylase with site containing an affected pyrimidine		Recycling of eIF2:GDP		Recruitment of mitotic centrosome proteins and complexes		Regulation of Insulin Secretion by Acetylcholine		Regulation of IFNA signaling		Regulation of APC/C activators between G1/S and early anaphase
Recruitment of mitotic centrosome proteins and complexes		Recycling pathway of L1		Recruitment of repair and signaling proteins to double-strand breaks		Regulation of Insulin Secretion by Fatty Acids Bound to GPR40 (FFAR1)		Regulation of IFNG signaling		Regulation of Apoptosis
Recruitment of repair and signaling proteins to double-strand breaks		Reduction of cytosolic Ca++ levels		Recycling of eIF2:GDP		Regulation of Insulin Secretion by Free Fatty Acids		Regulation of Insulin Secretion		Regulation of Commissural axon pathfinding by Slit and Robo
Recycling of eIF2:GDP		Regulated proteolysis of p75NTR		Recycling pathway of L1		Regulation of Insulin Secretion by Glucagon-like Peptide-1		Regulation of Insulin Secretion by Fatty Acids Bound to GPR40 (FFAR1)		Regulation of DNA replication
Recycling pathway of L1		Regulation of AMPK activity via LKB1		Reduction of cytosolic Ca++ levels		Regulation of Insulin-like Growth Factor (IGF) Activity by Insulin-like Growth Factor Binding Proteins (IGFBPs)		Regulation of Insulin Secretion by Free Fatty Acids		Regulation of Glucokinase by Glucokinase Regulatory Protein
Regulated proteolysis of p75NTR		Regulation of APC/C activators between G1/S and early anaphase		Regulated proteolysis of p75NTR		Regulation of Lipid Metabolism by Peroxisome proliferator-activated receptor alpha (PPARalpha)		Regulation of Insulin Secretion by Glucagon-like Peptide-1		Regulation of IFNA signaling
Regulation of AMPK activity via LKB1		Regulation of Apoptosis		Regulation of AMPK activity via LKB1		Regulation of Rheb GTPase activity by AMPK		Regulation of Insulin-like Growth Factor (IGF) Activity by Insulin-like Growth Factor Binding Proteins (IGFBPs)		Regulation of IFNG signaling
Regulation of APC/C activators between G1/S and early anaphase		Regulation of Commissural axon pathfinding by Slit and Robo		Regulation of APC/C activators between G1/S and early anaphase		Regulation of Water Balance by Renal Aquaporins		Regulation of Lipid Metabolism by Peroxisome proliferator-activated receptor alpha (PPARalpha)		Regulation of Insulin Secretion
Regulation of Apoptosis		Regulation of DNA replication		Regulation of Apoptosis		Regulation of activated PAK-2p34 by proteasome mediated degradation		Regulation of Rheb GTPase activity by AMPK		Regulation of Insulin Secretion by Acetylcholine
Regulation of Commissural axon pathfinding by Slit and Robo		Regulation of Glucokinase by Glucokinase Regulatory Protein		Regulation of Commissural axon pathfinding by Slit and Robo		Regulation of beta-cell development		Regulation of Water Balance by Renal Aquaporins		Regulation of Insulin Secretion by Glucagon-like Peptide-1
Regulation of DNA replication		Regulation of IFNA signaling		Regulation of DNA replication		Regulation of cytoskeletal remodeling and cell spreading by IPP complex components		Regulation of activated PAK-2p34 by proteasome mediated degradation		Regulation of Insulin-like Growth Factor (IGF) Activity by Insulin-like Growth Factor Binding Proteins (IGFBPs)
Regulation of Glucokinase by Glucokinase Regulatory Protein		Regulation of IFNG signaling		Regulation of Glucokinase by Glucokinase Regulatory Protein		Regulation of gap junction activity		Regulation of beta-cell development		Regulation of Lipid Metabolism by Peroxisome proliferator-activated receptor alpha (PPARalpha)
Regulation of IFNA signaling		Regulation of Insulin Secretion		Regulation of IFNA signaling		Regulation of gene expression in beta cells		Regulation of cytoskeletal remodeling and cell spreading by IPP complex components		Regulation of Rheb GTPase activity by AMPK
Regulation of IFNG signaling		Regulation of Insulin Secretion by Acetylcholine		Regulation of IFNG signaling		Regulation of gene expression in early pancreatic precursor cells		Regulation of gap junction activity		Regulation of Water Balance by Renal Aquaporins
Regulation of Insulin Secretion		Regulation of Insulin Secretion by Fatty Acids Bound to GPR40 (FFAR1)		Regulation of Insulin Secretion		Regulation of mRNA Stability by Proteins that Bind AU-rich Elements		Regulation of gene expression in beta cells		Regulation of activated PAK-2p34 by proteasome mediated degradation
Regulation of Insulin Secretion by Acetylcholine		Regulation of Insulin Secretion by Free Fatty Acids		Regulation of Insulin Secretion by Acetylcholine		Regulation of mitotic cell cycle		Regulation of gene expression in early pancreatic precursor cells		Regulation of beta-cell development
Regulation of Insulin Secretion by Fatty Acids Bound to GPR40 (FFAR1)		Regulation of Insulin Secretion by Glucagon-like Peptide-1		Regulation of Insulin Secretion by Glucagon-like Peptide-1		Regulation of ornithine decarboxylase (ODC)		Regulation of mRNA Stability by Proteins that Bind AU-rich Elements		Regulation of cytoskeletal remodeling and cell spreading by IPP complex components
Regulation of Insulin Secretion by Free Fatty Acids		Regulation of Insulin-like Growth Factor (IGF) Activity by Insulin-like Growth Factor Binding Proteins (IGFBPs)		Regulation of Insulin-like Growth Factor (IGF) Activity by Insulin-like Growth Factor Binding Proteins (IGFBPs)		Regulation of pyruvate dehydrogenase (PDH) complex		Regulation of mitotic cell cycle		Regulation of gap junction activity
Regulation of Insulin Secretion by Glucagon-like Peptide-1		Regulation of Lipid Metabolism by Peroxisome proliferator-activated receptor alpha (PPARalpha)		Regulation of Lipid Metabolism by Peroxisome proliferator-activated receptor alpha (PPARalpha)		Regulation of signaling by CBL		Regulation of ornithine decarboxylase (ODC)		Regulation of gene expression in beta cells
Regulation of Lipid Metabolism by Peroxisome proliferator-activated receptor alpha (PPARalpha)		Regulation of Rheb GTPase activity by AMPK		Regulation of Rheb GTPase activity by AMPK		Regulatory RNA pathways		Regulation of pyruvate dehydrogenase (PDH) complex		Regulation of gene expression in early pancreatic precursor cells
Regulation of Rheb GTPase activity by AMPK		Regulation of Water Balance by Renal Aquaporins		Regulation of Water Balance by Renal Aquaporins		Release of apoptotic factors from the mitochondria		Regulation of signaling by CBL		Regulation of mRNA Stability by Proteins that Bind AU-rich Elements
Regulation of Water Balance by Renal Aquaporins		Regulation of activated PAK-2p34 by proteasome mediated degradation		Regulation of activated PAK-2p34 by proteasome mediated degradation		Release of eIF4E		Regulatory RNA pathways		Regulation of mitotic cell cycle
Regulation of activated PAK-2p34 by proteasome mediated degradation		Regulation of beta-cell development		Regulation of beta-cell development		Removal of DNA patch containing abasic residue		Release of apoptotic factors from the mitochondria		Regulation of ornithine decarboxylase (ODC)
Regulation of beta-cell development		Regulation of cytoskeletal remodeling and cell spreading by IPP complex components		Regulation of cytoskeletal remodeling and cell spreading by IPP complex components		Removal of aminoterminal propeptides from gamma-carboxylated proteins		Release of eIF4E		Regulation of pyruvate dehydrogenase (PDH) complex
Regulation of cytoskeletal remodeling and cell spreading by IPP complex components		Regulation of gap junction activity		Regulation of gap junction activity		Removal of licensing factors from origins		Removal of DNA patch containing abasic residue		Regulation of signaling by CBL
Regulation of gene expression in beta cells		Regulation of gene expression in beta cells		Regulation of gene expression in beta cells		Removal of the Flap Intermediate		Removal of aminoterminal propeptides from gamma-carboxylated proteins		Regulatory RNA pathways
Regulation of gene expression in early pancreatic precursor cells		Regulation of gene expression in early pancreatic precursor cells		Regulation of gene expression in early pancreatic precursor cells		Removal of the Flap Intermediate from the C-strand		Removal of licensing factors from origins		Release of apoptotic factors from the mitochondria
Regulation of mRNA Stability by Proteins that Bind AU-rich Elements		Regulation of mRNA Stability by Proteins that Bind AU-rich Elements		Regulation of mRNA Stability by Proteins that Bind AU-rich Elements		Repair synthesis for gap-filling by DNA polymerase in TC-NER		Removal of the Flap Intermediate		Release of eIF4E
Regulation of mitotic cell cycle		Regulation of mitotic cell cycle		Regulation of mitotic cell cycle		Repair synthesis of patch ~27-30 bases long by DNA polymerase		Removal of the Flap Intermediate from the C-strand		Removal of DNA patch containing abasic residue
Regulation of ornithine decarboxylase (ODC)		Regulation of ornithine decarboxylase (ODC)		Regulation of ornithine decarboxylase (ODC)		Resolution of AP sites via the multiple-nucleotide patch replacement pathway		Repair synthesis for gap-filling by DNA polymerase in TC-NER		Removal of aminoterminal propeptides from gamma-carboxylated proteins
Regulation of pyruvate dehydrogenase (PDH) complex		Regulation of pyruvate dehydrogenase (PDH) complex		Regulation of pyruvate dehydrogenase (PDH) complex		Resolution of AP sites via the single-nucleotide replacement pathway		Repair synthesis of patch ~27-30 bases long by DNA polymerase		Removal of licensing factors from origins
Regulation of signaling by CBL		Regulation of signaling by CBL		Regulation of signaling by CBL		Resolution of Abasic Sites (AP sites)		Resolution of AP sites via the multiple-nucleotide patch replacement pathway		Removal of the Flap Intermediate
Regulatory RNA pathways		Regulatory RNA pathways		Regulatory RNA pathways		Resolution of D-loop structures		Resolution of AP sites via the single-nucleotide replacement pathway		Removal of the Flap Intermediate from the C-strand
Release of apoptotic factors from the mitochondria		Release of apoptotic factors from the mitochondria		Release of apoptotic factors from the mitochondria		Resolution of D-loop structures through Holliday junction intermediates		Resolution of Abasic Sites (AP sites)		Repair synthesis for gap-filling by DNA polymerase in TC-NER
Release of eIF4E		Release of eIF4E		Release of eIF4E		Respiratory electron transport		Resolution of D-loop structures		Repair synthesis of patch ~27-30 bases long by DNA polymerase
Removal of DNA patch containing abasic residue		Removal of DNA patch containing abasic residue		Removal of DNA patch containing abasic residue		Response to elevated platelet cytosolic Ca2+		Resolution of D-loop structures through Holliday junction intermediates		Resolution of AP sites via the multiple-nucleotide patch replacement pathway
Removal of aminoterminal propeptides from gamma-carboxylated proteins		Removal of aminoterminal propeptides from gamma-carboxylated proteins		Removal of aminoterminal propeptides from gamma-carboxylated proteins		Retrograde neurotrophin signalling		Respiratory electron transport		Resolution of AP sites via the single-nucleotide replacement pathway
Removal of licensing factors from origins		Removal of licensing factors from origins		Removal of licensing factors from origins		Reversal of Alkylation Damage By DNA Dioxygenases		Response to elevated platelet cytosolic Ca2+		Resolution of Abasic Sites (AP sites)
Removal of the Flap Intermediate		Removal of the Flap Intermediate		Removal of the Flap Intermediate		Rho GTPase cycle		Retrograde neurotrophin signalling		Resolution of D-loop structures
Removal of the Flap Intermediate from the C-strand		Removal of the Flap Intermediate from the C-strand		Removal of the Flap Intermediate from the C-strand		Ribosomal scanning and start codon recognition		Reversal of Alkylation Damage By DNA Dioxygenases		Resolution of D-loop structures through Holliday junction intermediates
Repair synthesis for gap-filling by DNA polymerase in TC-NER		Repair synthesis for gap-filling by DNA polymerase in TC-NER		Repair synthesis for gap-filling by DNA polymerase in TC-NER		Role of Abl in Robo-Slit signaling		Rho GTPase cycle		Respiratory electron transport
Repair synthesis of patch ~27-30 bases long by DNA polymerase		Repair synthesis of patch ~27-30 bases long by DNA polymerase		Repair synthesis of patch ~27-30 bases long by DNA polymerase		Role of DCC in regulating apoptosis		Ribosomal scanning and start codon recognition		Response to elevated platelet cytosolic Ca2+
Resolution of AP sites via the multiple-nucleotide patch replacement pathway		Resolution of AP sites via the multiple-nucleotide patch replacement pathway		Resolution of AP sites via the multiple-nucleotide patch replacement pathway		Role of second messengers in netrin-1 signaling		Role of Abl in Robo-Slit signaling		Retrograde neurotrophin signalling
Resolution of AP sites via the single-nucleotide replacement pathway		Resolution of AP sites via the single-nucleotide replacement pathway		Resolution of AP sites via the single-nucleotide replacement pathway		S Phase		Role of DCC in regulating apoptosis		Reversal of Alkylation Damage By DNA Dioxygenases
Resolution of Abasic Sites (AP sites)		Resolution of Abasic Sites (AP sites)		Resolution of Abasic Sites (AP sites)		S6K1 signalling		Role of second messengers in netrin-1 signaling		Rho GTPase cycle
Resolution of D-loop structures		Resolution of D-loop structures		Resolution of D-loop structures		S6K1-mediated signalling		S Phase		Ribosomal scanning and start codon recognition
Resolution of D-loop structures through Holliday junction intermediates		Resolution of D-loop structures through Holliday junction intermediates		Resolution of D-loop structures through Holliday junction intermediates		SCF(Skp2)-mediated degradation of p27/p21		S6K1 signalling		Role of Abl in Robo-Slit signaling
Respiratory electron transport		Respiratory electron transport		Respiratory electron transport		SCF-beta-TrCP mediated degradation of Emi1		S6K1-mediated signalling		Role of DCC in regulating apoptosis
Response to elevated platelet cytosolic Ca2+		Response to elevated platelet cytosolic Ca2+		Response to elevated platelet cytosolic Ca2+		SEMA3A-Plexin repulsion signaling by inhibiting Integrin adhesion		SCF(Skp2)-mediated degradation of p27/p21		Role of second messengers in netrin-1 signaling
Retrograde neurotrophin signalling		Retrograde neurotrophin signalling		Retrograde neurotrophin signalling		SHC activation		SCF-beta-TrCP mediated degradation of Emi1		S Phase
Reversal of Alkylation Damage By DNA Dioxygenases		Reversal of Alkylation Damage By DNA Dioxygenases		Reversal of Alkylation Damage By DNA Dioxygenases		SHC-mediated signalling		SEMA3A-Plexin repulsion signaling by inhibiting Integrin adhesion		S6K1 signalling
Rho GTPase cycle		Rho GTPase cycle		Rho GTPase cycle		SHC-related events		SHC activation		S6K1-mediated signalling
Ribosomal scanning and start codon recognition		Ribosomal scanning and start codon recognition		Ribosomal scanning and start codon recognition		SLBP Dependent Processing of Replication-Dependent Histone Pre-mRNAs		SHC-mediated signalling		SCF(Skp2)-mediated degradation of p27/p21
Role of Abl in Robo-Slit signaling		Role of Abl in Robo-Slit signaling		Role of Abl in Robo-Slit signaling		SLBP independent Processing of Histone Pre-mRNAs		SHC-related events		SCF-beta-TrCP mediated degradation of Emi1
Role of second messengers in netrin-1 signaling		Role of DCC in regulating apoptosis		Role of DCC in regulating apoptosis		SLC-mediated transmembrane transport		SLBP Dependent Processing of Replication-Dependent Histone Pre-mRNAs		SEMA3A-Plexin repulsion signaling by inhibiting Integrin adhesion
S Phase		Role of second messengers in netrin-1 signaling		Role of second messengers in netrin-1 signaling		SMAC binds to IAPs		SLBP independent Processing of Histone Pre-mRNAs		SHC activation
S6K1 signalling		S Phase		S Phase		SMAC-mediated apoptotic response		SLC-mediated transmembrane transport		SHC-mediated signalling
S6K1-mediated signalling		S6K1 signalling		S6K1 signalling		SMAC-mediated dissociation of IAP:caspase complexes		SMAC binds to IAPs		SHC-related events
SCF(Skp2)-mediated degradation of p27/p21		S6K1-mediated signalling		S6K1-mediated signalling		SOS-mediated signalling		SMAC-mediated apoptotic response		SLBP Dependent Processing of Replication-Dependent Histone Pre-mRNAs
SCF-beta-TrCP mediated degradation of Emi1		SCF(Skp2)-mediated degradation of p27/p21		SCF(Skp2)-mediated degradation of p27/p21		Sema3A PAK dependent Axon repulsion		SMAC-mediated dissociation of IAP:caspase complexes		SLBP independent Processing of Histone Pre-mRNAs
SEMA3A-Plexin repulsion signaling by inhibiting Integrin adhesion		SCF-beta-TrCP mediated degradation of Emi1		SCF-beta-TrCP mediated degradation of Emi1		Sema4D in semaphorin signaling		SOS-mediated signalling		SLC-mediated transmembrane transport
SHC activation		SEMA3A-Plexin repulsion signaling by inhibiting Integrin adhesion		SEMA3A-Plexin repulsion signaling by inhibiting Integrin adhesion		Sema4D induced cell migration and growth-cone collapse		Sema3A PAK dependent Axon repulsion		SMAC binds to IAPs
SHC-mediated signalling		SHC activation		SHC activation		Sema4D mediated inhibition of cell attachment and migration		Sema4D in semaphorin signaling		SMAC-mediated apoptotic response
SHC-related events		SHC-mediated signalling		SHC-mediated signalling		Semaphorin interactions		Sema4D induced cell migration and growth-cone collapse		SMAC-mediated dissociation of IAP:caspase complexes
SLBP Dependent Processing of Replication-Dependent Histone Pre-mRNAs		SHC-related events		SHC-related events		Serotonin Neurotransmitter Release Cycle		Sema4D mediated inhibition of cell attachment and migration		SOS-mediated signalling
SLBP independent Processing of Histone Pre-mRNAs		SLBP Dependent Processing of Replication-Dependent Histone Pre-mRNAs		SLBP Dependent Processing of Replication-Dependent Histone Pre-mRNAs		Serotonin clearance from the synaptic cleft		Semaphorin interactions		Sema3A PAK dependent Axon repulsion
SLC-mediated transmembrane transport		SLBP independent Processing of Histone Pre-mRNAs		SLBP independent Processing of Histone Pre-mRNAs		Serotonin receptors		Serotonin Neurotransmitter Release Cycle		Sema4D in semaphorin signaling
SMAC binds to IAPs		SLC-mediated transmembrane transport		SLC-mediated transmembrane transport		Shc events in EGFR signaling		Serotonin clearance from the synaptic cleft		Sema4D induced cell migration and growth-cone collapse
SMAC-mediated apoptotic response		SMAC binds to IAPs		SMAC binds to IAPs		Signal amplification		Shc events in EGFR signaling		Sema4D mediated inhibition of cell attachment and migration
SMAC-mediated dissociation of IAP:caspase complexes		SMAC-mediated apoptotic response		SMAC-mediated apoptotic response		Signal attenuation		Signal amplification		Semaphorin interactions
SOS-mediated signalling		SMAC-mediated dissociation of IAP:caspase complexes		SMAC-mediated dissociation of IAP:caspase complexes		Signal regulatory protein (SIRP) family interactions		Signal attenuation		Serotonin Neurotransmitter Release Cycle
Sema3A PAK dependent Axon repulsion		SOS-mediated signalling		SOS-mediated signalling		Signal transduction by L1		Signal regulatory protein (SIRP) family interactions		Serotonin clearance from the synaptic cleft
Sema4D in semaphorin signaling		Sema3A PAK dependent Axon repulsion		Sema3A PAK dependent Axon repulsion		Signaling by BMP		Signal transduction by L1		Shc events in EGFR signaling
Sema4D induced cell migration and growth-cone collapse		Sema4D in semaphorin signaling		Sema4D in semaphorin signaling		Signaling by EGFR		Signaling by BMP		Signal amplification
Sema4D mediated inhibition of cell attachment and migration		Sema4D induced cell migration and growth-cone collapse		Sema4D induced cell migration and growth-cone collapse		Signaling by FGFR		Signaling by EGFR		Signal attenuation
Semaphorin interactions		Sema4D mediated inhibition of cell attachment and migration		Sema4D mediated inhibition of cell attachment and migration		Signaling by GPCR		Signaling by FGFR		Signal regulatory protein (SIRP) family interactions
Serotonin Neurotransmitter Release Cycle		Semaphorin interactions		Semaphorin interactions		Signaling by Insulin receptor		Signaling by GPCR		Signal transduction by L1
Serotonin clearance from the synaptic cleft		Serotonin Neurotransmitter Release Cycle		Serotonin Neurotransmitter Release Cycle		Signaling by Interleukins		Signaling by Insulin receptor		Signaling by BMP
Serotonin receptors		Serotonin clearance from the synaptic cleft		Serotonin clearance from the synaptic cleft		Signaling by Notch		Signaling by Interleukins		Signaling by EGFR
Shc events in EGFR signaling		Serotonin receptors		Serotonin receptors		Signaling by PDGF		Signaling by Notch		Signaling by FGFR
Signal amplification		Shc events in EGFR signaling		Shc events in EGFR signaling		Signaling by Rho GTPases		Signaling by PDGF		Signaling by GPCR
Signal attenuation		Signal amplification		Signal amplification		Signaling by Robo receptor		Signaling by Rho GTPases		Signaling by Insulin receptor
Signal regulatory protein (SIRP) family interactions		Signal attenuation		Signal attenuation		Signaling by TGF beta		Signaling by Robo receptor		Signaling by Interleukins
Signal transduction by L1		Signal regulatory protein (SIRP) family interactions		Signal regulatory protein (SIRP) family interactions		Signaling by VEGF		Signaling by TGF beta		Signaling by Notch
Signaling by BMP		Signal transduction by L1		Signal transduction by L1		Signaling by Wnt		Signaling by VEGF		Signaling by PDGF
Signaling by EGFR		Signaling by BMP		Signaling by BMP		Signalling by NGF		Signaling by Wnt		Signaling by Rho GTPases
Signaling by FGFR		Signaling by EGFR		Signaling by EGFR		Signalling to ERK5		Signalling by NGF		Signaling by Robo receptor
Signaling by GPCR		Signaling by FGFR		Signaling by FGFR		Signalling to ERKs		Signalling to ERK5		Signaling by TGF beta
Signaling by Insulin receptor		Signaling by GPCR		Signaling by GPCR		Signalling to RAS		Signalling to ERKs		Signaling by VEGF
Signaling by Interleukins		Signaling by Insulin receptor		Signaling by Insulin receptor		Signalling to STAT3		Signalling to RAS		Signaling by Wnt
Signaling by Notch		Signaling by Interleukins		Signaling by Interleukins		Signalling to p38 via RIT and RIN		Signalling to STAT3		Signalling by NGF
Signaling by PDGF		Signaling by Notch		Signaling by Notch		Smooth Muscle Contraction		Signalling to p38 via RIT and RIN		Signalling to ERK5
Signaling by Rho GTPases		Signaling by PDGF		Signaling by PDGF		Sodium-coupled phosphate cotransporters		Smooth Muscle Contraction		Signalling to ERKs
Signaling by Robo receptor		Signaling by Rho GTPases		Signaling by Rho GTPases		Sodium/Proton exchangers		Sodium/Proton exchangers		Signalling to RAS
Signaling by TGF beta		Signaling by Robo receptor		Signaling by Robo receptor		Sphingolipid metabolism		Sphingolipid metabolism		Signalling to STAT3
Signaling by VEGF		Signaling by TGF beta		Signaling by TGF beta		Stabilization of mRNA by HuR		Stabilization of mRNA by HuR		Signalling to p38 via RIT and RIN
Signaling by Wnt		Signaling by VEGF		Signaling by VEGF		Stabilization of p53		Stabilization of p53		Smooth Muscle Contraction
Signalling by NGF		Signaling by Wnt		Signaling by Wnt		Steroid hormones		Steroid hormones		Sodium/Proton exchangers
Signalling to ERK5		Signalling by NGF		Signalling by NGF		Switching of origins to a post-replicative state		Striated Muscle Contraction		Sphingolipid metabolism
Signalling to ERKs		Signalling to ERK5		Signalling to ERK5		Synaptic Transmission		Switching of origins to a post-replicative state		Stabilization of mRNA by HuR
Signalling to RAS		Signalling to ERKs		Signalling to ERKs		Synthesis and interconversion of nucleotide di- and triphosphates		Synaptic Transmission		Stabilization of p53
Signalling to STAT3		Signalling to RAS		Signalling to RAS		Synthesis of DNA		Synthesis and interconversion of nucleotide di- and triphosphates		Steroid hormones
Signalling to p38 via RIT and RIN		Signalling to STAT3		Signalling to STAT3		Synthesis of Dolichyl-phosphate		Synthesis of DNA		Switching of origins to a post-replicative state
Smooth Muscle Contraction		Signalling to p38 via RIT and RIN		Signalling to p38 via RIT and RIN		Synthesis of Ketone Bodies		Synthesis of Dolichyl-phosphate		Synaptic Transmission
Sodium-coupled phosphate cotransporters		Smooth Muscle Contraction		Smooth Muscle Contraction		Synthesis of UDP-N-acetyl-glucosamine		Synthesis of Ketone Bodies		Synthesis and interconversion of nucleotide di- and triphosphates
Sodium/Proton exchangers		Sodium/Proton exchangers		Sodium/Proton exchangers		Synthesis of bile acids and bile salts		Synthesis of UDP-N-acetyl-glucosamine		Synthesis of DNA
Sphingolipid metabolism		Sphingolipid metabolism		Sphingolipid metabolism		Synthesis of bile acids and bile salts via 24-hydroxycholesterol		Synthesis of bile acids and bile salts		Synthesis of Dolichyl-phosphate
Stabilization of mRNA by HuR		Stabilization of mRNA by HuR		Stabilization of mRNA by HuR		Synthesis of bile acids and bile salts via 27-hydroxycholesterol		Synthesis of bile acids and bile salts via 24-hydroxycholesterol		Synthesis of Ketone Bodies
Stabilization of p53		Stabilization of p53		Stabilization of p53		Synthesis of bile acids and bile salts via 7alpha-hydroxycholesterol		Synthesis of bile acids and bile salts via 27-hydroxycholesterol		Synthesis of UDP-N-acetyl-glucosamine
Steroid hormones		Striated Muscle Contraction		Switching of origins to a post-replicative state		Synthesis of dolichyl-phosphate mannose		Synthesis of bile acids and bile salts via 7alpha-hydroxycholesterol		Synthesis of bile acids and bile salts
Striated Muscle Contraction		Switching of origins to a post-replicative state		Synaptic Transmission		Synthesis of dolichyl-phosphate-glucose		Synthesis of dolichyl-phosphate mannose		Synthesis of bile acids and bile salts via 24-hydroxycholesterol
Switching of origins to a post-replicative state		Synaptic Transmission		Synthesis and interconversion of nucleotide di- and triphosphates		Synthesis of glycosylphosphatidylinositol (GPI)		Synthesis of dolichyl-phosphate-glucose		Synthesis of bile acids and bile salts via 27-hydroxycholesterol
Synaptic Transmission		Synthesis and interconversion of nucleotide di- and triphosphates		Synthesis of DNA		Synthesis of substrates in N-glycan biosythesis		Synthesis of glycosylphosphatidylinositol (GPI)		Synthesis of bile acids and bile salts via 7alpha-hydroxycholesterol
Synthesis and interconversion of nucleotide di- and triphosphates		Synthesis of DNA		Synthesis of Dolichyl-phosphate		Synthesis of very long-chain fatty acyl-CoAs		Synthesis of substrates in N-glycan biosythesis		Synthesis of dolichyl-phosphate mannose
Synthesis of DNA		Synthesis of Dolichyl-phosphate		Synthesis of GDP-mannose		TCR signaling		Synthesis of very long-chain fatty acyl-CoAs		Synthesis of dolichyl-phosphate-glucose
Synthesis of Dolichyl-phosphate		Synthesis of GDP-mannose		Synthesis of Ketone Bodies		TNF signaling		TCR signaling		Synthesis of glycosylphosphatidylinositol (GPI)
Synthesis of GDP-mannose		Synthesis of Ketone Bodies		Synthesis of UDP-N-acetyl-glucosamine		TRAF3-dependent IRF activation pathway		TNF signaling		Synthesis of substrates in N-glycan biosythesis
Synthesis of Ketone Bodies		Synthesis of UDP-N-acetyl-glucosamine		Synthesis of bile acids and bile salts		TRAF6 Mediated Induction of proinflammatory cytokines		TRAF3-dependent IRF activation pathway		Synthesis of very long-chain fatty acyl-CoAs
Synthesis of UDP-N-acetyl-glucosamine		Synthesis of bile acids and bile salts		Synthesis of bile acids and bile salts via 24-hydroxycholesterol		TRAF6 mediated IRF7 activation		TRAF6 Mediated Induction of proinflammatory cytokines		TCR signaling
Synthesis of bile acids and bile salts		Synthesis of bile acids and bile salts via 24-hydroxycholesterol		Synthesis of bile acids and bile salts via 27-hydroxycholesterol		TRAF6 mediated NF-kB activation		TRAF6 mediated IRF7 activation		TNF signaling
Synthesis of bile acids and bile salts via 24-hydroxycholesterol		Synthesis of bile acids and bile salts via 27-hydroxycholesterol		Synthesis of bile acids and bile salts via 7alpha-hydroxycholesterol		TRAF6 mediated induction of NFkB and MAP kinases upon TLR7/8 or 9 activation		TRAF6 mediated IRF7 activation in TLR7/8 or 9 signaling		TRAF3-dependent IRF activation pathway
Synthesis of bile acids and bile salts via 27-hydroxycholesterol		Synthesis of bile acids and bile salts via 7alpha-hydroxycholesterol		Synthesis of dolichyl-phosphate mannose		Tachykinin receptors bind tachykinins		TRAF6 mediated NF-kB activation		TRAF6 Mediated Induction of proinflammatory cytokines
Synthesis of bile acids and bile salts via 7alpha-hydroxycholesterol		Synthesis of dolichyl-phosphate mannose		Synthesis of dolichyl-phosphate-glucose		Telomere C-strand (Lagging Strand) Synthesis		TRAF6 mediated induction of NFkB and MAP kinases upon TLR7/8 or 9 activation		TRAF6 mediated IRF7 activation
Synthesis of dolichyl-phosphate mannose		Synthesis of dolichyl-phosphate-glucose		Synthesis of glycosylphosphatidylinositol (GPI)		Telomere C-strand synthesis initiation		Tachykinin receptors bind tachykinins		TRAF6 mediated IRF7 activation in TLR7/8 or 9 signaling
Synthesis of dolichyl-phosphate-glucose		Synthesis of glycosylphosphatidylinositol (GPI)		Synthesis of substrates in N-glycan biosythesis		Telomere Maintenance		Telomere C-strand (Lagging Strand) Synthesis		TRAF6 mediated NF-kB activation
Synthesis of glycosylphosphatidylinositol (GPI)		Synthesis of substrates in N-glycan biosythesis		Synthesis of very long-chain fatty acyl-CoAs		Terminal pathway of complement		Telomere C-strand synthesis initiation		TRAF6 mediated induction of NFkB and MAP kinases upon TLR7/8 or 9 activation
Synthesis of substrates in N-glycan biosythesis		Synthesis of very long-chain fatty acyl-CoAs		TCR signaling		The fatty acid cycling model		Telomere Maintenance		Telomere C-strand (Lagging Strand) Synthesis
Synthesis of very long-chain fatty acyl-CoAs		TCR signaling		TNF signaling		The proton buffering model		Terminal pathway of complement		Telomere C-strand synthesis initiation
TCR signaling		TNF signaling		TRAF3-dependent IRF activation pathway		Thrombin signalling through proteinase activated receptors (PARs)		The fatty acid cycling model		Telomere Maintenance
TNF signaling		TRAF3-dependent IRF activation pathway		TRAF6 Mediated Induction of proinflammatory cytokines		Thromboxane signalling through TP receptor		The proton buffering model		Terminal pathway of complement
TRAF6 Mediated Induction of proinflammatory cytokines		TRAF6 Mediated Induction of proinflammatory cytokines		TRAF6 mediated IRF7 activation		Tie2 Signaling		Thrombin signalling through proteinase activated receptors (PARs)		The fatty acid cycling model
TRAF6 mediated IRF7 activation		TRAF6 mediated IRF7 activation		TRAF6 mediated IRF7 activation in TLR7/8 or 9 signaling		Tight junction interactions		Thromboxane signalling through TP receptor		The proton buffering model
TRAF6 mediated NF-kB activation		TRAF6 mediated IRF7 activation in TLR7/8 or 9 signaling		TRAF6 mediated NF-kB activation		Toll Like Receptor 3 (TLR3) Cascade		Tie2 Signaling		Thrombin signalling through proteinase activated receptors (PARs)
TRAF6 mediated induction of NFkB and MAP kinases upon TLR7/8 or 9 activation		TRAF6 mediated NF-kB activation		TRAF6 mediated induction of NFkB and MAP kinases upon TLR7/8 or 9 activation		Toll Like Receptor 7/8 (TLR7/8) Cascade		Tight junction interactions		Thromboxane signalling through TP receptor
Tachykinin receptors bind tachykinins		TRAF6 mediated induction of NFkB and MAP kinases upon TLR7/8 or 9 activation		Telomere C-strand (Lagging Strand) Synthesis		Toll Like Receptor 9 (TLR9) Cascade		Toll Like Receptor 3 (TLR3) Cascade		Tie2 Signaling
Telomere C-strand (Lagging Strand) Synthesis		Tachykinin receptors bind tachykinins		Telomere Maintenance		Trafficking of AMPA receptors		Toll Like Receptor 7/8 (TLR7/8) Cascade		Tight junction interactions
Telomere C-strand synthesis initiation		Telomere C-strand (Lagging Strand) Synthesis		The fatty acid cycling model		Trafficking of GluR2-containing AMPA receptors		Toll Like Receptor 9 (TLR9) Cascade		Toll Like Receptor 3 (TLR3) Cascade
Telomere Maintenance		Telomere C-strand synthesis initiation		The proton buffering model		Trafficking of dietary sterols		Trafficking of AMPA receptors		Toll Like Receptor 7/8 (TLR7/8) Cascade
The fatty acid cycling model		Telomere Maintenance		Thrombin signalling through proteinase activated receptors (PARs)		Transcription		Trafficking of GluR2-containing AMPA receptors		Toll Like Receptor 9 (TLR9) Cascade
The proton buffering model		The fatty acid cycling model		Thromboxane signalling through TP receptor		Transcription from mitochondrial promoters		Trafficking of dietary sterols		Trafficking of AMPA receptors
Thrombin signalling through proteinase activated receptors (PARs)		The proton buffering model		Tie2 Signaling		Transcription-coupled NER (TC-NER)		Transcription		Trafficking of GluR2-containing AMPA receptors
Thromboxane signalling through TP receptor		Thrombin signalling through proteinase activated receptors (PARs)		Tight junction interactions		Transcriptional activation of cell cycle inhibitor p21		Transcription from mitochondrial promoters		Trafficking of dietary sterols
Tie2 Signaling		Thromboxane signalling through TP receptor		Toll Like Receptor 3 (TLR3) Cascade		Transcriptional activation of p53 responsive genes		Transcription-coupled NER (TC-NER)		Transcription
Tight junction interactions		Tie2 Signaling		Toll Like Receptor 7/8 (TLR7/8) Cascade		Transferrin endocytosis and recycling		Transcriptional activation of cell cycle inhibitor p21		Transcription from mitochondrial promoters
Toll Like Receptor 3 (TLR3) Cascade		Tight junction interactions		Toll Like Receptor 9 (TLR9) Cascade		Translation		Transcriptional activation of p53 responsive genes		Transcription-coupled NER (TC-NER)
Toll Like Receptor 7/8 (TLR7/8) Cascade		Toll Like Receptor 3 (TLR3) Cascade		Trafficking of AMPA receptors		Translation initiation complex formation		Transferrin endocytosis and recycling		Transcriptional activation of cell cycle inhibitor p21
Toll Like Receptor 9 (TLR9) Cascade		Toll Like Receptor 7/8 (TLR7/8) Cascade		Trafficking of GluR2-containing AMPA receptors		Translesion synthesis by HREV1		Translation		Transcriptional activation of p53 responsive genes
Trafficking of AMPA receptors		Toll Like Receptor 9 (TLR9) Cascade		Trafficking of dietary sterols		Translocation of ZAP-70 to Immunological synapse		Translation initiation complex formation		Transferrin endocytosis and recycling
Trafficking of GluR2-containing AMPA receptors		Trafficking of AMPA receptors		Transcription		Transmembrane transport of small molecules		Translesion synthesis by HREV1		Translation
Trafficking of dietary sterols		Trafficking of GluR2-containing AMPA receptors		Transcription from mitochondrial promoters		Transmission across Chemical Synapses		Translocation of ZAP-70 to Immunological synapse		Translation initiation complex formation
Transcription		Trafficking of dietary sterols		Transcription-coupled NER (TC-NER)		Transport of Mature Transcript to Cytoplasm		Transmembrane transport of small molecules		Translesion synthesis by HREV1
Transcription from mitochondrial promoters		Transcription		Transcriptional activation of cell cycle inhibitor p21		Transport of Mature mRNA Derived from an Intronless Transcript		Transmission across Chemical Synapses		Translocation of ZAP-70 to Immunological synapse
Transcription-coupled NER (TC-NER)		Transcription from mitochondrial promoters		Transcriptional activation of p53 responsive genes		Transport of Mature mRNA derived from an Intron-Containing Transcript		Transport of Glycerol from Adipocytes to the Liver by Aquaporins		Transmembrane transport of small molecules
Transcriptional activation of cell cycle inhibitor p21		Transcription-coupled NER (TC-NER)		Transferrin endocytosis and recycling		Transport of Mature mRNAs Derived from Intronless Transcripts		Transport of Mature Transcript to Cytoplasm		Transmission across Chemical Synapses
Transcriptional activation of p53 responsive genes		Transcriptional activation of cell cycle inhibitor p21		Translation		Transport of Notch receptor precursor to golgi		Transport of Mature mRNA Derived from an Intronless Transcript		Transport of Mature Transcript to Cytoplasm
Transferrin endocytosis and recycling		Transcriptional activation of p53 responsive genes		Translation initiation complex formation		Transport of connexons to the plasma membrane		Transport of Mature mRNA derived from an Intron-Containing Transcript		Transport of Mature mRNA Derived from an Intronless Transcript
Translation		Transferrin endocytosis and recycling		Translesion synthesis by DNA polymerases bypassing lesion on DNA template		Transport of fatty acids		Transport of Mature mRNAs Derived from Intronless Transcripts		Transport of Mature mRNA derived from an Intron-Containing Transcript
Translation initiation complex formation		Translation		Translesion synthesis by HREV1		Transport of inorganic cations/anions and amino acids/oligopeptides		Transport of Notch receptor precursor to golgi		Transport of Mature mRNAs Derived from Intronless Transcripts
Translesion synthesis by HREV1		Translation initiation complex formation		Translocation of ZAP-70 to Immunological synapse		Transport of nucleosides and free purine and pyrimidine bases across the plasma membrane		Transport of connexins along the secretory pathway		Transport of Notch receptor precursor to golgi
Translocation of ZAP-70 to Immunological synapse		Translesion synthesis by HREV1		Transmembrane transport of small molecules		Transport of organic anions		Transport of connexons to the plasma membrane		Transport of connexins along the secretory pathway
Transmembrane transport of small molecules		Translocation of ZAP-70 to Immunological synapse		Transmission across Chemical Synapses		Transport of the SLBP Dependant Mature mRNA		Transport of fatty acids		Transport of connexons to the plasma membrane
Transmission across Chemical Synapses		Transmembrane transport of small molecules		Transport of Mature Transcript to Cytoplasm		Transport of the SLBP independent Mature mRNA		Transport of inorganic cations/anions and amino acids/oligopeptides		Transport of fatty acids
Transport of Mature Transcript to Cytoplasm		Transmission across Chemical Synapses		Transport of Mature mRNA Derived from an Intronless Transcript		Transport to the Golgi and subsequent modification		Transport of nucleosides and free purine and pyrimidine bases across the plasma membrane		Transport of inorganic cations/anions and amino acids/oligopeptides
Transport of Mature mRNA Derived from an Intronless Transcript		Transport of Glycerol from Adipocytes to the Liver by Aquaporins		Transport of Mature mRNA derived from an Intron-Containing Transcript		Type I hemidesmosome assembly		Transport of organic anions		Transport of nucleosides and free purine and pyrimidine bases across the plasma membrane
Transport of Mature mRNA derived from an Intron-Containing Transcript		Transport of Mature Transcript to Cytoplasm		Transport of Mature mRNAs Derived from Intronless Transcripts		Ubiquitin Mediated Degradation of Phosphorylated Cdc25A		Transport of the SLBP Dependant Mature mRNA		Transport of nucleotide sugars
Transport of Mature mRNAs Derived from Intronless Transcripts		Transport of Mature mRNA Derived from an Intronless Transcript		Transport of Notch receptor precursor to golgi		Ubiquitin-dependent degradation of Cyclin D		Transport of the SLBP independent Mature mRNA		Transport of organic anions
Transport of Notch receptor precursor to golgi		Transport of Mature mRNA derived from an Intron-Containing Transcript		Transport of connexins along the secretory pathway		Ubiquitin-dependent degradation of Cyclin D1		Transport to the Golgi and subsequent modification		Transport of the SLBP Dependant Mature mRNA
Transport of fatty acids		Transport of Mature mRNAs Derived from Intronless Transcripts		Transport of connexons to the plasma membrane		Unfolded Protein Response		Triglyceride Biosynthesis		Transport of the SLBP independent Mature mRNA
Transport of inorganic cations/anions and amino acids/oligopeptides		Transport of Notch receptor precursor to golgi		Transport of fatty acids		Urea cycle		Tryptophan catabolism		Transport to the Golgi and subsequent modification
Transport of nucleosides and free purine and pyrimidine bases across the plasma membrane		Transport of connexins along the secretory pathway		Transport of inorganic cations/anions and amino acids/oligopeptides		VEGF binds to VEGFR leading to receptor dimerization		Type I hemidesmosome assembly		Triglyceride Biosynthesis
Transport of nucleotide sugars		Transport of fatty acids		Transport of nucleosides and free purine and pyrimidine bases across the plasma membrane		VEGF ligand-receptor interactions		Ubiquitin Mediated Degradation of Phosphorylated Cdc25A		Type I hemidesmosome assembly
Transport of organic anions		Transport of inorganic cations/anions and amino acids/oligopeptides		Transport of nucleotide sugars		Viral dsRNA:TLR3:TRIF Complex Activates RIP1		Ubiquitin-dependent degradation of Cyclin D		Ubiquitin Mediated Degradation of Phosphorylated Cdc25A
Transport of the SLBP Dependant Mature mRNA		Transport of nucleosides and free purine and pyrimidine bases across the plasma membrane		Transport of organic anions		Viral mRNA Translation		Ubiquitin-dependent degradation of Cyclin D1		Ubiquitin-dependent degradation of Cyclin D
Transport of the SLBP independent Mature mRNA		Transport of nucleotide sugars		Transport of the SLBP Dependant Mature mRNA		Vitamin A uptake in enterocytes		Unfolded Protein Response		Ubiquitin-dependent degradation of Cyclin D1
Transport to the Golgi and subsequent modification		Transport of organic anions		Transport of the SLBP independent Mature mRNA		Vitamin B1 (thiamin) metabolism		Urea cycle		Unfolded Protein Response
Triglyceride Biosynthesis		Transport of the SLBP Dependant Mature mRNA		Transport to the Golgi and subsequent modification		Vitamin B2 (riboflavin) metabolism		VEGF binds to VEGFR leading to receptor dimerization		Unwinding of DNA
Type I hemidesmosome assembly		Transport of the SLBP independent Mature mRNA		Triglyceride Biosynthesis		Vitamin B5 (pantothenate) metabolism		VEGF ligand-receptor interactions		Urea cycle
Ubiquitin Mediated Degradation of Phosphorylated Cdc25A		Transport to the Golgi and subsequent modification		Type I hemidesmosome assembly		Vitamin C (ascorbate) metabolism		Viral dsRNA:TLR3:TRIF Complex Activates RIP1		VEGF binds to VEGFR leading to receptor dimerization
Ubiquitin-dependent degradation of Cyclin D		Triglyceride Biosynthesis		Ubiquitin Mediated Degradation of Phosphorylated Cdc25A		Zinc efflux and compartmentalization by the SLC30 family		Viral mRNA Translation		VEGF ligand-receptor interactions
Ubiquitin-dependent degradation of Cyclin D1		Tryptophan catabolism		Ubiquitin-dependent degradation of Cyclin D		activated TAK1 mediates p38 MAPK activation		Vitamin A uptake in enterocytes		Viral dsRNA:TLR3:TRIF Complex Activates RIP1
Unfolded Protein Response		Type I hemidesmosome assembly		Ubiquitin-dependent degradation of Cyclin D1		c-src mediated regulation of Cx43 function and closure of gap junctions		Vitamin B2 (riboflavin) metabolism		Viral dsRNA:TLR3:TRIF Complex Activates TBK1/IKK epsilon
Urea cycle		Ubiquitin Mediated Degradation of Phosphorylated Cdc25A		Unfolded Protein Response		cGMP effects		Vitamin B5 (pantothenate) metabolism		Viral mRNA Translation
VEGF binds to VEGFR leading to receptor dimerization		Ubiquitin-dependent degradation of Cyclin D		Unwinding of DNA		eNOS activation		Vitamin C (ascorbate) metabolism		Vitamin A uptake in enterocytes
VEGF ligand-receptor interactions		Ubiquitin-dependent degradation of Cyclin D1		VEGF binds to VEGFR leading to receptor dimerization		eNOS activation and regulation		Xanthine formation		Vitamin B2 (riboflavin) metabolism
Viral dsRNA:TLR3:TRIF Complex Activates RIP1		Unfolded Protein Response		VEGF ligand-receptor interactions		human TAK1 activates NFkB by phosphorylation and activation of IKKs complex		Zinc efflux and compartmentalization by the SLC30 family		Vitamin B5 (pantothenate) metabolism
Viral mRNA Translation		Urea cycle		Viral dsRNA:TLR3:TRIF Complex Activates RIP1		mRNA 3-end processing		activated TAK1 mediates p38 MAPK activation		Vitamin C (ascorbate) metabolism
Vitamin A uptake in enterocytes		VEGF binds to VEGFR leading to receptor dimerization		Viral dsRNA:TLR3:TRIF Complex Activates TBK1/IKK epsilon		mRNA Capping		c-src mediated regulation of Cx43 function and closure of gap junctions		Vitamin D (calciferol) metabolism
Vitamin B1 (thiamin) metabolism		VEGF ligand-receptor interactions		Viral mRNA Translation		mRNA Decay by 3 to 5 Exoribonuclease		cGMP effects		Vitamins
Vitamin B2 (riboflavin) metabolism		Viral dsRNA:TLR3:TRIF Complex Activates RIP1		Vitamin A uptake in enterocytes		mRNA Decay by 5 to 3 Exoribonuclease		eNOS activation		Vitamins B6 activation to pyridoxal phosphate
Vitamin B5 (pantothenate) metabolism		Viral mRNA Translation		Vitamin B2 (riboflavin) metabolism		mRNA Editing		eNOS activation and regulation		Xanthine formation
Vitamin C (ascorbate) metabolism		Vitamin A uptake in enterocytes		Vitamin B5 (pantothenate) metabolism		mRNA Editing: A to I Conversion		human TAK1 activates NFkB by phosphorylation and activation of IKKs complex		Zinc efflux and compartmentalization by the SLC30 family
Zinc efflux and compartmentalization by the SLC30 family		Vitamin B1 (thiamin) metabolism		Vitamin C (ascorbate) metabolism		mRNA Processing		mRNA 3-end processing		activated TAK1 mediates p38 MAPK activation
Zinc transporters		Vitamin B2 (riboflavin) metabolism		Vitamin D (calciferol) metabolism		mRNA Splicing		mRNA Capping		c-src mediated regulation of Cx43 function and closure of gap junctions
activated TAK1 mediates p38 MAPK activation		Vitamin B5 (pantothenate) metabolism		Vitamins		mRNA Splicing - Major Pathway		mRNA Decay by 5 to 3 Exoribonuclease		cGMP effects
cGMP effects		Vitamin C (ascorbate) metabolism		Vitamins B6 activation to pyridoxal phosphate		mRNA Splicing - Minor Pathway		mRNA Editing		eNOS activation
eNOS activation		Xanthine formation		Xanthine formation		mTOR signalling		mRNA Editing: A to I Conversion		eNOS activation and regulation
eNOS activation and regulation		Zinc efflux and compartmentalization by the SLC30 family		Zinc efflux and compartmentalization by the SLC30 family		mTORC1-mediated signalling		mRNA Editing: C to U Conversion		human TAK1 activates NFkB by phosphorylation and activation of IKKs complex
human TAK1 activates NFkB by phosphorylation and activation of IKKs complex		Zinc transporters		Zinc transporters		mitochondrial fatty acid beta-oxidation of saturated fatty acids		mRNA Processing		mRNA 3-end processing
mRNA 3-end processing		activated TAK1 mediates p38 MAPK activation		activated TAK1 mediates p38 MAPK activation		mitochondrial fatty acid beta-oxidation of unsaturated fatty acids		mRNA Splicing		mRNA Capping
mRNA Capping		c-src mediated regulation of Cx43 function and closure of gap junctions		c-src mediated regulation of Cx43 function and closure of gap junctions		p130Cas linkage to MAPK signaling for integrins		mRNA Splicing - Major Pathway		mRNA Decay by 5 to 3 Exoribonuclease
mRNA Decay by 3 to 5 Exoribonuclease		cGMP effects		cGMP effects		p38MAPK events		mRNA Splicing - Minor Pathway		mRNA Editing: A to I Conversion
mRNA Decay by 5 to 3 Exoribonuclease		eNOS activation		eNOS activation		p53-Dependent G1 DNA Damage Response		mTOR signalling		mRNA Editing: C to U Conversion
mRNA Editing		eNOS activation and regulation		eNOS activation and regulation		p53-Dependent G1/S DNA damage checkpoint		mTORC1-mediated signalling		mRNA Processing
mRNA Editing: A to I Conversion		human TAK1 activates NFkB by phosphorylation and activation of IKKs complex		human TAK1 activates NFkB by phosphorylation and activation of IKKs complex		p53-Independent DNA Damage Response		mitochondrial fatty acid beta-oxidation of saturated fatty acids		mRNA Splicing
mRNA Editing: C to U Conversion		mRNA 3-end processing		mRNA 3-end processing		p53-Independent G1/S DNA damage checkpoint		mitochondrial fatty acid beta-oxidation of unsaturated fatty acids		mRNA Splicing - Major Pathway
mRNA Processing		mRNA Capping		mRNA Capping		p75 NTR receptor-mediated signalling		p130Cas linkage to MAPK signaling for integrins		mRNA Splicing - Minor Pathway
mRNA Splicing		mRNA Decay by 3 to 5 Exoribonuclease		mRNA Decay by 3 to 5 Exoribonuclease		p75NTR negatively regulates cell cycle via SC1		p38MAPK events		mTOR signalling
mRNA Splicing - Major Pathway		mRNA Decay by 5 to 3 Exoribonuclease		mRNA Decay by 5 to 3 Exoribonuclease		p75NTR recruits signalling complexes		p53-Dependent G1 DNA Damage Response		mTORC1-mediated signalling
mRNA Splicing - Minor Pathway		mRNA Editing		mRNA Editing		p75NTR signals via NF-kB		p53-Dependent G1/S DNA damage checkpoint		mitochondrial fatty acid beta-oxidation of saturated fatty acids
mTOR signalling		mRNA Editing: A to I Conversion		mRNA Editing: A to I Conversion		phospho-PLA2 pathway		p53-Independent DNA Damage Response		mitochondrial fatty acid beta-oxidation of unsaturated fatty acids
mTORC1-mediated signalling		mRNA Processing		mRNA Editing: C to U Conversion		snRNP Assembly		p53-Independent G1/S DNA damage checkpoint		p130Cas linkage to MAPK signaling for integrins
mitochondrial fatty acid beta-oxidation of saturated fatty acids		mRNA Splicing		mRNA Processing		tRNA Aminoacylation		p75 NTR receptor-mediated signalling		p38MAPK events
mitochondrial fatty acid beta-oxidation of unsaturated fatty acids		mRNA Splicing - Major Pathway		mRNA Splicing		trans-Golgi Network Vesicle Budding		p75NTR negatively regulates cell cycle via SC1		p53-Dependent G1 DNA Damage Response
p130Cas linkage to MAPK signaling for integrins		mRNA Splicing - Minor Pathway		mRNA Splicing - Major Pathway		vWF interaction with collagen		p75NTR recruits signalling complexes		p53-Dependent G1/S DNA damage checkpoint
p38MAPK events		mTOR signalling		mRNA Splicing - Minor Pathway				p75NTR regulates axonogenesis		p53-Independent DNA Damage Response
p53-Dependent G1 DNA Damage Response		mTORC1-mediated signalling		mTOR signalling				p75NTR signals via NF-kB		p53-Independent G1/S DNA damage checkpoint
p53-Dependent G1/S DNA damage checkpoint		mitochondrial fatty acid beta-oxidation of saturated fatty acids		mTORC1-mediated signalling				phospho-PLA2 pathway		p75 NTR receptor-mediated signalling
p53-Independent DNA Damage Response		mitochondrial fatty acid beta-oxidation of unsaturated fatty acids		mitochondrial fatty acid beta-oxidation of saturated fatty acids				snRNP Assembly		p75NTR negatively regulates cell cycle via SC1
p53-Independent G1/S DNA damage checkpoint		p130Cas linkage to MAPK signaling for integrins		mitochondrial fatty acid beta-oxidation of unsaturated fatty acids				tRNA Aminoacylation		p75NTR recruits signalling complexes
p75 NTR receptor-mediated signalling		p38MAPK events		p130Cas linkage to MAPK signaling for integrins				trans-Golgi Network Vesicle Budding		p75NTR regulates axonogenesis
p75NTR negatively regulates cell cycle via SC1		p53-Dependent G1 DNA Damage Response		p38MAPK events				vWF interaction with collagen		p75NTR signals via NF-kB
p75NTR recruits signalling complexes		p53-Dependent G1/S DNA damage checkpoint		p53-Dependent G1 DNA Damage Response						phospho-PLA2 pathway
p75NTR regulates axonogenesis		p53-Independent DNA Damage Response		p53-Dependent G1/S DNA damage checkpoint						snRNP Assembly
p75NTR signals via NF-kB		p53-Independent G1/S DNA damage checkpoint		p53-Independent DNA Damage Response						tRNA Aminoacylation
phospho-PLA2 pathway		p75 NTR receptor-mediated signalling		p53-Independent G1/S DNA damage checkpoint						trans-Golgi Network Vesicle Budding
snRNP Assembly		p75NTR negatively regulates cell cycle via SC1		p75 NTR receptor-mediated signalling						vWF interaction with collagen
tRNA Aminoacylation		p75NTR recruits signalling complexes		p75NTR negatively regulates cell cycle via SC1
trans-Golgi Network Vesicle Budding		p75NTR regulates axonogenesis		p75NTR recruits signalling complexes
vWF interaction with collagen		p75NTR signals via NF-kB		p75NTR regulates axonogenesis
		phospho-PLA2 pathway		p75NTR signals via NF-kB
		snRNP Assembly		phospho-PLA2 pathway
		tRNA Aminoacylation		snRNP Assembly
		trans-Golgi Network Vesicle Budding		tRNA Aminoacylation
		vWF interaction with collagen		trans-Golgi Network Vesicle Budding
				vWF interaction with collagen
